# Supplementary material for: Transcriptional response of Bacillus megaterium FDU301 to PEG200-mediated arid stress
Source: BMC Microbiol. 2020 Nov 16;20:351. doi: 10.1186/s12866-020-02039-4 (PMC7670681; doi:10.1186/s12866-020-02039-4)
Supplement: Supplementary file 2 — Additional file 2: Table S1. Significant DEGs. [file 12866_2020_2039_MOESM2_ESM.xlsx]

## Sheet: Upregulated genes
Gene ID	Gene Description	FC (P/L)	Log2FC (P/L)	Pvalue	Padjust (FDR)	L_1 (TPM)	L_2 (TPM)	L_3 (TPM)	P_1 (TPM)	P_2 (TPM)	P_3 (TPM)	L (average)	P (average)
FDZ14_RS11440	MerR family transcriptional regulator	83.004	6.37511	0	0	11.68	9.71	8.97	626.07	628.02	591.14	10.12	615.077
FDZ14_RS02750	hypothetical protein	99.335	6.63424	3.3663e-247	2.38783e-244	5.57	3.7	3.35	326.86	314.87	277.02	4.20667	306.25
FDZ14_RS04590	phosphate signaling complex protein PhoU	76.205	6.25181	1.73215e-242	1.1058e-239	7.94	9.74	7.44	495.38	444.72	465.39	8.37333	468.497
FDZ14_RS18585	copper resistance protein CopC/CopD	59.061	5.88414	5.04385e-235	2.92727e-232	13.41	13.37	13.33	696.35	657.23	428.06	13.37	593.88
FDZ14_RS04045	phosphate ABC transporter permease PstA	170.879	7.41684	5.55085e-216	2.36244e-213	1.48	1.41	1.34	220.32	175.79	143.55	1.41	179.887
FDZ14_RS10790	PepSY domain-containing protein	38.314	5.25979	7.64478e-214	3.05027e-211	6.63	5.57	5.89	188.42	189.04	139.02	6.03	172.16
FDZ14_RS22895	TlpA family protein disulfide reductase	44.61	5.4793	3.06548e-208	1.10307e-205	86.27	51.28	59.66	2303.93	2134.05	1832.14	65.7367	2090.04
FDZ14_RS04040	phosphate ABC transporter permease subunit PstC	135.273	7.07973	1.32879e-202	4.46472e-200	2.15	1.5	1.42	204.48	172.35	132.84	1.69	169.89
FDZ14_RS04035	phosphate ABC transporter substrate-binding protein PstS family protein	108.759	6.76499	5.7178e-198	1.82512e-195	4.56	2.2	3.42	276.47	229.85	296.47	3.39333	267.597
FDZ14_RS04585	phosphate ABC transporter ATP-binding protein	59.165	5.88668	3.59223e-194	1.09204e-191	9.14	9.12	7.36	359	333.62	416.87	8.54	369.83
FDZ14_RS22900	peroxiredoxin	34.519	5.10931	1.18262e-191	3.43175e-189	81.3	52.23	57.76	1788.64	1667.15	1323.44	63.7633	1593.08
FDZ14_RS09675	SH3 domain-containing protein	22.838	4.51333	3.17063e-191	8.80058e-189	12.52	9.73	11.09	216.16	180.72	168.37	11.1133	188.417
FDZ14_RS10785	FixH family protein	31.365	4.97108	2.81628e-182	7.19164e-180	27.07	21.66	20.38	572.88	563.16	427.64	23.0367	521.227
FDZ14_RS11995	DNA starvation/stationary phase protection protein	37.849	5.24217	1.32587e-173	2.91874e-171	27.04	20.23	18.57	693.59	642.57	462.66	21.9467	599.607
FDZ14_RS21690	3-diketo-5-methylthiopentyl-1-phosphate enolase	23.701	4.56687	1.00417e-162	2.06795e-160	11.4	8.44	10.2	197.09	191.32	140.2	10.0133	176.203
FDZ14_RS18580	YcnI family protein	38.299	5.25925	1.37276e-162	2.73865e-160	34.5	37.24	33.03	1184.01	1106.97	683.83	34.9233	991.603
FDZ14_RS02855	glycosyltransferase family 1 protein	60.594	5.92109	1.40301e-138	2.35706e-136	2.05	0.85	2	83.6	63.19	70.56	1.63333	72.45
FDZ14_RS06675	N-acetylmuramoyl-L-alanine amidase	53.088	5.7303	1.94142e-133	2.95095e-131	2.38	0.97	1.44	63.96	63.53	58.74	1.59667	62.0767
FDZ14_RS23330	ferrous iron transport protein B	17.32	4.11438	6.38034e-133	9.47258e-131	30.35	19.58	21.98	338.1	317.11	268.92	23.97	308.043
FDZ14_RS33945	alkaline phosphatase	90.399	6.49823	8.70077e-132	1.2624e-129	0.64	0.37	0.97	54	40.84	37.62	0.66	44.1533
FDZ14_RS06835	aspartate aminotransferase family protein	110.028	6.78173	1.36229e-131	1.93264e-129	1.26	0.85	0.76	100.59	91.41	46.35	0.956667	79.45
FDZ14_RS06830	aspartate aminotransferase family protein	36.24	5.17949	9.78386e-128	1.35783e-125	1.92	1.24	1.86	50.88	49.42	34.72	1.67333	45.0067
FDZ14_RS06840	IucA/IucC family siderophore biosynthesis protein	166.185	7.37664	8.92508e-125	1.16281e-122	0.84	0.49	0.39	91.29	86.08	39.41	0.573333	72.26
FDZ14_RS21710	S-methyl-5-thioribose-1-phosphate isomerase	33.601	5.07045	2.14534e-122	2.58412e-120	10.79	5.8	7.39	200.59	241.8	150.46	7.99333	197.617
FDZ14_RS02075	iron ABC transporter permease	13.926	3.79967	6.10186e-114	6.49237e-112	13.59	10.29	14.36	148.22	137.13	108.16	12.7467	131.17
FDZ14_RS20325	NAD(P)/FAD-dependent oxidoreductase	29.177	4.86677	3.16489e-113	3.25882e-111	4.84	2.25	2.93	74.08	73.43	66.53	3.34	71.3467
FDZ14_RS25545	ABC transporter ATP-binding protein	74.015	6.20976	2.83842e-109	2.66478e-107	0.44	0.74	1.22	47.02	37.83	45.64	0.8	43.4967
FDZ14_RS21705	S-methyl-5-thioribose kinase	14.562	3.86415	8.62142e-107	7.86274e-105	19.75	12.13	14.08	167.93	170.34	153.42	15.32	163.897
FDZ14_RS20400	alkaline phosphatase	39.542	5.3053	9.03388e-106	7.79356e-104	1.3	0.8	1.02	35.96	25.75	29.61	1.04	30.44
FDZ14_RS10805	two-component sensor histidine kinase	30.027	4.90817	1.45009e-103	1.21808e-101	3.46	3.43	4.29	100.53	92.8	56.27	3.72667	83.2
FDZ14_RS11435	GNAT family N-acetyltransferase	12.955	3.69539	2.3327e-100	1.81609e-98	18.1	12.93	14.55	145.71	146.43	133.49	15.1933	141.877
FDZ14_RS02775	zinc ABC transporter substrate-binding protein	30.935	4.95116	1.91596e-99	1.47368e-97	6.13	3.77	3.82	121.84	124.13	69.07	4.57333	105.013
FDZ14_RS02080	iron ABC transporter permease	15.406	3.94542	6.55616e-98	4.86681e-96	12.85	8.54	10.85	145.76	131.54	90.94	10.7467	122.747
FDZ14_RS11450	MFS transporter	23.624	4.56218	1.35574e-94	9.51104e-93	3.59	2.32	3.27	62.77	63.38	35.75	3.06	53.9667
FDZ14_RS21680	methylthioribulose 1-phosphate dehydratase	22.043	4.46226	5.74873e-93	3.8229e-91	19.73	9.12	11.57	226.42	232.42	185.3	13.4733	214.713
FDZ14_RS23335	FeoB-associated Cys-rich membrane protein	29.265	4.87111	6.16517e-93	4.05757e-91	59.14	28.91	30.93	857.58	766.34	562.24	39.66	728.72
FDZ14_RS29565	PHP domain-containing protein	31.833	4.99243	3.42717e-92	2.23255e-90	0.45	0.37	0.56	14.2	11.27	7.48	0.46	10.9833
FDZ14_RS15500	rhodanese-related sulfurtransferase	13.831	3.78988	7.39241e-91	4.67259e-89	4.65	4.03	3.56	45.64	42.74	37.04	4.08	41.8067
FDZ14_RS02090	(2Fe-2S)-binding protein	15.157	3.92188	2.15794e-89	1.29965e-87	12.23	9.28	10.11	142.2	128.44	83.99	10.54	118.21
FDZ14_RS02745	DUF2325 domain-containing protein	56.932	5.83118	6.6438e-89	3.92722e-87	4.43	4.06	6.55	203.27	181.92	194.03	5.01333	193.073
FDZ14_RS02860	phosphatase PAP2 family protein	55.172	5.78586	5.12291e-88	3.00043e-86	2.13	1.17	1.51	73.7	56.9	61.09	1.60333	63.8967
FDZ14_RS08500	DUF4097 family beta strand repeat protein	14.621	3.86993	5.49072e-88	3.18661e-86	6.62	4.23	4.87	63.59	50.41	54.55	5.24	56.1833
FDZ14_RS21675	cupin domain-containing protein	18.261	4.19068	3.21466e-86	1.84887e-84	26.2	17.58	15.44	274.7	312.45	196.28	19.74	261.143
FDZ14_RS25760	peroxide-responsive transcriptional repressor PerR	9.473	3.24385	5.2227e-86	2.97694e-84	460.24	315.28	346.26	2862.23	2690.46	2051.19	373.927	2534.63
FDZ14_RS24150	hypothetical protein	220.045	7.78166	1.17305e-85	6.62723e-84	0.51	0.15	0.62	64.08	66.59	71.9	0.426667	67.5233
FDZ14_RS21685	2-hydroxy-3-keto-5-methylthiopentenyl-1-phosphate phosphatase	26.688	4.73813	8.63055e-82	4.5535e-80	8.44	4.85	3.77	124.26	129.34	80.41	5.68667	111.337
FDZ14_RS34115	PLP-dependent aminotransferase family protein	7.769	2.9577	1.50935e-81	7.8981e-80	16.19	14.61	14.54	102.92	84.33	75.73	15.1133	87.66
FDZ14_RS02755	flavodoxin	55.483	5.79397	3.08558e-81	1.60149e-79	1.45	2.46	2.62	82.02	75.64	99.9	2.17667	85.8533
FDZ14_RS25540	sugar ABC transporter permease	27.773	4.7956	3.26188e-81	1.67934e-79	1.04	1.62	1.22	30.9	25.17	24.01	1.29333	26.6933
FDZ14_RS12960	carbohydrate ABC transporter substrate-binding protein	12.988	3.69906	5.71017e-81	2.9163e-79	4.75	6.51	5.1	58.05	55.45	46.01	5.45333	53.17
FDZ14_RS33715	ATP-binding protein	9.773	3.28884	3.01768e-80	1.51692e-78	13.94	9.33	14.21	101.51	94.72	75.16	12.4933	90.4633
FDZ14_RS10800	response regulator transcription factor	24.118	4.59205	1.44453e-77	6.83101e-76	3.55	3.17	3.96	72.84	74.99	41.81	3.56	63.2133
FDZ14_RS23700	hypothetical protein	15.908	3.9917	4.14971e-77	1.94792e-75	47.68	48.76	47.4	519.22	551.76	387.72	47.9467	486.233
FDZ14_RS22450	efflux RND transporter permease subunit	10.369	3.37419	7.09529e-77	3.3063e-75	16.99	11.99	13.68	131.68	119.84	80.18	14.22	110.567
FDZ14_RS02085	ABC transporter ATP-binding protein	12.206	3.60947	3.85127e-76	1.76881e-74	21.2	15.51	14.19	184.04	163.45	112.88	16.9667	153.457
FDZ14_RS07135	glycerophosphodiester phosphodiesterase	123.158	6.94437	2.4234e-74	1.09723e-72	0.13	0.83	0.34	50.39	36.22	33.6	0.433333	40.07
FDZ14_RS11415	endospore germination permease	81.209	6.34357	3.56963e-73	1.56086e-71	0.27	0.22	0.57	23.26	20.2	19.08	0.353333	20.8467
FDZ14_RS09390	DUF3298 and DUF4163 domain-containing protein	6.84	2.7739	6.40377e-70	2.63753e-68	39.03	30.13	30.18	187.94	165.9	146.67	33.1133	166.837
FDZ14_RS05875	aspartate carbamoyltransferase catalytic subunit	13.5	3.75484	1.54792e-69	6.33456e-68	45.49	28.37	30.74	392.09	417.71	234.32	34.8667	348.04
FDZ14_RS26355	S8 family serine peptidase	9.667	3.273	2.23449e-69	9.08596e-68	5.53	3.43	5.36	41.33	31.5	30.05	4.77333	34.2933
FDZ14_RS12950	sugar ABC transporter permease	8.352	3.0622	5.94183e-69	2.37079e-67	20.95	16.62	14.29	109.42	111.78	98.11	17.2867	106.437
FDZ14_RS20330	ABC transporter ATP-binding protein	17.687	4.14461	8.86663e-69	3.49411e-67	6.22	2.78	3.77	57.21	64	43.76	4.25667	54.99
FDZ14_RS12955	carbohydrate ABC transporter permease	11.77	3.55709	1.44664e-68	5.66585e-67	9.52	9.24	6.28	73.46	82.19	62.5	8.34667	72.7167
FDZ14_RS20620	MFS transporter	7.758	2.95572	4.96483e-68	1.92094e-66	10.23	10.27	12.1	73.55	63.94	51.24	10.8667	62.91
FDZ14_RS06680	APC family permease	11.885	3.57111	7.81257e-67	2.95121e-65	7.09	5.56	6.35	67.88	65.13	36.59	6.33333	56.5333
FDZ14_RS19365	nickel import ATP-binding protein NikD	36.637	5.19523	1.68435e-66	6.10961e-65	1.52	1.01	1.96	53.59	45.33	23.2	1.49667	40.7067
FDZ14_RS25100	glycine oxidase ThiO	10.612	3.40768	4.74651e-66	1.69283e-64	5.88	4.69	4.31	47.56	40.65	29.71	4.96	39.3067
FDZ14_RS19360	nickel import ATP-binding protein NikE	41.468	5.37394	8.02003e-66	2.84444e-64	1.15	1.52	0.95	49.54	42.47	21.62	1.20667	37.8767
FDZ14_RS05680	DUF177 domain-containing protein	7.245	2.85695	1.38268e-65	4.87681e-64	25.37	23.88	28.2	156.86	139.13	112.09	25.8167	136.027
FDZ14_RS03790	SPOR domain-containing protein	26.581	4.73233	2.63957e-65	9.20819e-64	7.31	5.43	5.5	179.82	128.04	58.31	6.08	122.057
FDZ14_RS26295	hypothetical protein	11.5	3.52362	2.88889e-64	9.91542e-63	7.35	4.46	4.69	50.88	46.4	41.1	5.5	46.1267
FDZ14_RS14665	MarR family transcriptional regulator	6.615	2.72575	2.43361e-62	8.22018e-61	97.47	100.14	95.23	552.57	485.2	367.44	97.6133	468.403
FDZ14_RS25105	thiamine phosphate synthase	13.322	3.73574	3.63459e-62	1.21483e-60	3.87	5.49	4.51	54.91	44.93	36.82	4.62333	45.5533
FDZ14_RS06855	MFS transporter	35.463	5.14824	1.86169e-60	6.06379e-59	0.63	0.5	0.49	16.38	16.49	10.3	0.54	14.39
FDZ14_RS17335	HAMP domain-containing histidine kinase	9.331	3.222	2.34185e-60	7.58903e-59	2.72	2.33	2.79	21.22	18.81	14.48	2.61333	18.17
FDZ14_RS00865	DUF839 domain-containing protein	18.375	4.19969	2.71785e-60	8.67538e-59	0.77	0.74	0.56	12.16	7.73	8.74	0.69	9.54333
FDZ14_RS21560	NADPH-dependent 7-cyano-7-deazaguanine reductase QueF	9.083	3.18319	7.14343e-60	2.24648e-58	10.24	8.01	9.1	60.06	62.17	56.31	9.11667	59.5133
FDZ14_RS30900	hypothetical protein	10.648	3.41248	1.59989e-59	4.91042e-58	3.64	3.49	3.23	31.13	28.98	21.76	3.45333	27.29
FDZ14_RS07720	DUF3298 domain-containing protein	19.677	4.29841	3.56117e-59	1.06102e-57	1.02	1.01	1.86	20.59	18.47	17.04	1.29667	18.7
FDZ14_RS25085	thiazole biosynthesis adenylyltransferase ThiF	12.14	3.60165	4.44895e-59	1.30964e-57	3.88	4.66	3.19	41.56	39.12	26.3	3.91	35.66
FDZ14_RS26765	hypothetical protein	6.942	2.79544	1.34786e-58	3.85864e-57	136.61	156.23	139.47	810.13	731.79	534.07	144.103	691.997
FDZ14_RS07610	GntR family transcriptional regulator	17.118	4.09743	3.1951e-58	8.90721e-57	3.6	3.08	3.39	56.99	43.99	27.23	3.35667	42.7367
FDZ14_RS16060	helix-turn-helix transcriptional regulator	7.279	2.86383	6.82447e-58	1.88603e-56	33.8	43.57	38.73	213.76	205.05	207.23	38.7	208.68
FDZ14_RS14160	ammonium transporter	7.335	2.87485	1.38458e-57	3.77741e-56	10.48	9.33	8.65	64.45	44.29	47	9.48667	51.9133
FDZ14_RS07710	polysaccharide deacetylase family protein	7.927	2.98682	2.36481e-57	6.39701e-56	10.89	12.13	16.11	77.34	73.79	78.55	13.0433	76.56
FDZ14_RS02070	iron-siderophore ABC transporter substrate-binding protein	13.66	3.77193	6.37143e-57	1.70189e-55	11.71	5.96	5.71	78.62	68.91	84.49	7.79333	77.34
FDZ14_RS07545	aromatic ring-hydroxylating dioxygenase subunit alpha	19.978	4.32032	8.76099e-57	2.32075e-55	1.61	1.03	0.86	21.79	13.71	16.27	1.16667	17.2567
FDZ14_RS12885	EamA family transporter	14.441	3.8521	9.09504e-57	2.39929e-55	2.76	3.51	2.69	39.15	36.22	21.85	2.98667	32.4067
FDZ14_RS09435	L-arabinose isomerase	12.072	3.59354	2.32795e-56	6.04132e-55	1.66	2	1.24	16.76	13.48	14.11	1.63333	14.7833
FDZ14_RS09425	FGGY-family carbohydrate kinase	12.07	3.59331	3.54025e-56	9.11329e-55	2.51	1.44	2.03	20.75	13.77	18.68	1.99333	17.7333
FDZ14_RS23650	DctP family TRAP transporter solute-binding subunit	7.113	2.83039	4.89232e-56	1.25432e-54	8.75	8.12	7.32	49.92	43.65	34.59	8.06333	42.72
FDZ14_RS26165	alanine:cation symporter family protein	10.574	3.40246	5.32896e-56	1.3608e-54	18.55	10.36	12.06	130.09	117.16	74.86	13.6567	107.37
FDZ14_RS21665	sugar ABC transporter ATP-binding protein	47.624	5.57362	6.50275e-56	1.64736e-54	0.44	0.15	0.3	10.45	13.18	7.79	0.296667	10.4733
FDZ14_RS03140	alpha/beta-type small acid-soluble spore protein	52.914	5.72556	7.02571e-56	1.77281e-54	13.04	4.74	10.53	294.54	321.22	311.57	9.43667	309.11
FDZ14_RS21670	sugar ABC transporter substrate-binding protein	23.695	4.56649	2.79365e-55	6.91265e-54	1.7	0.68	0.59	16.85	20.11	14.95	0.99	17.3033
FDZ14_RS19380	nickel ABC transporter nickel/metallophore periplasmic binding protein	10.92	3.44885	2.33591e-54	5.54365e-53	3.4	1.78	2.26	25.25	19.36	15.86	2.48	20.1567
FDZ14_RS02510	adenylyl-sulfate kinase	9.28	3.21409	2.77348e-54	6.53355e-53	24.36	19.13	18.63	138.31	179.4	103.12	20.7067	140.277
FDZ14_RS27465	stage II sporulation protein E	14.098	3.81745	4.80005e-53	1.10228e-51	27.73	29.63	27.63	433.52	324.87	158.38	28.33	305.59
FDZ14_RS25890	amino acid permease	24.999	4.6438	5.35239e-53	1.22472e-51	0.78	1.15	1.31	29.52	20.57	11.42	1.08	20.5033
FDZ14_RS09440	sugar porter family MFS transporter	12.052	3.59115	5.86468e-53	1.33715e-51	1.41	1.06	1.14	11.15	9.89	11.05	1.20333	10.6967
FDZ14_RS02095	YusU family protein	17.006	4.088	1.00228e-52	2.26097e-51	16.05	14.69	10.45	194.26	183.38	102.13	13.73	159.923
FDZ14_RS21835	alkaline phosphatase	19.033	4.2504	2.37732e-52	5.3252e-51	1.21	0.64	0.51	14.7	9.15	9.62	0.786667	11.1567
FDZ14_RS26350	hypothetical protein	11.099	3.47233	3.13762e-52	6.97928e-51	4.48	3.13	4.48	39.92	33.46	25	4.03	32.7933
FDZ14_RS14710	purine permease	7.403	2.88812	5.78398e-52	1.28212e-50	7.27	5.08	6.32	43.39	32.66	26.88	6.22333	34.31
FDZ14_RS06955	dicarboxylate/amino acid:cation symporter	5.377	2.42676	8.78304e-52	1.92024e-50	65.04	44.06	49.24	233.38	209.64	186.09	52.78	209.703
FDZ14_RS25080	bifunctional hydroxymethylpyrimidine kinase/phosphomethylpyrimidine kinase	8.752	3.12962	9.90669e-52	2.15851e-50	8.49	6.59	5.63	53.61	46.91	33.87	6.90333	44.7967
FDZ14_RS21120	YlaN family protein	5.944	2.57141	1.92843e-51	4.14515e-50	89.35	92.7	107.11	399.31	402.69	368.85	96.3867	390.283
FDZ14_RS06165	ATP-dependent protease subunit HslV	5.452	2.44689	2.01397e-51	4.3145e-50	50.15	36.83	43.32	203.76	167.77	144.58	43.4333	172.037
FDZ14_RS21650	aspartyl-phosphate phosphatase Spo0E family protein	11.385	3.509	2.48924e-51	5.2971e-50	98.86	77.9	96.52	978.19	746.84	392.71	91.0933	705.913
FDZ14_RS18385	PD-(D/E)XK nuclease family transposase	6.602	2.72298	7.96965e-51	1.68471e-49	6.92	5.77	7.15	33.3	30.89	31.84	6.61333	32.01
FDZ14_RS33965	excalibur calcium-binding domain-containing protein	6.334	2.66313	2.5028e-50	5.20453e-49	14.66	10.06	13.1	72.34	56.61	48.3	12.6067	59.0833
FDZ14_RS12770	ABC transporter substrate-binding protein	10.936	3.45098	3.18565e-50	6.58162e-49	1.82	0.97	1.11	11.47	10.72	9.45	1.3	10.5467
FDZ14_RS25090	thiazole synthase	10.074	3.33252	4.51491e-50	9.29779e-49	3.77	2.91	3.64	31.19	26.14	19.51	3.44	25.6133
FDZ14_RS10500	hypothetical protein	7.463	2.89975	1.31335e-49	2.69595e-48	23.4	16.14	22.01	111.97	114.77	93.36	20.5167	106.7
FDZ14_RS17350	peptidylprolyl isomerase	7.721	2.94878	3.01932e-49	6.13865e-48	29.58	14.64	23.04	132.11	128.75	116.84	22.42	125.9
FDZ14_RS05755	UDP-N-acetylmuramoyl-L-alanyl-D-glutamate-6-diaminopimelate ligase	6.194	2.63081	3.45848e-49	7.00919e-48	14.97	10.57	13.83	72.46	63.36	45.84	13.1233	60.5533
FDZ14_RS17680	polysaccharide deacetylase	5.608	2.48745	4.53153e-49	9.15484e-48	92.34	74.48	81.54	392.52	384.15	255.23	82.7867	343.967
FDZ14_RS08495	DUF1700 domain-containing protein	9.659	3.27191	6.10945e-49	1.22266e-47	5.75	3.7	4.41	36.81	31.78	28.53	4.62	32.3733
FDZ14_RS25535	carbohydrate ABC transporter permease	126.865	6.98715	8.15822e-49	1.62249e-47	0.19	0.32	0.21	27.69	20.93	19.65	0.24	22.7567
FDZ14_RS23510	TetR family transcriptional regulator	6.483	2.6966	1.17618e-48	2.32468e-47	84.81	55.59	70.48	421.96	325.58	251.34	70.2933	332.96
FDZ14_RS04495	metal ABC transporter ATP-binding protein	19.095	4.25509	2.52706e-48	4.96392e-47	1.92	0.61	1.38	22.39	17.43	14.93	1.30333	18.25
FDZ14_RS04190	YrzI family small protein	6.425	2.6837	3.40485e-48	6.66765e-47	1264.64	806	1072.07	4324.43	4095.68	3470.59	1047.57	3963.57
FDZ14_RS12340	ammonium transporter	34.019	5.08828	4.21056e-48	8.19519e-47	0.95	0.31	0.55	23.71	12.29	10	0.603333	15.3333
FDZ14_RS28625	hypothetical protein	4.825	2.27065	7.15106e-48	1.37922e-46	149.62	169.23	161.08	608.47	567.83	507.09	159.977	561.13
FDZ14_RS19785	DUF1232 domain-containing protein	14.46	3.85404	2.51027e-47	4.78375e-46	6.1	4.51	3.12	47.06	50.34	43.24	4.57667	46.88
FDZ14_RS14610	amino acid permease	15.13	3.91932	6.89365e-47	1.2982e-45	2.23	1.4	2.31	29.33	25.63	12.32	1.98	22.4267
FDZ14_RS31455	hypothetical protein	4.806	2.26496	4.04138e-46	7.52192e-45	16.48	14.14	15.32	55.27	54.09	52.95	15.3133	54.1033
FDZ14_RS22535	cation:dicarboxylase symporter family transporter	8.555	3.09679	4.28645e-46	7.95485e-45	290.18	139.68	167.49	1239.26	1216.56	1268.15	199.117	1241.32
FDZ14_RS25520	DUF3870 domain-containing protein	3.973	1.99007	1.06418e-45	1.96351e-44	715.19	624.42	642.83	2114.73	1833.91	1553.92	660.813	1834.19
FDZ14_RS00635	MobA/MobL family protein	4.315	2.10947	1.69935e-45	3.1085e-44	50.82	42.56	52.92	161.53	147.51	158.69	48.7667	155.91
FDZ14_RS06850	lysine N(6)-hydroxylase/L-ornithine N(5)-oxygenase family protein	17.217	4.10574	2.78453e-45	5.07898e-44	0.78	0.85	1.55	16.67	15.49	8.67	1.06	13.61
FDZ14_RS11105	TetR family transcriptional regulator	13.273	3.73042	3.49082e-45	6.34912e-44	7.38	3.55	2.81	50.75	45.05	36.38	4.58	44.06
FDZ14_RS12465	hypothetical protein	9.079	3.18261	7.68003e-45	1.38111e-43	2.74	2.25	1.73	15.97	16.6	12.8	2.24	15.1233
FDZ14_RS11410	CPBP family intramembrane metalloprotease	14.319	3.83983	8.10614e-45	1.45364e-43	1.45	1.36	1.95	19.49	14.65	15.78	1.58667	16.64
FDZ14_RS33940	hypothetical protein	67.184	6.07004	1.02326e-44	1.82984e-43	0.36	0.28	0.38	18.85	15.94	15.6	0.34	16.7967
FDZ14_RS19375	nickel ABC transporter permease subunit NikB	20.876	4.38379	1.41627e-44	2.52555e-43	1.45	0.75	0.86	18.94	18.9	9.74	1.02	15.86
FDZ14_RS04500	metal ABC transporter permease	23.723	4.56821	2.88122e-44	5.05322e-43	1.49	0.49	0.99	21.47	19.7	10.94	0.99	17.37
FDZ14_RS19370	nickel ABC transporter permease subunit NikC	68.27	6.09318	4.41262e-44	7.69676e-43	0.5	0.31	0.27	24.59	20.59	10.33	0.36	18.5033
FDZ14_RS17355	acyltransferase family protein	6.218	2.63652	5.82837e-44	1.01385e-42	16.75	10.23	11.21	57.12	61.25	55.44	12.73	57.9367
FDZ14_RS11095	peptide chain release factor 3	6.496	2.69966	7.28504e-44	1.25358e-42	20.83	15.21	19.8	112.11	97.94	61.42	18.6133	90.49
FDZ14_RS07150	YitT family protein	4.67	2.22347	5.0857e-43	8.54397e-42	26.18	18.69	23.79	86.72	72.79	75.61	22.8867	78.3733
FDZ14_RS09565	sodium:solute symporter family protein	7.538	2.91427	7.44728e-43	1.24459e-41	5.9	3.17	3.77	29.39	21.5	20.87	4.28	23.92
FDZ14_RS31135	chemotaxis-specific protein-glutamate methyltransferase CheB	7.561	2.91867	1.03536e-42	1.72129e-41	2.5	2.21	2.85	14.07	13.54	14.38	2.52	13.9967
FDZ14_RS12420	MFS transporter	6.109	2.61104	1.26859e-42	2.09267e-41	6.82	4.64	4.97	27.83	27.4	19.5	5.47667	24.91
FDZ14_RS25550	glycerol-3-phosphate responsive antiterminator	119.1	6.89603	6.12613e-42	9.90106e-41	0.31	0.3	0.44	31.55	23.73	34.3	0.35	29.86
FDZ14_RS11130	hypothetical protein	6.422	2.68305	9.76793e-42	1.55896e-40	24.1	14.5	19.02	102.24	93.13	69.86	19.2067	88.41
FDZ14_RS16730	EamA family transporter	7.737	2.95175	1.23444e-41	1.9555e-40	4.16	3.29	3.83	27.43	21.29	16.18	3.76	21.6333
FDZ14_RS23490	APC family permease	9.155	3.19451	1.52205e-40	2.35273e-39	3.69	2.35	2.09	24.47	17.92	13.34	2.71	18.5767
FDZ14_RS20335	iron-hydroxamate ABC transporter substrate-binding protein	9.565	3.2578	1.55209e-40	2.39337e-39	1.77	1.48	1.77	12.64	12.53	10.26	1.67333	11.81
FDZ14_RS12460	HAMP domain-containing histidine kinase	8.968	3.16475	1.71904e-40	2.64442e-39	2.6	1.08	1.78	12.92	12.37	10.67	1.82	11.9867
FDZ14_RS06160	tyrosine recombinase XerC	3.884	1.95764	4.44368e-40	6.77052e-39	49.9	46.69	44.43	147.44	133.67	123.83	47.0067	134.98
FDZ14_RS10895	hypothetical protein	7.361	2.87992	6.51321e-40	9.87656e-39	46.08	24.48	36.88	248.89	203.58	133.75	35.8133	195.407
FDZ14_RS04505	transcriptional repressor	23.653	4.56394	6.78018e-40	1.0257e-38	3.45	1.89	1.1	42.41	43.58	24.06	2.14667	36.6833
FDZ14_RS26760	type II toxin-antitoxin system endoribonuclease NdoA	4.016	2.00569	7.80011e-40	1.17443e-38	196.53	165.81	211.55	566.89	572.05	476.47	191.297	538.47
FDZ14_RS20590	ABC transporter ATP-binding protein	4.27	2.09424	8.433e-40	1.26674e-38	25.02	20.67	22.56	83.64	73.7	58.87	22.75	72.07
FDZ14_RS30250	hypothetical protein	9.319	3.22021	1.30137e-39	1.93207e-38	1.1	0.91	0.92	8.28	7.16	5.1	0.976667	6.84667
FDZ14_RS21660	ABC transporter permease	22.263	4.47658	2.49638e-39	3.66366e-38	0.63	0.72	0.56	10.22	14.34	7.17	0.636667	10.5767
FDZ14_RS12775	ABC transporter permease	19.354	4.27457	2.85759e-39	4.18414e-38	0.87	0.7	0.81	15.07	11.89	7.3	0.793333	11.42
FDZ14_RS11890	PucR family transcriptional regulator	5.403	2.43375	4.13431e-39	6.01217e-38	14.14	9.55	10.55	58.23	40.12	39.45	11.4133	45.9333
FDZ14_RS20175	MFS transporter	7.858	2.97413	5.46994e-39	7.91839e-38	8.57	4.91	7.18	48.97	45.65	26.04	6.88667	40.22
FDZ14_RS21555	NAD-dependent epimerase/dehydratase family protein	8.414	3.07286	6.37196e-39	9.18253e-38	3.46	2.65	4.1	24.58	22.17	16.3	3.40333	21.0167
FDZ14_RS05800	RNA polymerase sporulation sigma factor SigE	9.783	3.29033	7.76078e-39	1.11587e-37	16.73	14.31	12.37	145.03	116.03	56.82	14.47	105.96
FDZ14_RS02505	sulfate adenylyltransferase	8.499	3.08733	1.12693e-38	1.6167e-37	41.24	19.24	24.47	176.23	221.01	132.13	28.3167	176.457
FDZ14_RS14700	hydroxyisourate hydrolase	7.559	2.91819	2.44472e-38	3.47596e-37	32.87	16.83	23.27	170.46	114.51	103.81	24.3233	129.593
FDZ14_RS21450	transcription antiterminator	5.521	2.46506	2.51411e-38	3.56668e-37	17.72	15.47	19.57	83.76	81.17	51.13	17.5867	72.02
FDZ14_RS12780	ABC transporter permease	16.265	4.02372	2.92366e-38	4.12023e-37	2.36	2.21	1.33	31.74	27.78	12.74	1.96667	24.0867
FDZ14_RS24055	NCS1 family nucleobase:cation symporter-1	4.827	2.27101	3.01565e-38	4.2405e-37	26	17.94	18.32	86.3	76.69	60.62	20.7533	74.5367
FDZ14_RS05895	dihydroorotate dehydrogenase electron transfer subunit	6.104	2.60964	3.55475e-38	4.98759e-37	53.01	62.51	53.73	297.14	298.99	175.45	56.4167	257.193
FDZ14_RS17000	HAMP domain-containing histidine kinase	7.68	2.94114	4.51327e-38	6.31858e-37	2.82	1.67	1.87	15.19	11.14	10.04	2.12	12.1233
FDZ14_RS19790	NUDIX domain-containing protein	12.8	3.67806	5.20461e-38	7.22309e-37	4.4	1.87	3.49	32.35	26.25	29.86	3.25333	29.4867
FDZ14_RS14615	energy-coupled thiamine transporter ThiT	6.758	2.7567	5.75667e-38	7.94605e-37	5.15	5.39	5.78	29.79	28.78	22.27	5.44	26.9467
FDZ14_RS14705	2-oxo-4-hydroxy-4-carboxy-5-ureidoimidazoline decarboxylase	6.94	2.79497	1.2595e-37	1.72546e-36	18.99	10.24	13.06	90.71	61.68	60.01	14.0967	70.8
FDZ14_RS28695	phosphatidylserine decarboxylase	31.448	4.9749	1.86822e-37	2.54844e-36	0.82	0.41	0.22	11.62	12.66	9.31	0.483333	11.1967
FDZ14_RS21265	ABC transporter ATP-binding protein	5.058	2.33854	1.86651e-37	2.54844e-36	13.34	12.43	11.29	55.97	50.69	34.38	12.3533	47.0133
FDZ14_RS32205	hypothetical protein	6.768	2.75864	2.23249e-37	3.03885e-36	18.48	26.36	27.37	115.95	106.6	131.44	24.07	117.997
FDZ14_RS06845	acetyltransferase	60.448	5.91762	2.92518e-37	3.97326e-36	0.49	0.59	0.21	21.23	23.12	13.65	0.43	19.3333
FDZ14_RS00915	catalase	6.29	2.65301	2.93779e-37	3.98192e-36	98.99	104.24	97.18	609.04	522.44	298.26	100.137	476.58
FDZ14_RS06740	YneF family protein	4.892	2.2905	3.35472e-37	4.5374e-36	348.95	281.55	303.32	1187.35	1124.56	683.15	311.273	998.353
FDZ14_RS23730	YIP1 family protein	9.05	3.17788	3.55676e-37	4.8005e-36	5.75	2.73	4.39	37.38	26.29	21.66	4.29	28.4433
FDZ14_RS10780	DNA-entry nuclease	4.446	2.1525	4.93333e-36	6.4176e-35	42.25	34.42	43.66	127.22	141.86	111.75	40.11	126.943
FDZ14_RS07460	LCP family protein	9.868	3.3028	8.43096e-36	1.08079e-34	2.82	2.07	1.83	19.45	19.56	10.53	2.24	16.5133
FDZ14_RS07605	multidrug resistance efflux transporter family protein	6.034	2.59321	1.47822e-35	1.88739e-34	6.7	5.89	5.12	32.54	27.71	19.53	5.90333	26.5933
FDZ14_RS21160	translational GTPase TypA	4.334	2.11571	1.70157e-35	2.16391e-34	71.56	82.3	83.63	254.64	241.27	270.32	79.1633	255.41
FDZ14_RS02770	type B 50S ribosomal protein L31	9.551	3.25568	2.27251e-35	2.87282e-34	12.98	11.45	12.85	89.01	81.2	67.85	12.4267	79.3533
FDZ14_RS04210	phosphatidylserine decarboxylase	4.717	2.23781	2.83507e-35	3.5769e-34	19.77	20.06	25.23	92.57	73.88	60.89	21.6867	75.78
FDZ14_RS11790	potassium-transporting ATPase subunit KdpB	9.909	3.30875	4.4442e-35	5.58499e-34	2.05	1.88	2.44	23.13	16.34	8.53	2.12333	16
FDZ14_RS20910	hypothetical protein	19.884	4.31353	7.25739e-35	9.04905e-34	1.04	2.06	2.01	24.14	23.87	24.06	1.70333	24.0233
FDZ14_RS35350	helix-turn-helix domain-containing protein	5.349	2.4192	1.34704e-34	1.6698e-33	6.1	5.04	6.48	26.69	22.49	20.08	5.87333	23.0867
FDZ14_RS20775	sensor histidine kinase	5.743	2.52176	1.87434e-34	2.31446e-33	5.52	3.67	5.06	23.97	21.27	15.43	4.75	20.2233
FDZ14_RS00320	hypothetical protein	7.032	2.81398	2.00492e-34	2.46142e-33	4.19	2.91	3.35	17.08	17.38	18.95	3.48333	17.8033
FDZ14_RS20890	spore coat protein	6.045	2.59573	2.00198e-34	2.46142e-33	3.94	4.02	5.67	20	18.56	21.94	4.54333	20.1667
FDZ14_RS05795	sigma-E processing peptidase SpoIIGA	9.977	3.31858	4.01138e-34	4.90587e-33	6.26	7.78	5.83	70.48	53.96	26.19	6.62333	50.21
FDZ14_RS00985	O-antigen ligase family protein	4.711	2.23605	8.49326e-34	1.03278e-32	7.53	9.05	8.83	33.92	31.81	24.07	8.47	29.9333
FDZ14_RS20250	CHASE3 domain-containing protein	5.608	2.48737	1.86654e-33	2.25255e-32	12.82	7.83	11.25	54.77	48.77	30.28	10.6333	44.6067
FDZ14_RS06860	IucA/IucC family siderophore biosynthesis protein	11.261	3.49332	2.12443e-33	2.55411e-32	0.92	1.13	0.95	9.43	11.29	4.87	1	8.53
FDZ14_RS23725	efflux RND transporter periplasmic adaptor subunit	6.866	2.77954	2.56984e-33	3.07802e-32	2.39	2.1	1.94	13.89	10.04	9.06	2.14333	10.9967
FDZ14_RS05890	carbamoyl-phosphate synthase large subunit	4.668	2.22282	3.0515e-33	3.64808e-32	55.16	61.93	55.33	228.45	232.8	148.04	57.4733	203.097
FDZ14_RS10665	GAF domain-containing sensor histidine kinase	3.762	1.91165	4.11382e-33	4.90891e-32	12.9	10.97	11.3	35.72	33.1	29.24	11.7233	32.6867
FDZ14_RS23500	putrescine aminotransferase	6.049	2.59673	4.37606e-33	5.21208e-32	40.22	28.62	30.75	212.14	142.75	97.87	33.1967	150.92
FDZ14_RS25630	sporulation protein YhbH	8.881	3.1508	4.50056e-33	5.35039e-32	1.32	1.02	1.14	7.16	7.38	8.21	1.16	7.58333
FDZ14_RS18330	Y-family DNA polymerase	7.381	2.88382	4.60364e-33	5.46276e-32	1.29	1.88	1.82	9.4	8.59	9.38	1.66333	9.12333
FDZ14_RS18570	permease	7.8	2.96348	6.19686e-33	7.29903e-32	1.79	1.65	2.22	11.53	10.47	10.42	1.88667	10.8067
FDZ14_RS09590	hypothetical protein	4.918	2.29799	7.03263e-33	8.2682e-32	19.6	18.78	27.95	86.03	76.56	71.75	22.11	78.1133
FDZ14_RS12790	ABC transporter ATP-binding protein	12.566	3.6514	7.11769e-33	8.35282e-32	2.92	3.03	1.7	30.19	29.27	12.93	2.55	24.13
FDZ14_RS09430	L-ribulose-5-phosphate 4-epimerase	14.324	3.84041	7.57675e-33	8.85897e-32	2.14	1.33	1.43	22.28	10.56	18.4	1.63333	17.08
FDZ14_RS26035	ABC-F family ATP-binding cassette domain-containing protein	4.053	2.01906	8.50007e-33	9.90227e-32	6.79	6.27	7.94	24.14	20.71	18.53	7	21.1267
FDZ14_RS17135	flagellar hook-associated protein FlgK	26.782	4.74317	1.04958e-32	1.21828e-31	3.01	2.11	1.26	36.62	37.36	43.12	2.12667	39.0333
FDZ14_RS27425	aminodeoxychorismate synthase component I	3.541	1.82411	1.06057e-32	1.2288e-31	26.89	21	25.3	75.37	62.23	55.12	24.3967	64.24
FDZ14_RS23275	cation acetate symporter	5.884	2.55683	1.43447e-32	1.659e-31	64.95	35.38	47.57	262.93	237.75	146.31	49.3	215.663
FDZ14_RS09575	pyruvate-binding protein	3.257	1.70367	1.90536e-32	2.19168e-31	57.5	47.79	55.85	139	124.11	122.83	53.7133	128.647
FDZ14_RS13995	glycosyltransferase family 39 protein	5.531	2.46762	1.92241e-32	2.20731e-31	6.33	3.58	4.99	23.99	21.98	15.29	4.96667	20.42
FDZ14_RS24820	penicillin-binding protein 2	3.688	1.88284	2.23006e-32	2.55596e-31	130.66	94.29	110.18	352.97	323.1	246.19	111.71	307.42
FDZ14_RS26450	amidophosphoribosyltransferase	4.771	2.25423	2.86002e-32	3.26625e-31	4.31	3.14	3.63	14.08	14.15	11.05	3.69333	13.0933
FDZ14_RS02935	polysaccharide biosynthesis protein	4.415	2.14228	2.89967e-32	3.30563e-31	6.33	5.22	5.57	22.34	19.68	14.57	5.70667	18.8633
FDZ14_RS21635	MarR family transcriptional regulator	4.204	2.07184	3.0556e-32	3.47099e-31	56.69	45.64	55.64	188.08	173.56	119.16	52.6567	160.267
FDZ14_RS20245	protein-glutamate O-methyltransferase CheR	7.531	2.9128	3.577e-32	4.04169e-31	7.56	7.43	5.97	52.12	43.35	23.17	6.98667	39.5467
FDZ14_RS03545	spore germination protein GerE	87.878	6.45743	4.86788e-32	5.45202e-31	1.34	3.35	1.36	96.28	105.59	138.39	2.01667	113.42
FDZ14_RS06670	type I glutamate--ammonia ligase	4.037	2.01338	5.46867e-32	6.10349e-31	358.66	221.11	279.65	945.69	774.59	832.48	286.473	850.92
FDZ14_RS10620	EamA family transporter	6.489	2.69802	6.89218e-32	7.67883e-31	3.34	2.64	2.48	16.74	13.13	10.94	2.82	13.6033
FDZ14_RS20585	peptide ABC transporter substrate-binding protein	3.777	1.91721	1.10634e-31	1.22407e-30	48.72	44.06	43.54	150.09	137.41	98.56	45.44	128.687
FDZ14_RS08845	sugar kinase	7.039	2.81541	1.3507e-31	1.49184e-30	3.25	2.32	3.51	21.37	13.49	12.56	3.02667	15.8067
FDZ14_RS08490	PadR family transcriptional regulator	14.574	3.86536	1.58675e-31	1.74953e-30	2.89	2.1	4.7	36.37	34.11	27.56	3.23	32.68
FDZ14_RS08505	hypothetical protein	8.355	3.06256	1.78273e-31	1.95885e-30	7.76	3.67	5.74	36.93	32.14	31.88	5.72333	33.65
FDZ14_RS10670	DUF2628 domain-containing protein	5.757	2.52523	2.46413e-31	2.68447e-30	12.11	6.31	10.23	47.08	43.2	30.53	9.55	40.27
FDZ14_RS17370	Na+/H+ antiporter NhaC	5.097	2.34955	4.43534e-31	4.79918e-30	3.98	2.53	3.7	13.68	14.16	10.64	3.40333	12.8267
FDZ14_RS34785	TerC family protein	7.904	2.98265	4.71786e-31	5.09625e-30	3.79	2.18	3.22	20.06	21.22	12.22	3.06333	17.8333
FDZ14_RS18575	TIGR03943 family protein	8.111	3.01986	8.17697e-31	8.78817e-30	1.9	1.39	2.28	11.87	12.57	8.81	1.85667	11.0833
FDZ14_RS06510	ABC transporter ATP-binding protein	4.525	2.17796	1.06698e-30	1.13907e-29	8.49	6.3	6.33	26.94	26.25	18.12	7.04	23.77
FDZ14_RS20880	PLP-dependent transferase	3.968	1.98827	1.23229e-30	1.31115e-29	58.45	52.17	55.01	193.19	179.22	118.6	55.21	163.67
FDZ14_RS22200	GntR family transcriptional regulator	4.194	2.06844	1.39898e-30	1.48357e-29	15.85	11.54	13.53	47.87	41.73	35.71	13.64	41.77
FDZ14_RS07125	ATP-binding cassette domain-containing protein	4.327	2.11324	1.50116e-30	1.58666e-29	11.98	8.85	11.75	40.49	36.05	27.47	10.86	34.67
FDZ14_RS23325	ferrous iron transport protein A	5.008	2.32433	1.90245e-30	2.00417e-29	95.69	64.36	64.96	252.05	234.94	243.84	75.0033	243.61
FDZ14_RS32180	UDP-N-acetylglucosamine 1-carboxyvinyltransferase	7.603	2.92653	2.18243e-30	2.29155e-29	1.55	1.64	1.25	9.81	9.5	6.04	1.48	8.45
FDZ14_RS01055	PucR family transcriptional regulator	3.676	1.87819	2.38561e-30	2.50078e-29	9.27	7.85	8.96	26.54	23.93	20.7	8.69333	23.7233
FDZ14_RS21510	NCS2 family permease	4.103	2.03652	2.54329e-30	2.6617e-29	8.09	8.03	7.87	28.1	26.09	19.41	7.99667	24.5333
FDZ14_RS21355	RNA degradosome polyphosphate kinase	4.153	2.05432	3.37814e-30	3.51238e-29	7.44	7.08	7.4	27.43	24.16	16.93	7.30667	22.84
FDZ14_RS11430	hypothetical protein	6.246	2.64304	3.44482e-30	3.57589e-29	8.34	9.56	9.24	41.27	41.23	37.32	9.04667	39.94
FDZ14_RS23075	shikimate kinase	4.066	2.02367	4.68342e-30	4.84586e-29	23.88	27.45	29.48	87.72	84.95	67.57	26.9367	80.08
FDZ14_RS24485	DUF3813 family protein	8.428	3.07518	5.00884e-30	5.17418e-29	2.75	1.75	1.95	12.57	11.85	15.01	2.15	13.1433
FDZ14_RS25060	HlyC/CorC family transporter	3.785	1.92022	5.09332e-30	5.25295e-29	10.65	7.79	9.28	28.92	26.76	22.07	9.24	25.9167
FDZ14_RS30010	DUF2089 family protein	5.323	2.41225	6.05357e-30	6.20321e-29	22.47	17.33	19.5	85.38	73.36	59.64	19.7667	72.7933
FDZ14_RS12785	ABC transporter ATP-binding protein	10.744	3.42546	6.89785e-30	7.05703e-29	2.33	2.77	2.19	24.53	24.16	10.27	2.43	19.6533
FDZ14_RS05865	bifunctional pyr operon transcriptional regulator/uracil phosphoribosyltransferase PyrR	4.656	2.2191	7.06412e-30	7.21558e-29	42.96	24.66	31.39	106.4	124.02	100.26	33.0033	110.227
FDZ14_RS11020	ABC transporter permease	13.51	3.756	9.10978e-30	9.26064e-29	0.91	0.48	0.68	6.69	6.32	7.37	0.69	6.79333
FDZ14_RS05775	UDP-N-acetylmuramate dehydrogenase	3.571	1.83652	9.48953e-30	9.61606e-29	16.91	14.77	17.75	50.51	41.43	38.49	16.4767	43.4767
FDZ14_RS06595	2-oxoacid:acceptor oxidoreductase subunit alpha	5.269	2.39749	1.00241e-29	1.01256e-28	31.79	23.2	23.48	132.65	112.58	65.64	26.1567	103.623
FDZ14_RS05885	glutamine-hydrolyzing carbamoyl-phosphate synthase small subunit	3.712	1.89236	1.62306e-29	1.63175e-28	47.95	41.27	39.52	129.71	133.11	92.63	42.9133	118.483
FDZ14_RS16260	4-dihydroxy-2-naphthoate polyprenyltransferase	4.797	2.26217	1.91449e-29	1.91269e-28	11.01	6.38	7.99	34.92	30.49	24.26	8.46	29.89
FDZ14_RS12940	TIGR00366 family protein	4.359	2.12404	1.97858e-29	1.97363e-28	31.92	18.62	28.62	79	90.36	82.97	26.3867	84.11
FDZ14_RS04120	O-methyltransferase	6.228	2.63873	2.27372e-29	2.26097e-28	5.59	4.77	5.11	30.57	24.12	16.59	5.15667	23.76
FDZ14_RS31325	excalibur calcium-binding domain-containing protein	3.797	1.92482	5.19419e-29	5.12515e-28	104.29	86.21	102.44	277.9	276.53	199.67	97.6467	251.367
FDZ14_RS02515	uroporphyrinogen-III C-methyltransferase	5.396	2.43185	6.00567e-29	5.91669e-28	15.55	16.97	13.55	60.72	79.19	44.58	15.3567	61.4967
FDZ14_RS02460	Na+/H+ antiporter subunit A	4.896	2.29167	6.29737e-29	6.19174e-28	12.62	8.54	10.58	46.26	44.64	25.55	10.58	38.8167
FDZ14_RS21810	alpha/beta-type small acid-soluble spore protein	17.001	4.08754	7.09724e-29	6.9492e-28	15.07	4.02	12.02	99.09	119.85	110.83	10.37	109.923
FDZ14_RS20780	cell wall-active antibiotics response protein	6.931	2.79313	1.70544e-28	1.64963e-27	3.67	2.52	2.55	19.03	12.7	12.86	2.91333	14.8633
FDZ14_RS12455	response regulator transcription factor	7.831	2.96929	1.70416e-28	1.64963e-27	3.04	1.98	1.62	13.45	12.43	12.13	2.21333	12.67
FDZ14_RS23555	sensor histidine kinase	3.578	1.83928	2.03155e-28	1.95323e-27	6.81	5.89	6.56	19.42	17.31	14.66	6.42	17.13
FDZ14_RS01175	arginine--tRNA ligase	4.302	2.10505	2.11474e-28	2.03015e-27	16.09	10.84	11.95	50.49	43.74	30.67	12.96	41.6333
FDZ14_RS16935	YitT family protein	7.926	2.98666	2.21643e-28	2.12139e-27	2.18	1.85	1.53	13.45	11.46	7.93	1.85333	10.9467
FDZ14_RS04890	DNA repair protein RecN	3.367	1.75151	2.25707e-28	2.15705e-27	14.35	13.93	15.73	36.07	37.42	36.46	14.67	36.65
FDZ14_RS27460	VWA domain-containing protein	13.758	3.78216	5.50767e-28	5.23229e-27	0.88	0.87	1.56	14.21	12.75	6.73	1.10333	11.23
FDZ14_RS01230	CTP synthase	4.56	2.18892	6.72506e-28	6.36985e-27	9.1	9.28	7.9	36.1	33.23	21.05	8.76	30.1267
FDZ14_RS23270	DUF485 domain-containing protein	3.974	1.99063	7.03215e-28	6.65085e-27	125.65	83.66	99.45	334.58	310.26	215.35	102.92	286.73
FDZ14_RS21515	hypothetical protein	32.722	5.03219	1.15933e-27	1.09323e-26	2.11	0.7	2.94	31.48	42.72	50.5	1.91667	41.5667
FDZ14_RS15820	PAS domain S-box protein	4.891	2.29019	1.25171e-27	1.17513e-26	12.37	8.21	12.33	53.39	39.54	27.58	10.97	40.17
FDZ14_RS23495	agmatinase	5.888	2.55778	2.00262e-27	1.86366e-26	39.88	34.39	30.03	217.39	156.46	88.7	34.7667	154.183
FDZ14_RS06600	2-oxoacid:ferredoxin oxidoreductase subunit beta	4.889	2.28944	2.21416e-27	2.05753e-26	37.57	35.54	33.54	168.01	141.76	80.86	35.55	130.21
FDZ14_RS25530	ABC transporter substrate-binding protein	145.744	7.1873	2.74448e-27	2.53924e-26	0.71	0.07	0.3	49.52	35.73	30.12	0.36	38.4567
FDZ14_RS04125	U32 family peptidase	5.282	2.40109	2.78011e-27	2.56848e-26	3.95	4.73	4.09	20.37	17.55	12.6	4.25667	16.84
FDZ14_RS13740	cold-shock protein	3.611	1.85242	3.17775e-27	2.92317e-26	255.76	235.94	200.48	571.35	575.84	450.44	230.727	532.543
FDZ14_RS07715	sigma-70 family RNA polymerase sigma factor	32.683	5.03045	4.97488e-27	4.55009e-26	0.51	0.5	0.67	16.05	12.91	10.91	0.56	13.29
FDZ14_RS04170	5'-methylthioadenosine/S-adenosylhomocysteine nucleosidase	3.519	1.81499	5.67191e-27	5.1654e-26	18.69	17.34	17.42	52.42	47.42	38.63	17.8167	46.1567
FDZ14_RS26455	phosphoribosylformylglycinamidine synthase subunit PurL	3.672	1.87658	5.72952e-27	5.21044e-26	4.82	3.87	3.79	11.88	12.2	10.09	4.16	11.39
FDZ14_RS26795	DEAD/DEAH box helicase	4.018	2.00631	5.75588e-27	5.22696e-26	34.77	24.07	24.84	97.18	91.47	61.99	27.8933	83.5467
FDZ14_RS05900	dihydroorotate dehydrogenase	4.79	2.26004	7.0014e-27	6.349e-26	40.5	43.25	37.46	174.29	169.13	92.47	40.4033	145.297
FDZ14_RS06500	GntR family transcriptional regulator	4.056	2.02	7.1355e-27	6.46142e-26	16.55	9.99	14.39	41.98	39.74	38.82	13.6433	40.18
FDZ14_RS04750	vitamin B12-dependent ribonucleotide reductase	3.576	1.83826	7.88994e-27	7.13447e-26	87.21	53.22	67.82	189.74	197.15	162.99	69.4167	183.293
FDZ14_RS06685	cation transporter	9.199	3.20148	9.05011e-27	8.17198e-26	1.65	2.35	1.37	14.03	15.78	7.58	1.79	12.4633
FDZ14_RS08840	IclR family transcriptional regulator	9.503	3.2484	1.20029e-26	1.07924e-25	3.19	2.11	2.04	24.82	17.74	9.6	2.44667	17.3867
FDZ14_RS21270	ABC transporter ATP-binding protein	3.949	1.9814	1.37149e-26	1.22972e-25	17.86	10.9	11.5	41.89	39.79	35.87	13.42	39.1833
FDZ14_RS23535	AbrB family transcriptional regulator	4.661	2.22063	1.64758e-26	1.47313e-25	15.87	22.44	17.6	82.67	62.65	51.46	18.6367	65.5933
FDZ14_RS25795	aromatic acid exporter family protein	5.11	2.35342	2.08132e-26	1.85058e-25	17.61	18.5	19.43	92.77	78.24	42.95	18.5133	71.32
FDZ14_RS03475	5-methyltetrahydropteroyltriglutamate--homocysteine S-methyltransferase	4.213	2.07479	2.16281e-26	1.92036e-25	38.59	26.69	39.58	129.87	121.61	76.46	34.9533	109.313
FDZ14_RS35265	LacI family DNA-binding transcriptional regulator	3.549	1.82757	3.10865e-26	2.75633e-25	13.8	13.65	17.16	40.45	37.2	39.04	14.87	38.8967
FDZ14_RS06665	MerR family transcriptional regulator	3.415	1.77202	3.19401e-26	2.8281e-25	178.13	175.69	204.87	490.78	394.98	468.97	186.23	451.577
FDZ14_RS34650	helix-turn-helix transcriptional regulator	3.943	1.97942	3.84102e-26	3.39627e-25	48.37	39.52	42	130.99	124.6	95.32	43.2967	116.97
FDZ14_RS25525	glycerophosphodiester phosphodiesterase	15.12	3.91841	4.01499e-26	3.53054e-25	1.33	0.44	0.63	12.06	8.02	6.6	0.8	8.89333
FDZ14_RS20610	purine/pyrimidine permease	3.405	1.76786	4.15533e-26	3.64891e-25	10.33	9.26	9.66	26.84	22.32	24.63	9.75	24.5967
FDZ14_RS03690	trigger factor	3.211	1.68297	5.50189e-26	4.82473e-25	112.7	81.17	96	253.26	251.09	185.71	96.6233	230.02
FDZ14_RS21575	7-cyano-7-deazaguanine synthase QueC	35.959	5.16828	6.19182e-26	5.41488e-25	0.34	0.17	0.54	8	8.92	10.02	0.35	8.98
FDZ14_RS11035	siderophore ABC transporter substrate-binding protein	34.702	5.11693	6.46738e-26	5.6404e-25	0.37	0.05	0.23	5.54	6.12	4.86	0.216667	5.50667
FDZ14_RS15845	dicarboxylate/amino acid:cation symporter	4.205	2.07199	6.71654e-26	5.84971e-25	18.73	12.86	14.67	61.14	49.82	34.18	15.42	48.38
FDZ14_RS22785	family 10 glycosylhydrolase	3.928	1.97365	6.89667e-26	5.99841e-25	12.01	9.43	11.19	40.98	31.69	23.32	10.8767	31.9967
FDZ14_RS08105	hypothetical protein	14.042	3.81164	7.09572e-26	6.16314e-25	3.65	0.88	1.06	24.49	19.83	12.8	1.86333	19.04
FDZ14_RS12095	oxygen-insensitive NADPH nitroreductase	3.311	1.72721	7.81295e-26	6.77689e-25	156.06	110.61	127.39	380.86	324.45	254.41	131.353	319.907
FDZ14_RS24300	ABC transporter permease	3.117	1.64005	8.24043e-26	7.13798e-25	68.77	61.36	60.92	178.72	135.91	127.33	63.6833	147.32
FDZ14_RS11115	HAD-IIIA family hydrolase	3.274	1.71101	9.3297e-26	8.07057e-25	44	32.42	43.13	106.39	95.98	81.42	39.85	94.5967
FDZ14_RS23695	DUF4097 domain-containing protein	4.873	2.28484	1.28522e-25	1.10727e-24	5.49	3.25	5.59	16.91	18.48	15.53	4.77667	16.9733
FDZ14_RS23625	ferric reductase-like transmembrane domain-containing protein	10.886	3.44445	2.64568e-25	2.26408e-24	2.24	2.32	2.27	27.3	18.35	9.81	2.27667	18.4867
FDZ14_RS24815	carbohydrate ABC transporter substrate-binding protein	3.824	1.93513	2.82617e-25	2.41207e-24	98.29	61.22	62.36	207.65	225.75	190.71	73.9567	208.037
FDZ14_RS20340	iron ABC transporter permease	8.758	3.1306	3.51183e-25	2.98529e-24	0.99	0.64	1.32	7.24	6.89	4.92	0.983333	6.35
FDZ14_RS23620	FAD:protein FMN transferase	10.208	3.35162	3.92574e-25	3.32386e-24	2.77	1.04	1.83	21.14	13.63	8.04	1.88	14.27
FDZ14_RS05330	phosphoglycerate dehydrogenase	4.01	2.00367	5.5521e-25	4.68844e-24	25.88	19.2	20.98	81.86	71.6	45.05	22.02	66.17
FDZ14_RS01420	rod shape-determining protein	4.09	2.03201	5.65391e-25	4.76811e-24	11.03	7.64	8.97	32.99	30.27	20.62	9.21333	27.96
FDZ14_RS14155	hypothetical protein	5.095	2.34902	6.64106e-25	5.58584e-24	11.08	15.43	12.98	55.77	40.37	48.23	13.1633	48.1233
FDZ14_RS28660	ParB N-terminal domain-containing protein	3.215	1.68474	7.15833e-25	6.013e-24	59.09	45.31	58.37	142.14	143.43	101.89	54.2567	129.153
FDZ14_RS26855	ABC transporter ATP-binding protein	8.858	3.14695	7.32386e-25	6.14396e-24	0.71	0.88	1.18	7.66	6.37	4.31	0.923333	6.11333
FDZ14_RS35345	nitroreductase	5.612	2.48861	7.90569e-25	6.62335e-24	3.39	4.13	3.9	16.64	15.85	14.35	3.80667	15.6133
FDZ14_RS05615	YlbD family protein	14.925	3.89966	1.02561e-24	8.54762e-24	2.62	0.7	3.88	20.14	22.23	31.38	2.4	24.5833
FDZ14_RS31245	DUF5011 domain-containing protein	3.572	1.83689	1.23367e-24	1.02682e-23	6.23	4	5.81	15.72	15.36	11.6	5.34667	14.2267
FDZ14_RS27250	50S ribosomal protein L7ae-like protein	5.429	2.44067	1.28333e-24	1.06677e-23	37.71	29.21	32.71	153.56	136.32	77.6	33.21	122.493
FDZ14_RS34400	MFS transporter	6.348	2.66627	1.45906e-24	1.21127e-23	7.75	5.53	4.93	40.18	30.93	16.02	6.07	29.0433
FDZ14_RS25885	PAS domain S-box protein	3.105	1.63439	1.62065e-24	1.34192e-23	8.61	7.07	8.15	20.53	19.37	15.36	7.94333	18.42
FDZ14_RS17875	DNA topoisomerase III	4.224	2.07865	1.68376e-24	1.39237e-23	5.08	3.32	4.9	17.41	14.35	10.21	4.43333	13.99
FDZ14_RS25450	SH3 domain-containing protein	6.706	2.74548	2.11069e-24	1.73643e-23	2.51	3.52	3.64	16.1	15.59	15.3	3.22333	15.6633
FDZ14_RS06455	dipicolinic acid synthetase subunit A	27.552	4.78407	2.60417e-24	2.13415e-23	0.51	0	0.3	5.53	5.12	5.69	0.27	5.44667
FDZ14_RS07505	two-component sensor histidine kinase	4.942	2.30507	2.79649e-24	2.28589e-23	3.36	1.83	2.77	11.26	10.06	7.78	2.65333	9.7
FDZ14_RS06615	outer spore coat protein CotE	34.328	5.10132	3.2167e-24	2.61931e-23	0.56	0.55	0.12	12.02	9.76	9.34	0.41	10.3733
FDZ14_RS21565	7-carboxy-7-deazaguanine synthase QueE	18.469	4.20703	3.25364e-24	2.64602e-23	0.3	0.37	0.95	8.36	8.11	5.32	0.54	7.26333
FDZ14_RS11445	MarR family transcriptional regulator	14.736	3.88126	3.53561e-24	2.87167e-23	1.19	1.18	1.89	17.69	17.91	9.81	1.42	15.1367
FDZ14_RS31475	IS200/IS605 family transposase	9.471	3.24357	3.98575e-24	3.22906e-23	3.14	3.82	2.4	27.3	22.83	14.45	3.12	21.5267
FDZ14_RS35415	sigma 54-interacting transcriptional regulator	3.823	1.93489	6.1617e-24	4.9667e-23	3.26	3.41	2.85	10.49	8.45	8.35	3.17333	9.09667
FDZ14_RS02100	proline dehydrogenase	3.217	1.68558	1.06539e-23	8.52309e-23	24.39	22.49	24.53	68.53	57.65	44.62	23.8033	56.9333
FDZ14_RS32130	hypothetical protein	7.061	2.81997	1.16625e-23	9.31833e-23	5.57	4.8	7.73	30.72	29.9	28.14	6.03333	29.5867
FDZ14_RS11100	multidrug efflux SMR transporter	19.018	4.2493	1.18321e-23	9.44203e-23	0.8	1.34	3.38	27.56	27.88	17.61	1.84	24.35
FDZ14_RS08510	type II asparaginase	4.296	2.10283	1.28893e-23	1.02728e-22	7.78	5.25	8.38	27.84	23.83	16.6	7.13667	22.7567
FDZ14_RS19300	MFS transporter	3.139	1.65051	1.31471e-23	1.04652e-22	12.12	10.17	10.56	29.98	23.8	22.93	10.95	25.57
FDZ14_RS20345	iron ABC transporter permease	15.063	3.91298	1.53322e-23	1.21743e-22	0.75	0.54	0.42	8.29	7.91	3.25	0.57	6.48333
FDZ14_RS06515	ABC transporter permease	4.341	2.11799	2.04899e-23	1.62494e-22	7.9	11.43	8.76	35.56	32.15	24.09	9.36333	30.6
FDZ14_RS03125	septation ring formation regulator EzrA	3.207	1.68145	2.24061e-23	1.7747e-22	45.43	30.25	38	102.64	96.12	72.2	37.8933	90.32
FDZ14_RS01170	DUF1934 domain-containing protein	4.757	2.25	2.55781e-23	2.02093e-22	10.21	6.72	12.09	34.32	33.07	30.79	9.67333	32.7267
FDZ14_RS08825	ATP-binding cassette domain-containing protein	9.51	3.2494	2.64477e-23	2.08705e-22	0.99	0.91	0.98	6.95	6.75	6.34	0.96	6.68
FDZ14_RS17340	response regulator transcription factor	5.913	2.564	2.80184e-23	2.20827e-22	3.15	2.46	2.29	12.33	12.22	9.74	2.63333	11.43
FDZ14_RS23530	class I SAM-dependent methyltransferase	3.457	1.78937	2.82238e-23	2.22171e-22	17.58	15.83	15.23	51.67	38.44	34.43	16.2133	41.5133
FDZ14_RS09180	DMT family transporter	4.091	2.03244	3.20373e-23	2.5157e-22	9.55	5.76	7.94	26.08	25.76	18.19	7.75	23.3433
FDZ14_RS04515	hypothetical protein	30.222	4.91755	3.20054e-23	2.5157e-22	2.15	0.43	0.23	21.11	15.94	22.35	0.936667	19.8
FDZ14_RS26840	ABC transporter substrate-binding protein	7.346	2.87692	3.39016e-23	2.65555e-22	1.38	1.28	1.13	8.94	7.41	4.58	1.26333	6.97667
FDZ14_RS29620	hypothetical protein	5.716	2.51491	5.79977e-23	4.49887e-22	4.04	1.93	3.22	14.78	11.23	12.2	3.06333	12.7367
FDZ14_RS24125	stage VI sporulation protein F	20.638	4.36721	6.22521e-23	4.81718e-22	5.5	2.3	0.95	36.35	36.2	46.61	2.91667	39.72
FDZ14_RS19760	GNAT family acetyltransferase	7.374	2.8825	6.77056e-23	5.22651e-22	22.5	15.6	19.15	96.18	108.84	67.82	19.0833	90.9467
FDZ14_RS11800	universal stress protein	7.342	2.87622	7.9464e-23	6.11203e-22	2.1	2.08	1.37	13.3	11.72	5.82	1.85	10.28
FDZ14_RS26805	D-alanine--D-alanine ligase	3.193	1.67491	1.02426e-22	7.84981e-22	16.63	13.38	14.89	41.92	36.64	28.03	14.9667	35.53
FDZ14_RS26440	phosphoribosylglycinamide formyltransferase	6.72	2.74839	1.03796e-22	7.94525e-22	2.66	2.74	2.61	13.42	15.68	10.34	2.67	13.1467
FDZ14_RS25095	sulfur carrier protein ThiS	9.35	3.22497	1.13317e-22	8.65329e-22	15.44	10	10.93	84.76	71.56	61.98	12.1233	72.7667
FDZ14_RS21360	Ppx/GppA family phosphatase	4.563	2.19006	1.14105e-22	8.70305e-22	9.89	6.38	6.05	31.08	27.81	17.25	7.44	25.38
FDZ14_RS10305	hypothetical protein	41.981	5.39167	1.19076e-22	9.06056e-22	0.28	1.13	1.19	23.51	23.54	27.75	0.866667	24.9333
FDZ14_RS16510	MFS transporter	3.146	1.65346	1.3112e-22	9.95331e-22	11.22	10.27	10.68	27.46	27.27	20.62	10.7233	25.1167
FDZ14_RS07435	Fur-regulated basic protein FbpA	17.998	4.16978	1.49946e-22	1.13553e-21	12.58	8.8	2.47	109.63	96.35	65.17	7.95	90.3833
FDZ14_RS08090	cold-shock protein	2.872	1.5223	1.82247e-22	1.37201e-21	367.42	362.04	338.9	747.92	668.14	554.69	356.12	656.917
FDZ14_RS20595	ABC transporter permease subunit	3.384	1.75867	3.9141e-22	2.91911e-21	40.04	24.31	28.11	86.88	78.27	64.99	30.82	76.7133
FDZ14_RS04510	hypothetical protein	4.299	2.10387	4.07019e-22	3.03198e-21	7.23	9.52	10.96	30.27	31.22	25.52	9.23667	29.0033
FDZ14_RS23305	RNA polymerase factor sigma-54	3.795	1.92405	4.58939e-22	3.41476e-21	5.44	5.24	6.21	16.68	13.23	17.38	5.63	15.7633
FDZ14_RS02930	NAD(P)/FAD-dependent oxidoreductase	2.907	1.53932	4.67902e-22	3.4774e-21	13.69	11.64	12.77	31.02	28	23.35	12.7	27.4567
FDZ14_RS11570	asparaginase	3.449	1.78602	4.81032e-22	3.57082e-21	8.72	8.93	8.46	26.37	22.68	18.07	8.70333	22.3733
FDZ14_RS02500	inorganic phosphate transporter	5.607	2.48722	5.41551e-22	4.0061e-21	59.46	21.59	33.43	152.27	183.82	130.12	38.16	155.403
FDZ14_RS21165	YlaF family protein	2.992	1.58132	5.54367e-22	4.09616e-21	527.22	385.84	438	925.37	828.34	766.04	450.353	839.917
FDZ14_RS04645	peptidase M14	4.218	2.07648	8.58305e-22	6.29818e-21	3.42	3.27	4.12	12.38	10.69	10.52	3.60333	11.1967
FDZ14_RS11665	DUF4306 domain-containing protein	5.743	2.52189	1.00808e-21	7.36338e-21	8.86	9.26	7.16	48.19	36.19	22.13	8.42667	35.5033
FDZ14_RS11420	hypothetical protein	54.905	5.77886	1.07505e-21	7.84357e-21	2.39	0.4	0	38.39	33.9	32.48	0.93	34.9233
FDZ14_RS04745	ribonucleotide-diphosphate reductase subunit alpha	2.954	1.56252	1.134e-21	8.26419e-21	55.9	53.57	52.74	117.61	135.28	100.14	54.07	117.677
FDZ14_RS07155	carboxymethylenebutenolidase	3.722	1.89594	1.16661e-21	8.48247e-21	13.55	9.12	9.86	33.84	25.36	29.26	10.8433	29.4867
FDZ14_RS21905	MFS transporter	3.028	1.59853	1.33473e-21	9.69384e-21	18.1	16.38	17.54	42.47	43.69	31.07	17.34	39.0767
FDZ14_RS15570	MMPL family transporter	4.962	2.31083	1.38663e-21	1.00594e-20	2.68	1.15	2.31	8.46	8.32	5.76	2.04667	7.51333
FDZ14_RS14625	ethanolamine ammonia-lyase subunit EutB	4.445	2.15204	1.63733e-21	1.18646e-20	6.42	4.6	5.18	23.87	18.53	11.62	5.4	18.0067
FDZ14_RS11110	poly-gamma-glutamate hydrolase family protein	4.213	2.07491	1.87287e-21	1.3556e-20	9.7	5.94	9.1	27.89	27.38	20.37	8.24667	25.2133
FDZ14_RS07165	ABC transporter ATP-binding protein	7.775	2.9588	1.91554e-21	1.38492e-20	1.49	1.71	1.59	13.22	9.33	5.52	1.59667	9.35667
FDZ14_RS27420	aminodeoxychorismate/anthranilate synthase component II	3.649	1.86733	2.02025e-21	1.45897e-20	22.68	15.44	16.09	58.49	48.05	37.93	18.07	48.1567
FDZ14_RS17435	L-cystine transporter	7.132	2.83429	2.07537e-21	1.49708e-20	4.15	1.04	2.94	13.15	14.47	14.26	2.71	13.96
FDZ14_RS08820	DUF1048 domain-containing protein	5.71	2.51354	3.26893e-21	2.34745e-20	6.86	7.3	6.27	27.14	29.49	25.39	6.81	27.34
FDZ14_RS15300	VanW family protein	2.742	1.45536	4.20758e-21	3.01472e-20	86.74	61.16	76.08	168.41	154.95	129.16	74.66	150.84
FDZ14_RS18105	cytochrome aa3 quinol oxidase subunit I	3.883	1.95721	6.13625e-21	4.36234e-20	8.73	10.76	9.85	37.56	28.84	20.13	9.78	28.8433
FDZ14_RS22645	UDP-glucose 4-epimerase GalE	2.808	1.48952	6.136e-21	4.36234e-20	65.05	45.18	50.39	123.08	108.67	100.25	53.54	110.667
FDZ14_RS06505	BMP family ABC transporter substrate-binding protein	2.981	1.57592	6.72743e-21	4.7773e-20	31.05	20.7	25.03	65.64	54.99	48.47	25.5933	56.3667
FDZ14_RS03845	50S ribosomal protein L21	3.087	1.62621	7.13006e-21	5.05759e-20	65.94	54.75	54.32	134.78	132.18	107.09	58.3367	124.683
FDZ14_RS05000	aromatic acid exporter family protein	3.937	1.97725	8.18754e-21	5.782e-20	8.28	5.55	5.35	21.45	19.86	14.63	6.39333	18.6467
FDZ14_RS30670	hypothetical protein	3.61	1.85218	1.38131e-20	9.69044e-20	22.56	21.41	18.14	56.87	52.8	48.74	20.7033	52.8033
FDZ14_RS05505	demethylmenaquinone methyltransferase	3.249	1.69992	1.49976e-20	1.04983e-19	40.73	31.3	41.72	108.61	97.58	66.03	37.9167	90.74
FDZ14_RS06570	ribonuclease Y	2.64	1.40031	1.80518e-20	1.25811e-19	434.89	339.67	403.1	878.77	815.26	621.59	392.553	771.873
FDZ14_RS27970	ATP-binding protein	12.861	3.68497	1.90117e-20	1.32356e-19	0.32	0.19	0.24	2.63	2.24	2.25	0.25	2.37333
FDZ14_RS19650	AraC family transcriptional regulator	3.411	1.77023	2.00276e-20	1.39125e-19	64.25	72.91	62.85	150.3	162.53	188.08	66.67	166.97
FDZ14_RS14635	ethanolamine permease	6.061	2.59967	2.11469e-20	1.46741e-19	1.73	0.91	1.47	7.68	6.85	4.01	1.37	6.18
FDZ14_RS25590	cation:dicarboxylase symporter family transporter	3.971	1.98946	2.45675e-20	1.70292e-19	6.65	4.05	4.32	13.46	14.96	15.25	5.00667	14.5567
FDZ14_RS23485	HAD family hydrolase	4.737	2.24386	2.51428e-20	1.74091e-19	9.28	6.39	6.76	35.86	25.33	17.42	7.47667	26.2033
FDZ14_RS08830	ABC transporter permease	9.785	3.29052	3.04558e-20	2.09968e-19	0.86	0.5	1.07	6.44	5.56	5.36	0.81	5.78667
FDZ14_RS03990	adenine phosphoribosyltransferase	3.353	1.74566	3.05084e-20	2.10103e-19	23.13	19.08	22.46	61.83	56.7	39.33	21.5567	52.62
FDZ14_RS06575	TIGR00282 family metallophosphoesterase	2.775	1.47269	3.2331e-20	2.22176e-19	37	26.23	33.41	70.3	67.85	58.26	32.2133	65.47
FDZ14_RS26445	phosphoribosylformylglycinamidine cyclo-ligase	4.96	2.31031	3.98144e-20	2.72136e-19	2.93	2.43	1.84	10.06	10.04	6.56	2.4	8.88667
FDZ14_RS23560	CitMHS family transporter	3.32	1.73109	4.22555e-20	2.88204e-19	20.57	20.81	20.73	67.49	49.96	37.76	20.7033	51.7367
FDZ14_RS11795	potassium-transporting ATPase subunit KdpC	11.079	3.46972	4.80924e-20	3.27316e-19	2.01	1.26	1.79	19.55	15.7	6.27	1.68667	13.84
FDZ14_RS26850	ABC transporter permease	10.976	3.45631	5.42993e-20	3.68773e-19	0.93	0.46	1.13	9.29	7.14	4	0.84	6.81
FDZ14_RS23615	hypothetical protein	11.141	3.47785	5.56347e-20	3.77441e-19	2.52	2.71	2.46	28.76	23.24	10.38	2.56333	20.7933
FDZ14_RS31940	thymidylate synthase	3.492	1.80412	5.89883e-20	3.99344e-19	8.49	11.9	10.83	29.45	25.85	26.06	10.4067	27.12
FDZ14_RS19305	aldehyde dehydrogenase family protein	3.097	1.63064	5.95991e-20	4.03051e-19	20.43	13.66	15.09	44.19	32.97	35.6	16.3933	37.5867
FDZ14_RS12270	spore gernimation protein GerT	9.6	3.26306	7.19619e-20	4.84604e-19	1.63	1.62	1.33	8.87	11.57	11.17	1.52667	10.5367
FDZ14_RS20665	hypothetical protein	3.994	1.9978	8.90573e-20	5.95956e-19	38.16	29.45	33.69	79.38	93.59	102.61	33.7667	91.86
FDZ14_RS09650	STAS domain-containing protein	2.879	1.52549	9.11554e-20	6.08084e-19	21.37	18.75	21.64	41.38	45.49	43.31	20.5867	43.3933
FDZ14_RS09420	GntR family transcriptional regulator	3.708	1.89072	1.10476e-19	7.33902e-19	3.56	3.92	4.79	12.2	10.45	11	4.09	11.2167
FDZ14_RS17005	response regulator transcription factor	8.55	3.09591	1.15041e-19	7.63432e-19	1.66	0.9	1.14	10.42	7.13	5.81	1.23333	7.78667
FDZ14_RS11575	aspartate ammonia-lyase	3.462	1.79165	1.20199e-19	7.96836e-19	14.01	9.74	13.03	37.35	35.52	22.04	12.26	31.6367
FDZ14_RS18110	cytochrome ubiquinol oxidase subunit II	5.24	2.3895	1.36079e-19	8.99306e-19	9.83	19.18	13.58	77.35	52.69	39.92	14.1967	56.6533
FDZ14_RS21105	heme A synthase	3.191	1.67395	1.52321e-19	1.00456e-18	7.35	7.22	7.64	18.07	17.3	16.83	7.40333	17.4
FDZ14_RS16585	DinB family protein	2.683	1.42393	1.55581e-19	1.02501e-18	51.52	42.73	47.8	100.06	94.73	79.62	47.35	91.47
FDZ14_RS30945	D-alanyl-D-alanine carboxypeptidase family protein	5.751	2.52383	1.65797e-19	1.08894e-18	0.35	0.54	0.58	2.18	2.16	1.98	0.49	2.10667
FDZ14_RS35380	fumarylacetoacetate hydrolase family protein	3.79	1.92233	1.73088e-19	1.13566e-18	9.7	10.33	10.69	38.26	29.05	19.98	10.24	29.0967
FDZ14_RS06650	trimeric intracellular cation channel family protein	8.285	3.05048	1.95468e-19	1.28118e-18	1.71	2.07	1.01	13.16	9.46	6.93	1.59667	9.85
FDZ14_RS23805	GHKL domain-containing protein	4.43	2.14744	2.60725e-19	1.70191e-18	1.81	1.45	1.97	6.66	5.68	4.87	1.74333	5.73667
FDZ14_RS12425	PadR family transcriptional regulator	5.88	2.55588	2.63998e-19	1.72151e-18	6.72	3.18	2.77	20.12	20.13	13.95	4.22333	18.0667
FDZ14_RS00145	peptidase domain-containing ABC transporter	3.459	1.79025	2.91597e-19	1.89761e-18	2.25	1.77	2.4	5.46	6	5.04	2.14	5.5
FDZ14_RS00420	replication protein	4.75	2.24788	3.23676e-19	2.10422e-18	2.35	2.07	1.91	6.06	7.53	8.45	2.11	7.34667
FDZ14_RS14630	ethanolamine ammonia-lyase subunit EutC	6.468	2.69338	3.75222e-19	2.42943e-18	1.92	1.75	2.13	11.3	10.54	5.97	1.93333	9.27
FDZ14_RS20760	class I SAM-dependent RNA methyltransferase	3.569	1.83557	3.97587e-19	2.57162e-18	10.43	6.13	7.6	24.7	22.82	16.29	8.05333	21.27
FDZ14_RS20655	hypothetical protein	2.507	1.32623	4.84791e-19	3.12301e-18	242.74	205.19	216.9	411.2	377.23	343.95	221.61	377.46
FDZ14_RS11460	YolD-like family protein	9.394	3.23171	5.41193e-19	3.47933e-18	18.74	18.7	19.66	121.58	157.25	63.52	19.0333	114.117
FDZ14_RS02520	sirohydrochlorin chelatase	3.745	1.90478	5.55755e-19	3.56936e-18	38.16	39.54	32.71	98.88	134.29	73.11	36.8033	102.093
FDZ14_RS21445	PTS transporter subunit EIIC	2.739	1.45386	5.74154e-19	3.68012e-18	11.11	10.5	10.99	24.65	24.31	17.98	10.8667	22.3133
FDZ14_RS03720	glutamyl-tRNA reductase	2.807	1.4891	7.65395e-19	4.90099e-18	67.34	81.35	73.48	161.25	151.74	152.16	74.0567	155.05
FDZ14_RS24305	ABC transporter permease	2.808	1.48962	8.9842e-19	5.74701e-18	59.35	56.7	54.75	148.06	116.92	92.8	56.9333	119.26
FDZ14_RS27415	aminodeoxychorismate lyase	2.786	1.47827	1.10083e-18	7.03472e-18	24.79	19.9	25.23	56.34	48.99	38.65	23.3067	47.9933
FDZ14_RS21885	response regulator transcription factor	3.751	1.90746	1.22812e-18	7.84029e-18	5.3	5.64	7.15	17.05	17.88	14.78	6.03	16.57
FDZ14_RS20105	general stress protein	2.771	1.47049	1.28075e-18	8.15187e-18	3805.9	3646.64	3267.98	6093.23	6510.94	6298.64	3573.51	6300.94
FDZ14_RS04290	30S ribosomal protein S20	3.517	1.81443	1.77367e-18	1.12221e-17	84.16	89.72	73.91	239.41	225.89	134.86	82.5967	200.053
FDZ14_RS26045	transcriptional regulator	3.788	1.92142	1.82671e-18	1.15463e-17	2.53	2.05	2.24	7.44	5.82	5.93	2.27333	6.39667
FDZ14_RS03230	CBS domain-containing protein	2.611	1.38451	2.04533e-18	1.28771e-17	15.95	16.03	16.99	36.18	31.4	27.79	16.3233	31.79
FDZ14_RS02525	NAD(P)-binding protein	3.779	1.91819	2.14183e-18	1.34714e-17	15.36	10.69	13.07	34	45.89	27.63	13.04	35.84
FDZ14_RS25750	hypothetical protein	3.331	1.73584	3.04825e-18	1.90411e-17	15.52	9.73	9.75	31.04	29.97	24.63	11.6667	28.5467
FDZ14_RS07455	LTA synthase family protein	3.476	1.79755	3.21067e-18	2.00361e-17	46.77	29.28	37.44	113.09	115.82	65.43	37.83	98.1133
FDZ14_RS07170	hypothetical protein	5.105	2.3518	3.53199e-18	2.19768e-17	3.18	2.29	2.79	12.4	11.35	7.34	2.75333	10.3633
FDZ14_RS08055	proline dehydrogenase	3.089	1.62707	3.74822e-18	2.32769e-17	231.17	151.23	158.58	367.2	425.67	422.65	180.327	405.173
FDZ14_RS23445	ABC transporter substrate-binding protein	3.601	1.84846	4.15515e-18	2.57289e-17	5.66	3.47	4.53	12.33	11.88	11.75	4.55333	11.9867
FDZ14_RS25055	alpha/beta-type small acid-soluble spore protein	18.464	4.20663	4.2633e-18	2.63475e-17	4.35	2.18	3.68	39.36	37.01	44.06	3.40333	40.1433
FDZ14_RS09055	MFS transporter	4.799	2.26272	4.29607e-18	2.65243e-17	2.14	1.12	2.68	6.92	6.78	7.11	1.98	6.93667
FDZ14_RS02985	tRNA (guanosine(46)-N7)-methyltransferase TrmB	5.931	2.5684	5.59028e-18	3.43488e-17	3.83	1.47	2.13	10.82	11.96	9.13	2.47667	10.6367
FDZ14_RS21695	pyridoxal phosphate-dependent aminotransferase	7.482	2.90352	6.08158e-18	3.72599e-17	0.83	0.66	0.58	4.71	4.34	2.56	0.69	3.87
FDZ14_RS16400	FAD-dependent oxidoreductase	5.196	2.37742	7.11719e-18	4.35212e-17	12.66	17.73	16.39	101.43	47.48	37.54	15.5933	62.15
FDZ14_RS22995	AI-2E family transporter	3.313	1.72814	7.1334e-18	4.35786e-17	5.5	7.11	6.16	16.76	15.68	13.92	6.25667	15.4533
FDZ14_RS26200	sodium:proton antiporter	2.474	1.30675	7.29306e-18	4.45114e-17	35.47	32.36	34.61	64.95	61.1	59.96	34.1467	62.0033
FDZ14_RS15840	diaminopimelate decarboxylase	3.009	1.58947	7.751e-18	4.72611e-17	24.49	20.24	20.57	62.26	49.55	35.47	21.7667	49.0933
FDZ14_RS16485	ATP-binding cassette domain-containing protein	2.726	1.44669	8.24454e-18	5.02224e-17	21.89	16.81	18.24	42.91	42.55	30.27	18.98	38.5767
FDZ14_RS02820	ABC transporter permease	11.024	3.46255	1.06989e-17	6.49254e-17	0.39	0.78	0.42	4.56	4.23	4.22	0.53	4.33667
FDZ14_RS03605	inorganic phosphate transporter	4.844	2.27634	1.1925e-17	7.22973e-17	10.72	6.13	6.7	34.93	34.36	15.64	7.85	28.31
FDZ14_RS20820	DEAD/DEAH box helicase	2.762	1.46579	1.23461e-17	7.47795e-17	6.16	4.78	6.53	14	11.68	10.3	5.82333	11.9933
FDZ14_RS06335	30S ribosomal protein S2	2.707	1.43671	1.37097e-17	8.28032e-17	102.27	87.09	78.9	192.84	198.52	143.29	89.42	178.217
FDZ14_RS27285	50S ribosomal protein L11	2.959	1.5652	1.467e-17	8.84358e-17	219.45	166.77	161.81	438.22	444.12	282.76	182.677	388.367
FDZ14_RS11870	hypothetical protein	7.565	2.91927	1.71935e-17	1.03355e-16	3.75	2.09	4.45	25.48	21.11	9.99	3.43	18.86
FDZ14_RS00390	hypothetical protein	3.026	1.59724	1.99724e-17	1.19386e-16	122.46	148.16	161.74	296.02	298.47	287.79	144.12	294.093
FDZ14_RS20550	EAL domain-containing protein	2.523	1.33512	2.0445e-17	1.22096e-16	23.36	16.85	20.3	42.5	39.92	31.47	20.17	37.9633
FDZ14_RS02780	GTP-binding protein	8.575	3.10017	2.26779e-17	1.35052e-16	1.02	0.93	1.31	9.43	8.95	2.78	1.08667	7.05333
FDZ14_RS30800	DUF2974 domain-containing protein	3.89	1.95965	2.57633e-17	1.53283e-16	3.47	2.16	2.77	9.2	9.09	6	2.8	8.09667
FDZ14_RS21995	hypothetical protein	3.338	1.73883	2.81386e-17	1.6726e-16	102.11	125.14	109.79	259.86	274.57	191.12	112.347	241.85
FDZ14_RS11725	30S ribosomal protein S14	12.317	3.6226	4.68026e-17	2.76656e-16	5.32	2.87	2.13	42.37	30.21	15.91	3.44	29.4967
FDZ14_RS03995	bifunctional (p)ppGpp synthetase/guanosine-bis(diphosphate) 3'-pyrophosphohydrolase	2.933	1.55235	4.81047e-17	2.84089e-16	16.86	14.8	16.47	44.32	37.3	24.75	16.0433	35.4567
FDZ14_RS00410	hypothetical protein	4.317	2.10986	5.75034e-17	3.38031e-16	17.22	15.36	16.44	45.33	42.81	55.77	16.34	47.97
FDZ14_RS11785	potassium-transporting ATPase subunit A	5.947	2.5722	6.17818e-17	3.61517e-16	4.38	1.96	2.23	18.79	12.81	6.69	2.85667	12.7633
FDZ14_RS04180	bifunctional cystathionine gamma-lyase/homocysteine desulfhydrase	4.399	2.1371	6.61284e-17	3.86243e-16	2.12	1.33	2.07	5.45	6.36	5.95	1.84	5.92
FDZ14_RS09455	hypothetical protein	7.169	2.84173	7.11359e-17	4.14732e-16	1.68	1.02	1.19	7.3	7.1	5.94	1.29667	6.78
FDZ14_RS07885	hypothetical protein	4.272	2.09494	8.049e-17	4.6884e-16	17.35	15.14	13.1	45.17	42.5	44.46	15.1967	44.0433
FDZ14_RS31945	aspartate/glutamate racemase family protein	6.272	2.64903	8.1175e-17	4.72399e-16	1.17	1.09	1.54	6.29	4.98	6.11	1.26667	5.79333
FDZ14_RS22915	cold-shock protein	2.409	1.26865	8.6471e-17	5.02303e-16	773.62	714.8	669.33	1222.36	1199.67	901.18	719.25	1107.74
FDZ14_RS10945	DUF975 family protein	8.464	3.08138	8.78709e-17	5.09971e-16	2.06	1.11	1.46	14.05	10.36	4.75	1.54333	9.72
FDZ14_RS21645	ZIP family metal transporter	3.64	1.86387	9.8936e-17	5.73147e-16	26.49	16.37	22.15	77.1	60.59	37.19	21.67	58.2933
FDZ14_RS05160	transcriptional repressor	2.509	1.327	1.10003e-16	6.36683e-16	97.17	80.64	97.9	191.34	174.98	132.23	91.9033	166.183
FDZ14_RS33970	hypothetical protein	4.646	2.21607	1.10591e-16	6.39502e-16	7.23	4.79	4.76	22.72	18.41	14.94	5.59333	18.69
FDZ14_RS23390	acetylornithine deacetylase	9.139	3.19207	1.13838e-16	6.57088e-16	0.53	0.15	0.56	3.43	2.77	2.13	0.413333	2.77667
FDZ14_RS07160	GntR family transcriptional regulator	8.559	3.09742	1.17647e-16	6.78465e-16	2.12	2.74	2.01	17.09	14.71	10.34	2.29	14.0467
FDZ14_RS12475	DUF421 domain-containing protein	8.089	3.01594	1.33658e-16	7.68716e-16	0.92	0.83	1.24	5.19	6.71	5.61	0.996667	5.83667
FDZ14_RS22790	NUDIX hydrolase	3.798	1.92525	1.60846e-16	9.20934e-16	14.86	14.37	13.57	50.83	43.56	25	14.2667	39.7967
FDZ14_RS01015	glycosyltransferase family 4 protein	3.187	1.67227	1.72445e-16	9.84692e-16	6.94	4.65	6.06	17.11	13.59	11.04	5.88333	13.9133
FDZ14_RS28040	cupin domain-containing protein	4.247	2.08647	1.8784e-16	1.07164e-15	4.49	4.94	5.41	18.84	14.48	12.62	4.94667	15.3133
FDZ14_RS11545	winged helix-turn-helix transcriptional regulator	4.877	2.2861	1.972e-16	1.12304e-15	7.23	12.99	10.62	43.45	33.84	28.71	10.28	35.3333
FDZ14_RS22980	VTT domain-containing protein	7.232	2.85432	2.44168e-16	1.38066e-15	1.3	1.1	1.78	9.09	8.1	5.02	1.39333	7.40333
FDZ14_RS03520	YslB family protein	2.539	1.34434	2.52793e-16	1.42817e-15	43.84	32.23	42.28	77.87	71.67	67.07	39.45	72.2033
FDZ14_RS04335	50S ribosomal protein L11 methyltransferase	3.454	1.78818	2.69261e-16	1.51852e-15	11.84	8.99	9.73	33.1	28.67	16.96	10.1867	26.2433
FDZ14_RS03455	CvpA family protein	2.888	1.53	2.71525e-16	1.52993e-15	19.19	14.06	17.52	38.84	38.1	29.4	16.9233	35.4467
FDZ14_RS11230	processed acidic surface protein	2.785	1.47783	2.74014e-16	1.5426e-15	72.86	51.49	57.77	148.51	136.67	91.84	60.7067	125.673
FDZ14_RS06735	sporulation inhibitor of replication protein SirA	4.053	2.019	2.90784e-16	1.63412e-15	24.21	13.74	13.97	62.13	56.03	33.55	17.3067	50.57
FDZ14_RS34565	hypothetical protein	2.653	1.40784	2.99806e-16	1.68334e-15	36.96	38.95	39.23	76.26	80.67	63.66	38.38	73.53
FDZ14_RS30680	flagellin	4.542	2.18322	3.12368e-16	1.75233e-15	1.33	0.8	1.24	4.46	3.82	3.07	1.12333	3.78333
FDZ14_RS04195	RNA polymerase sporulation sigma factor SigK	4.212	2.07439	4.01406e-16	2.24002e-15	5.16	2.45	3.42	11.68	11.11	10.91	3.67667	11.2333
FDZ14_RS00405	hypothetical protein	3.698	1.88674	5.01304e-16	2.78531e-15	19.7	12.06	19.06	44.85	41.18	43.49	16.94	43.1733
FDZ14_RS13330	fatty acyl-AMP ligase	4.013	2.00484	5.21349e-16	2.88914e-15	2.8	2.07	2.92	10.66	7.97	4.9	2.59667	7.84333
FDZ14_RS27305	RNA polymerase sporulation sigma factor SigH	2.35	1.23288	7.5278e-16	4.13932e-15	186.93	151.14	177.73	355.9	293.19	240.9	171.933	296.663
FDZ14_RS27020	KinB-signaling pathway activation protein	2.506	1.32537	8.02101e-16	4.40294e-15	41.14	31.77	41.14	80.77	70.18	57.81	38.0167	69.5867
FDZ14_RS06170	HslU--HslV peptidase ATPase subunit	2.736	1.45221	8.43604e-16	4.61884e-15	57.14	69.33	61.42	151.2	135.91	100.21	62.63	129.107
FDZ14_RS27480	RNA-binding protein S1	2.277	1.18688	8.53531e-16	4.66919e-15	249.92	213.45	224.8	374.24	384.47	362.85	229.39	373.853
FDZ14_RS00015	AbrB/MazE/SpoVT family DNA-binding domain-containing protein	4.357	2.12347	1.02876e-15	5.61335e-15	1.98	3.22	3.47	11.36	7.94	8.77	2.89	9.35667
FDZ14_RS15120	alpha/beta-type small acid-soluble spore protein	7.453	2.89782	1.23357e-15	6.69082e-15	7.42	7.44	9.49	39.43	33.59	44.62	8.11667	39.2133
FDZ14_RS17510	glycosyltransferase family 2 protein	2.79	1.48032	1.32946e-15	7.1987e-15	6.43	5.74	6.32	14.86	12.05	11.39	6.16333	12.7667
FDZ14_RS28490	DUF2974 domain-containing protein	2.254	1.17261	1.37537e-15	7.43471e-15	55.76	48.89	56.64	90.64	89	88.49	53.7633	89.3767
FDZ14_RS06355	isoprenyl transferase	2.5	1.32204	1.57673e-15	8.4944e-15	41.18	35.79	39.23	84.42	75.19	55.34	38.7333	71.65
FDZ14_RS20605	M55 family metallopeptidase	2.709	1.43794	1.70218e-15	9.14705e-15	318.98	177.99	252.82	549.79	487.04	444.91	249.93	493.913
FDZ14_RS08640	MFS transporter	7.301	2.86809	1.80207e-15	9.67572e-15	1.2	0.27	0.55	4.17	4.4	2.34	0.673333	3.63667
FDZ14_RS07510	LacI family DNA-binding transcriptional regulator	3.526	1.81806	1.90002e-15	1.01845e-14	7.14	12.29	11.28	31.33	27.6	22.43	10.2367	27.12
FDZ14_RS21350	hypothetical protein	18.977	4.24615	1.9933e-15	1.06666e-14	1.34	0.67	1.76	15.88	14.9	17.47	1.25667	16.0833
FDZ14_RS04600	glycosyltransferase	2.994	1.58219	2.1567e-15	1.1512e-14	10.65	9.36	10.26	28.21	25.22	14.97	10.09	22.8
FDZ14_RS16840	LacI family DNA-binding transcriptional regulator	3.253	1.70183	2.16547e-15	1.15492e-14	9.44	14.27	14.89	36.01	27.95	29.77	12.8667	31.2433
FDZ14_RS27455	protein kinase family protein	5.217	2.3832	2.25779e-15	1.20114e-14	2.31	4.1	2.73	16.78	12.54	7.06	3.04667	12.1267
FDZ14_RS12090	glycosyltransferase	2.936	1.55406	2.41702e-15	1.28265e-14	163.45	85.01	114.57	302.67	261.21	219.88	121.01	261.253
FDZ14_RS02975	phosphotransferase family protein	3.148	1.65443	2.45524e-15	1.30185e-14	8.63	9.34	13.58	27.92	24.7	20.66	10.5167	24.4267
FDZ14_RS06660	methionine gamma-lyase family protein	2.796	1.48346	2.81659e-15	1.49097e-14	14.19	11.28	14.1	33.3	29.48	19.8	13.19	27.5267
FDZ14_RS09570	hypothetical protein	9.004	3.1705	2.82026e-15	1.49168e-14	7.79	3.12	4.82	43.41	22.63	28.57	5.24333	31.5367
FDZ14_RS20770	response regulator transcription factor	2.841	1.50627	2.82822e-15	1.49465e-14	15.49	14.17	12.07	33.61	26.96	26.32	13.91	28.9633
FDZ14_RS14735	hypothetical protein	2.547	1.34904	3.20822e-15	1.69267e-14	106.34	81.99	86.69	181.13	166.37	131.87	91.6733	159.79
FDZ14_RS10200	diguanylate cyclase	2.98	1.57537	3.51487e-15	1.8514e-14	3.1	2.63	3.4	7.89	6.56	5.81	3.04333	6.75333
FDZ14_RS30675	hypothetical protein	3.481	1.79959	3.72258e-15	1.95757e-14	7.99	7.81	6.45	21.03	16.82	18.32	7.41667	18.7233
FDZ14_RS32210	hypothetical protein	3.38	1.75681	3.88329e-15	2.04041e-14	52.3	72.57	64.94	147.13	127.68	177.39	63.27	150.733
FDZ14_RS22410	EAL domain-containing protein	3.364	1.75009	3.98652e-15	2.08986e-14	1.78	1.5	1.58	4.91	4.49	2.9	1.62	4.1
FDZ14_RS06655	GTPase HflX	2.611	1.38483	4.36273e-15	2.28479e-14	12.84	9.8	11.54	25.53	23.57	17.31	11.3933	22.1367
FDZ14_RS13645	hypothetical protein	3.772	1.9152	4.38203e-15	2.29302e-14	11.57	5.74	7.33	24.62	23.66	18.57	8.21333	22.2833
FDZ14_RS16205	DNA polymerase IV	2.744	1.45637	4.69402e-15	2.44642e-14	7.79	6.47	6.92	17.06	14.85	11.41	7.06	14.44
FDZ14_RS12930	hypothetical protein	4.289	2.10064	4.69816e-15	2.44642e-14	18.26	27.15	21.14	67.91	71.72	51.01	22.1833	63.5467
FDZ14_RS23280	hypothetical protein	2.56	1.35624	4.69511e-15	2.44642e-14	31.77	29.45	32.42	56.81	62.52	53.13	31.2133	57.4867
FDZ14_RS03270	acetyl-CoA carboxylase carboxyltransferase subunit beta	2.925	1.5483	5.41597e-15	2.80874e-14	29.91	29.27	27.15	81.38	64.57	43.08	28.7767	63.01
FDZ14_RS05765	UDP-N-acetylmuramoyl-L-alanine--D-glutamate ligase	2.598	1.37753	5.41561e-15	2.80874e-14	14.83	11.77	12.83	28.61	28.21	19.54	13.1433	25.4533
FDZ14_RS22545	sensor histidine kinase	5.609	2.48769	5.93349e-15	3.06965e-14	1.9	0.87	0.82	6.28	5.55	3.21	1.19667	5.01333
FDZ14_RS06115	50S ribosomal protein L19	2.394	1.25932	6.38917e-15	3.29737e-14	300.83	270.78	244.96	509.13	501.52	367.47	272.19	459.373
FDZ14_RS22230	LytR family transcriptional regulator	2.6	1.3786	6.86884e-15	3.5392e-14	13.04	10.69	12.4	26.24	24.8	18.54	12.0433	23.1933
FDZ14_RS04305	elongation factor 4	2.651	1.40641	7.21063e-15	3.71231e-14	27.72	20.38	24.07	58.53	50.11	34.58	24.0567	47.74
FDZ14_RS04225	ribosome biogenesis GTPase YqeH	3.253	1.70177	8.2472e-15	4.23914e-14	8.46	5.95	6.54	21.2	18.2	11.44	6.98333	16.9467
FDZ14_RS10615	helix-turn-helix transcriptional regulator	4.959	2.31002	8.47684e-15	4.35367e-14	1.49	1.59	1.46	7.08	5.82	3.92	1.51333	5.60667
FDZ14_RS12085	DedA family protein	2.423	1.27683	8.74093e-15	4.4857e-14	106.23	75.37	108.41	192.62	175.43	142.76	96.67	170.27
FDZ14_RS00435	helix-turn-helix transcriptional regulator	3.511	1.81182	9.0593e-15	4.64535e-14	17.71	14.11	26.61	59.29	47.11	39.31	19.4767	48.57
FDZ14_RS00950	threonine/serine exporter family protein	3.88	1.95619	9.54765e-15	4.88791e-14	2.9	2.45	3.6	9.03	9.25	7.18	2.98333	8.48667
FDZ14_RS07910	CPBP family intramembrane metalloprotease	2.838	1.50482	1.2122e-14	6.18108e-14	12.94	12.66	15.23	34.3	29.36	21.86	13.61	28.5067
FDZ14_RS07110	membrane protein insertase YidC	2.15	1.10448	1.22593e-14	6.2411e-14	253.96	222.05	244.82	380.83	378.57	375.93	240.277	378.443
FDZ14_RS23080	LacI family DNA-binding transcriptional regulator	2.623	1.39129	1.25691e-14	6.39374e-14	13.17	8.77	11.75	23.91	22.74	18.47	11.23	21.7067
FDZ14_RS22430	DUF3231 family protein	4.844	2.27615	1.29206e-14	6.56728e-14	1.27	1.15	1.19	5.27	3.87	3.84	1.20333	4.32667
FDZ14_RS00290	hypothetical protein	3.138	1.64982	1.35357e-14	6.87448e-14	11.74	8.42	11.34	28.26	21.98	21.03	10.5	23.7567
FDZ14_RS02830	ABC transporter substrate-binding protein	7.436	2.89448	1.37284e-14	6.96126e-14	0.91	0.25	0.8	3.28	3.37	3.87	0.653333	3.50667
FDZ14_RS06475	4-hydroxy-tetrahydrodipicolinate synthase	2.456	1.29627	1.42621e-14	7.21465e-14	92.32	74.35	78.7	174.97	160.15	111.6	81.79	148.907
FDZ14_RS15465	phosphoglycerate dehydrogenase	2.528	1.33778	1.44415e-14	7.29387e-14	20.69	16.54	21.86	39.7	41.91	29.15	19.6967	36.92
FDZ14_RS02210	sodium-dependent transporter	3.203	1.67945	1.45283e-14	7.33192e-14	44.61	20.52	31.16	90.44	76.7	60.36	32.0967	75.8333
FDZ14_RS23610	hypothetical protein	4.884	2.28819	1.74568e-14	8.78203e-14	4.89	2.91	2.66	12.93	13.28	10.56	3.48667	12.2567
FDZ14_RS06460	dipicolinate synthase subunit B	46.093	5.52649	1.7901e-14	8.99133e-14	0.19	0	0.31	5.1	4.59	6.48	0.166667	5.39
FDZ14_RS20875	PLP-dependent transferase	2.842	1.50703	2.09486e-14	1.05138e-13	70.66	71.29	59.77	176.01	157.65	97.77	67.24	143.81
FDZ14_RS02980	hypothetical protein	4.302	2.10504	2.21113e-14	1.10886e-13	12.49	10.98	9.87	37.01	34.55	26.78	11.1133	32.78
FDZ14_RS12250	iron ABC transporter permease	3.795	1.92427	2.42386e-14	1.21174e-13	2.06	2	2.65	8.03	5.59	5.31	2.23667	6.31
FDZ14_RS02455	Na(+)/H(+) antiporter subunit B	3.846	1.94339	2.46333e-14	1.22955e-13	12.48	9.27	9.33	35.17	32.8	18.44	10.36	28.8033
FDZ14_RS07065	SulP family inorganic anion transporter	2.972	1.57148	2.78915e-14	1.38676e-13	4.79	3.32	3.82	9.24	10.08	7	3.97667	8.77333
FDZ14_RS20535	hypothetical protein	2.381	1.25158	2.801e-14	1.39156e-13	290.78	340.45	301.82	570.65	540.97	443.63	311.017	518.417
FDZ14_RS02940	rRNA pseudouridine synthase	3.382	1.75787	3.65776e-14	1.81017e-13	9.33	16.06	14.96	33.43	33.19	34.02	13.45	33.5467
FDZ14_RS20720	carboxypeptidase M32	2.227	1.15498	3.68401e-14	1.82175e-13	52.94	46.54	45.51	93.16	72.81	74.63	48.33	80.2
FDZ14_RS13860	MATE family efflux transporter	3.366	1.75082	3.86693e-14	1.91072e-13	6.36	6.49	4.49	17.58	16.56	9.94	5.78	14.6933
FDZ14_RS05770	stage V sporulation protein E	2.779	1.47455	3.98732e-14	1.96868e-13	9.63	11.39	8.78	22.99	21.9	17.12	9.93333	20.67
FDZ14_RS03105	30S ribosomal protein S4	2.603	1.38023	4.20429e-14	2.0726e-13	36.67	28.88	25.48	63.48	61.82	47.85	30.3433	57.7167
FDZ14_RS04520	flavodoxin-dependent (E)-4-hydroxy-3-methylbut-2-enyl-diphosphate synthase	2.251	1.17064	5.21371e-14	2.55444e-13	48.12	47.35	43.14	80.67	82.36	68.77	46.2033	77.2667
FDZ14_RS13115	hypothetical protein	2.666	1.41475	5.4694e-14	2.67766e-13	9.14	8.66	11.11	19.71	18.89	17.96	9.63667	18.8533
FDZ14_RS01110	lipoate--protein ligase family protein	3.369	1.75252	5.66802e-14	2.77277e-13	5.88	3.64	4.3	12.27	13.18	8.84	4.60667	11.43
FDZ14_RS11225	class D sortase	2.808	1.48959	6.54649e-14	3.19517e-13	30.01	17.44	22.39	54.25	52.19	37.07	23.28	47.8367
FDZ14_RS17905	YibE/F family protein	11.405	3.51159	6.69805e-14	3.26664e-13	0.41	0.2	0.49	3.27	4.3	1.66	0.366667	3.07667
FDZ14_RS35165	SAM-dependent DNA methyltransferase	2.756	1.46283	7.10992e-14	3.45958e-13	4.67	3.93	5.94	10.82	9.27	9.56	4.84667	9.88333
FDZ14_RS04340	16S rRNA (uracil(1498)-N(3))-methyltransferase	3.671	1.87619	7.21313e-14	3.50713e-13	10.11	11.44	10.14	40.38	30.26	16.86	10.5633	29.1667
FDZ14_RS03035	UDP-N-acetylmuramate--L-alanine ligase	2.358	1.23767	8.83126e-14	4.28085e-13	53.69	47.31	44.67	96.51	93.37	66.65	48.5567	85.51
FDZ14_RS29340	DUF3298 and DUF4163 domain-containing protein	2.206	1.14156	9.32602e-14	4.51725e-13	59.6	45.46	53.26	86.02	85.24	84.63	52.7733	85.2967
FDZ14_RS06065	ribonuclease III	2.62	1.38953	9.91329e-14	4.7908e-13	10.65	10.55	11.25	23.33	22.06	17.36	10.8167	20.9167
FDZ14_RS22555	sodium:solute symporter	2.809	1.4899	1.01129e-13	4.88358e-13	6.79	4.97	5.15	13.44	13.1	8.89	5.63667	11.81
FDZ14_RS04315	heat-inducible transcriptional repressor HrcA	2.367	1.24329	1.09353e-13	5.27274e-13	23.17	25.72	25.34	50.85	42.86	37.34	24.7433	43.6833
FDZ14_RS27985	bifunctional oligoribonuclease/PAP phosphatase NrnA	3.527	1.81856	1.18738e-13	5.71662e-13	2.26	2.4	2.58	6.67	6.13	6.04	2.41333	6.28
FDZ14_RS05960	methionyl-tRNA formyltransferase	3.3	1.72253	1.23531e-13	5.9384e-13	4.29	4.73	5.49	14.46	12.98	8.33	4.83667	11.9233
FDZ14_RS23565	hypothetical protein	3.96	1.98532	1.30902e-13	6.27859e-13	22.45	45.4	24.06	114.25	81.45	76.35	30.6367	90.6833
FDZ14_RS19295	dihydrodipicolinate synthase family protein	2.731	1.44952	1.3167e-13	6.30591e-13	14.73	13.37	10.53	30.36	22.46	25.28	12.8767	26.0333
FDZ14_RS12470	M15 family metallopeptidase	39.774	5.31375	1.40041e-13	6.70181e-13	0.15	0.08	0.16	4.17	4.32	2.9	0.13	3.79667
FDZ14_RS08850	bifunctional 4-hydroxy-2-oxoglutarate aldolase/2-dehydro-3-deoxy-phosphogluconate aldolase	3.606	1.85044	1.48812e-13	7.11625e-13	5.26	5.22	5.32	19.32	10.96	11.84	5.26667	14.04
FDZ14_RS20575	C40 family peptidase	2.876	1.52383	1.52925e-13	7.29653e-13	9.21	8.22	9.26	23.06	20.77	13.34	8.89667	19.0567
FDZ14_RS35395	FadR family transcriptional regulator	2.814	1.49255	1.75037e-13	8.33909e-13	10.3	6.94	8.47	20.29	17.16	15.43	8.57	17.6267
FDZ14_RS06625	DNA mismatch repair protein MutS	2.641	1.40106	1.9243e-13	9.15406e-13	3.9	3.24	4.58	9.01	8.2	5.97	3.90667	7.72667
FDZ14_RS25320	RNA methyltransferase	3.271	1.70975	1.94355e-13	9.23874e-13	2.77	2.95	3.06	7.32	7.39	6.52	2.92667	7.07667
FDZ14_RS04880	TlyA family RNA methyltransferase	2.277	1.18724	2.09123e-13	9.9112e-13	43.81	33.26	33.37	64.79	63.4	56.38	36.8133	61.5233
FDZ14_RS10515	alkylphosphonate utilization protein	3.33	1.73545	2.24448e-13	1.06217e-12	14.19	14.4	14.15	40.42	28.23	31.25	14.2467	33.3
FDZ14_RS12080	polysaccharide deacetylase family protein	2.085	1.06001	2.25147e-13	1.0647e-12	188.18	147.62	183.7	300.1	261.99	231.43	173.167	264.507
FDZ14_RS07405	hypothetical protein	4.13	2.04621	2.50761e-13	1.18494e-12	2.86	2.66	2.37	9.43	7.99	6.54	2.63	7.98667
FDZ14_RS05005	transpeptidase	3.642	1.86471	2.5387e-13	1.19818e-12	5.91	3.87	5.14	12.8	13.96	12.31	4.97333	13.0233
FDZ14_RS06945	PAS domain S-box protein	2.219	1.14996	2.76952e-13	1.30388e-12	154.1	102.28	131.53	229.83	219.64	186.46	129.303	211.977
FDZ14_RS21570	6-carboxytetrahydropterin synthase QueD	15.74	3.9764	3.28613e-13	1.54482e-12	0.78	0.31	0.66	6.77	7.83	5.02	0.583333	6.54
FDZ14_RS02445	Na+/H+ antiporter subunit D	3.117	1.64027	3.46535e-13	1.62668e-12	11.63	12.38	11.41	33.08	33.55	16.81	11.8067	27.8133
FDZ14_RS04130	U32 family peptidase	2.835	1.50328	3.53152e-13	1.65652e-12	10.03	9.7	7.72	23.35	21.19	13.94	9.15	19.4933
FDZ14_RS17990	beta-galactosidase	2.436	1.28477	3.5847e-13	1.68023e-12	5.48	5.14	4.62	9.88	8.86	8.95	5.08	9.23
FDZ14_RS23750	aromatic ring-hydroxylating dioxygenase subunit alpha	3.609	1.85151	3.63072e-13	1.70055e-12	2.29	2.41	2.01	7.17	5.07	5.77	2.23667	6.00333
FDZ14_RS00925	glutamate 5-kinase	2.704	1.43495	4.16549e-13	1.94674e-12	13.08	15.22	15.33	35.48	30.6	21.92	14.5433	29.3333
FDZ14_RS35620	damage repair protein	4.466	2.15887	4.2155e-13	1.96867e-12	1.39	0.62	1.68	4.09	3.93	3.93	1.23	3.98333
FDZ14_RS34125	MFS transporter	4.486	2.16531	4.38054e-13	2.04127e-12	1.63	0.62	1.03	3.87	3.64	3.32	1.09333	3.61
FDZ14_RS08060	L-glutamate gamma-semialdehyde dehydrogenase	2.938	1.55489	4.45259e-13	2.07333e-12	333.98	170.53	211.79	450.93	554.65	528.62	238.767	511.4
FDZ14_RS12345	P-II family nitrogen regulator	21.032	4.39451	4.51623e-13	2.10143e-12	0.65	0.65	0.69	16.51	7.27	6.54	0.663333	10.1067
FDZ14_RS24115	ATP-dependent helicase	2.692	1.42875	5.08999e-13	2.36496e-12	4.57	3.22	3.92	9.73	8.01	5.89	3.90333	7.87667
FDZ14_RS05295	rRNA pseudouridine synthase	2.856	1.51378	5.39547e-13	2.50507e-12	17.6	9.99	14.15	36.52	27.5	23.33	13.9133	29.1167
FDZ14_RS05860	RluA family pseudouridine synthase	2.577	1.3656	5.69462e-13	2.64012e-12	12.72	8.32	11.27	22.91	21.6	16.79	10.77	20.4333
FDZ14_RS20015	type I methionyl aminopeptidase	2.673	1.41826	5.92709e-13	2.74391e-12	8.77	8.9	8.32	18.67	18.31	14.32	8.66333	17.1
FDZ14_RS00860	tRNA-dihydrouridine synthase	3.974	1.99061	6.6957e-13	3.09749e-12	2.42	1.89	4.61	9.1	9.54	7.36	2.97333	8.66667
FDZ14_RS26845	ABC transporter permease	7.883	2.97874	6.72508e-13	3.10883e-12	0.92	0.26	0.77	4.9	3.77	2.61	0.65	3.76
FDZ14_RS05350	ATP-dependent DNA helicase RecQ	2.339	1.22572	6.95634e-13	3.21341e-12	11.84	10.76	11.56	22.73	21.39	15.62	11.3867	19.9133
FDZ14_RS12180	hypothetical protein	3.865	1.95049	7.14778e-13	3.29945e-12	2.77	2	3.58	8.84	8.47	6.32	2.78333	7.87667
FDZ14_RS02495	phosphoadenylyl-sulfate reductase	3.409	1.76947	7.25548e-13	3.34643e-12	78.27	29.86	56.48	137.58	156.48	110.72	54.87	134.927
FDZ14_RS12700	hypothetical protein	2.269	1.18202	7.26004e-13	3.34643e-12	20.54	15.21	19.4	33.91	32.16	26.3	18.3833	30.79
FDZ14_RS17715	homoserine O-succinyltransferase	3.023	1.5962	7.79306e-13	3.58436e-12	9.9	5.85	8.62	23.69	17.41	13.42	8.12333	18.1733
FDZ14_RS19355	MATE family efflux transporter	3.506	1.80969	7.97455e-13	3.66256e-12	1.93	1.65	1.9	4.8	5.82	3.67	1.82667	4.76333
FDZ14_RS14620	ethanolamine ammonia-lyase reactivating factor EutA	3.273	1.7107	8.16683e-13	3.74817e-12	12.14	5.91	8.92	27.79	23.2	14.58	8.99	21.8567
FDZ14_RS21895	NCS2 family permease	3.777	1.91714	8.42034e-13	3.86174e-12	1.47	2.4	2.55	6.58	7.14	4.52	2.14	6.08
FDZ14_RS04135	uridine kinase	2.777	1.4735	9.54709e-13	4.36595e-12	11.05	13.27	11.46	28.08	26.07	19.29	11.9267	24.48
FDZ14_RS10795	glycerophosphodiester phosphodiesterase	6.809	2.76745	9.59643e-13	4.38537e-12	0.61	0.35	0.65	3.1	2.8	2.22	0.536667	2.70667
FDZ14_RS20505	DUF2809 domain-containing protein	5.612	2.48857	9.76219e-13	4.45793e-12	3.91	3.15	1.77	14.65	10.73	10.2	2.94333	11.86
FDZ14_RS17610	EamA family transporter RarD	2.385	1.25385	9.77272e-13	4.45955e-12	14.34	11.9	14.73	28.92	23.5	19.94	13.6567	24.12
FDZ14_RS28300	hypothetical protein	2.314	1.2104	9.80876e-13	4.47279e-12	16.57	13.34	14.59	27.66	23.8	24.18	14.8333	25.2133
FDZ14_RS17525	MATE family efflux transporter	4.847	2.27715	1.00601e-12	4.58412e-12	0.8	1.13	2.47	6.28	5.45	4.14	1.46667	5.29
FDZ14_RS21925	M20/M25/M40 family metallo-hydrolase	2.682	1.42328	1.04809e-12	4.77249e-12	7.24	6.85	7.29	17.77	15.39	9.98	7.12667	14.38
FDZ14_RS03615	MarR family transcriptional regulator	3.206	1.68061	1.09378e-12	4.97343e-12	8.6	9.61	10.73	24.27	19.22	22.84	9.64667	22.11
FDZ14_RS00360	collagen-like protein	4.101	2.03594	1.09805e-12	4.9893e-12	4.16	3.6	3.13	11.84	10.36	10.03	3.63	10.7433
FDZ14_RS07695	hypothetical protein	2.258	1.1751	1.13093e-12	5.13137e-12	47.21	41.54	52.71	78.44	72.75	83.7	47.1533	78.2967
FDZ14_RS00680	chromosomal replication initiator protein DnaA	2.537	1.34296	1.19042e-12	5.38982e-12	12.25	7.39	8.92	20.47	17.61	15.52	9.52	17.8667
FDZ14_RS03915	YhcN/YlaJ family sporulation lipoprotein	6.187	2.62926	1.20441e-12	5.44544e-12	0.85	1.1	1.36	4.65	4.7	5.5	1.10333	4.95
FDZ14_RS04165	class I SAM-dependent methyltransferase	2.635	1.3979	1.21028e-12	5.46811e-12	12.51	13.81	11.78	25.4	27	21.36	12.7	24.5867
FDZ14_RS24660	IDEAL domain-containing protein	2.261	1.17707	1.24667e-12	5.62454e-12	1628.65	1276.38	1163.28	2022.46	2182.57	1839.72	1356.1	2014.92
FDZ14_RS03855	50S ribosomal protein L27	3.058	1.61271	1.27487e-12	5.74367e-12	76.54	51.02	61.82	170.58	150.3	82.16	63.1267	134.347
FDZ14_RS00930	glutamate-5-semialdehyde dehydrogenase	2.741	1.45473	1.42748e-12	6.41379e-12	17.45	10.97	12.06	32.92	29.75	19.84	13.4933	27.5033
FDZ14_RS28980	HD domain-containing protein	4.027	2.00958	1.42763e-12	6.41379e-12	2.02	2.37	2.15	6.97	7.14	5.35	2.18	6.48667
FDZ14_RS05905	orotidine-5'-phosphate decarboxylase	2.814	1.49267	1.48597e-12	6.66652e-12	58.38	60.47	64.56	151	153.28	79.84	61.1367	128.04
FDZ14_RS17170	protoheme IX farnesyltransferase	2.954	1.5625	1.59803e-12	7.15918e-12	22.21	34.53	23.17	69.43	60.63	47.69	26.6367	59.25
FDZ14_RS09170	DMT family transporter	6.316	2.65898	1.62199e-12	7.26144e-12	0.75	0.34	1.1	3.7	3.27	3.09	0.73	3.35333
FDZ14_RS10385	GNAT family N-acetyltransferase	4.186	2.06544	1.81956e-12	8.13448e-12	4.61	6.72	6.5	26.68	18.87	10.43	5.94333	18.66
FDZ14_RS14675	hypothetical protein	4.191	2.06722	1.85421e-12	8.2836e-12	4.2	3.56	2.62	9.82	11.54	10.02	3.46	10.46
FDZ14_RS32865	hypothetical protein	9.028	3.17447	1.96401e-12	8.76122e-12	0.3	0.45	0.8	3.55	3.26	3.39	0.516667	3.4
FDZ14_RS02150	methionine ABC transporter ATP-binding protein	2.795	1.4827	2.18986e-12	9.74219e-12	11.45	8.68	12.87	29.84	22.65	16.19	11	22.8933
FDZ14_RS20600	ABC transporter permease	2.645	1.40315	2.20029e-12	9.7818e-12	153.64	76.07	108.68	230.56	219.17	201.91	112.797	217.213
FDZ14_RS34275	SDR family oxidoreductase	3.423	1.77513	2.21041e-12	9.81994e-12	2.7	3.25	3.72	8.99	7.94	7.4	3.22333	8.11
FDZ14_RS29865	hypothetical protein	2.299	1.20088	2.21469e-12	9.83211e-12	10.47	8.62	10.55	18.71	18.6	13.51	9.88	16.94
FDZ14_RS00215	sensor histidine kinase	2.792	1.48136	2.31588e-12	1.02528e-11	9.03	5.26	7.53	17.1	16.19	11.65	7.27333	14.98
FDZ14_RS04155	DUF1510 family protein	2.191	1.13186	2.33326e-12	1.03226e-11	36.74	31.6	35.87	54.57	60.29	51.74	34.7367	55.5333
FDZ14_RS18315	hypothetical protein	3.645	1.86587	2.3386e-12	1.03391e-11	9.64	19.21	17.26	41.01	36.88	41.75	15.37	39.88
FDZ14_RS10375	PLP-dependent aminotransferase family protein	2.723	1.44541	2.45456e-12	1.08442e-11	20.99	15.41	17.88	47.47	38.96	24.17	18.0933	36.8667
FDZ14_RS05760	phospho-N-acetylmuramoyl-pentapeptide-transferase	2.644	1.40246	2.69626e-12	1.18874e-11	6.43	4.93	5.9	12.58	12	9.18	5.75333	11.2533
FDZ14_RS00780	DHH family phosphoesterase	2	1.00017	2.77441e-12	1.22235e-11	33.88	27.26	31.07	50.28	46.58	40.51	30.7367	45.79
FDZ14_RS05500	heptaprenyl diphosphate synthase component 1	2.419	1.27419	2.79025e-12	1.22848e-11	34.03	22.25	32.22	58.46	56.98	41.6	29.5	52.3467
FDZ14_RS23595	LTA synthase family protein	2.376	1.24829	2.95126e-12	1.29758e-11	17	20.31	19.12	37.61	36.63	26.77	18.81	33.67
FDZ14_RS10485	gamma-glutamyltransferase	2.197	1.13568	3.3569e-12	1.47187e-11	17.52	13.49	13.37	26.5	24.56	21.44	14.7933	24.1667
FDZ14_RS34670	nitronate monooxygenase	3.67	1.87563	3.47786e-12	1.52386e-11	2.16	1.48	2.12	6.15	5.52	4.01	1.92	5.22667
FDZ14_RS00685	50S ribosomal protein L34	2.889	1.53067	3.52241e-12	1.54232e-11	559.3	495.17	433.95	833	1001.78	688.82	496.14	841.2
FDZ14_RS05425	(d)CMP kinase	2.336	1.22399	3.54751e-12	1.55225e-11	16.49	16.67	18.49	31.03	30.99	26.42	17.2167	29.48
FDZ14_RS02160	MetQ/NlpA family ABC transporter substrate-binding protein	2.744	1.45612	4.34004e-12	1.89383e-11	17.72	20.9	18.52	47.99	42.9	26.61	19.0467	39.1667
FDZ14_RS08635	TetR/AcrR family transcriptional regulator	7.152	2.8384	4.39586e-12	1.91688e-11	1.54	0.63	0.58	5.15	5.54	3.67	0.916667	4.78667
FDZ14_RS00415	hypothetical protein	3.202	1.67889	5.26188e-12	2.28983e-11	9.41	6.19	5.9	16.55	15.55	17.34	7.16667	16.48
FDZ14_RS31140	flagellar motor switch phosphatase FliY	5.146	2.36345	5.79437e-12	2.5147e-11	1.77	1.75	1.46	5.4	6.34	6.78	1.66	6.17333
FDZ14_RS12105	C40 family peptidase	2.208	1.14273	6.27907e-12	2.71767e-11	103.6	67.38	84.53	157.73	143.81	115.19	85.17	138.91
FDZ14_RS06770	DUF1453 family protein	2.251	1.17029	6.28918e-12	2.7202e-11	43.44	39.51	42.18	78.31	72.38	53.85	41.71	68.18
FDZ14_RS01090	spore coat protein GerQ	5.893	2.55908	6.40304e-12	2.76757e-11	2.58	1.48	1.15	8.43	7.63	6.15	1.73667	7.40333
FDZ14_RS21915	hypothetical protein	10.385	3.37645	6.72378e-12	2.90423e-11	0.84	0.67	1.25	8.18	5.1	6.98	0.92	6.75333
FDZ14_RS04230	shikimate dehydrogenase	3.013	1.59097	6.93156e-12	2.98994e-11	5.86	5.93	6.1	17.99	12.84	9.46	5.96333	13.43
FDZ14_RS27545	bifunctional UDP-N-acetylglucosamine diphosphorylase/glucosamine-1-phosphate N-acetyltransferase GlmU	2.102	1.07158	7.29176e-12	3.14319e-11	37.09	33.52	35.52	63.95	58.25	44.41	35.3767	55.5367
FDZ14_RS05275	SMC-Scp complex subunit ScpB	2.443	1.28846	7.89396e-12	3.39818e-11	16.02	16.82	16.79	29.56	29.18	29.25	16.5433	29.33
FDZ14_RS05595	ubiquinol-cytochrome c reductase iron-sulfur subunit	2.066	1.04677	9.47296e-12	4.06694e-11	497.03	395.71	465.24	831.27	611.09	589.73	452.66	677.363
FDZ14_RS02155	ABC transporter permease	4.079	2.02828	9.80541e-12	4.20684e-11	2.6	4.32	3.83	14.68	11.24	6.97	3.58333	10.9633
FDZ14_RS20815	ribonuclease H-like domain-containing protein	2.587	1.37131	9.98295e-12	4.28013e-11	8.33	8.85	8.13	18.84	18.53	11.8	8.43667	16.39
FDZ14_RS29885	DMT family transporter	3.572	1.83659	1.0003e-11	4.28587e-11	2.22	1.71	2.43	6.01	5.92	4.79	2.12	5.57333
FDZ14_RS20240	fused response regulator/phosphatase	2.621	1.39003	1.00183e-11	4.28952e-11	4.46	5.47	4.98	10.5	9.49	9.1	4.97	9.69667
FDZ14_RS03080	acetoin utilization protein AcuC	2.335	1.22335	1.13203e-11	4.81472e-11	39.52	24.78	35.61	65.08	61.51	45.71	33.3033	57.4333
FDZ14_RS25895	23S rRNA (uracil(1939)-C(5))-methyltransferase RlmD	3.39	1.76112	1.14201e-11	4.8507e-11	1.44	1.76	1.53	4.82	4.19	3.07	1.57667	4.02667
FDZ14_RS24410	hypothetical protein	4.153	2.05414	1.15114e-11	4.88624e-11	11.69	10.74	13.6	36.75	38.91	25.32	12.01	33.66
FDZ14_RS08115	MFS transporter	5.983	2.5808	1.22925e-11	5.21083e-11	0.65	0.44	0.52	2.75	2.92	1.51	0.536667	2.39333
FDZ14_RS23685	amino acid permease	4.189	2.06665	1.23142e-11	5.21656e-11	2.73	1.37	0.91	6.05	5.58	3.97	1.67	5.2
FDZ14_RS03120	histidinol-phosphatase HisJ	3.056	1.61167	1.2506e-11	5.29431e-11	4.08	4.11	5.9	11.92	11.61	8.26	4.69667	10.5967
FDZ14_RS11805	CBS domain-containing protein	9.606	3.26398	1.26035e-11	5.33206e-11	1.91	0.95	1.01	13.64	9.87	3.74	1.29	9.08333
FDZ14_RS17345	hypothetical protein	10.035	3.32695	1.27627e-11	5.39582e-11	29.03	11.97	2.27	91.46	78.92	82.06	14.4233	84.1467
FDZ14_RS15810	acyl-CoA dehydrogenase	2.213	1.14616	1.38909e-11	5.85341e-11	36.88	30.5	33.21	49.16	57.44	56.97	33.53	54.5233
FDZ14_RS16165	AAA family ATPase	2.311	1.20835	1.47075e-11	6.1711e-11	40.07	25.13	32.55	66.4	58.21	43.78	32.5833	56.13
FDZ14_RS03620	glutamate racemase	2.339	1.22612	1.50221e-11	6.29686e-11	13.38	11.54	12.89	23.48	24	17.76	12.6033	21.7467
FDZ14_RS34120	EamA family transporter	3.27	1.70926	1.57295e-11	6.58042e-11	2.86	1.79	3.04	6.45	6.45	5.53	2.56333	6.14333
FDZ14_RS09415	HD domain-containing protein	3.093	1.62916	1.5949e-11	6.66786e-11	4.72	5.78	3.49	12.71	11.32	8.49	4.66333	10.84
FDZ14_RS10675	hypothetical protein	3.443	1.78368	1.64664e-11	6.87516e-11	12.02	7.91	8.61	22.92	25.54	20.19	9.51333	22.8833
FDZ14_RS30795	hypothetical protein	3.897	1.96254	1.78469e-11	7.43699e-11	2.1	1.26	1.64	5.44	3.88	4.92	1.66667	4.74667
FDZ14_RS20885	hypothetical protein	3.37	1.75264	1.79039e-11	7.45587e-11	2.89	4.04	4.06	10.29	8.86	8.1	3.66333	9.08333
FDZ14_RS20565	serine hydrolase	3.13	1.646	1.80422e-11	7.50857e-11	9.66	7.67	10.64	28.38	23.94	12.82	9.32333	21.7133
FDZ14_RS09355	LD-carboxypeptidase	2.16	1.11091	1.87426e-11	7.79496e-11	15.18	13.46	14	25.79	23.01	19.51	14.2133	22.77
FDZ14_RS24085	hypothetical protein	2.702	1.43408	1.88092e-11	7.81758e-11	19.41	19.91	20.3	49.11	33.07	33.04	19.8733	38.4067
FDZ14_RS05880	dihydroorotase	2.287	1.19335	1.92103e-11	7.97907e-11	42.02	28.86	28.31	58.27	60.72	48.69	33.0633	55.8933
FDZ14_RS11985	spore coat protein	4.388	2.13371	2.04864e-11	8.5036e-11	2.17	1.61	2.31	5.73	7.9	5.76	2.03	6.46333
FDZ14_RS24385	YjzD family protein	2.325	1.21743	2.22326e-11	9.19852e-11	214.62	181.3	173.22	314.31	266.74	250.2	189.713	277.083
FDZ14_RS11735	GrpB family protein	2.617	1.38786	2.32948e-11	9.63175e-11	222.1	135.68	166.46	426.63	350.89	222.44	174.747	333.32
FDZ14_RS03395	50S ribosomal protein L35	3.026	1.5972	2.36463e-11	9.76444e-11	55.35	48.72	52.51	103.28	98.1	98.6	52.1933	99.9933
FDZ14_RS04540	DUF456 domain-containing protein	3.072	1.61898	2.37225e-11	9.78955e-11	7.31	6.21	10.15	19.67	16.19	16.34	7.89	17.4
FDZ14_RS17900	YibE/F family protein	17.303	4.11292	2.53233e-11	1.04165e-10	0.14	0	0.51	2.88	3.42	1.8	0.216667	2.7
FDZ14_RS35365	MFS transporter	2.617	1.38795	2.53142e-11	1.04165e-10	3.33	3.49	3.19	7.74	6.36	5.52	3.33667	6.54
FDZ14_RS09595	GerAB/ArcD/ProY family transporter	7.078	2.82331	2.5592e-11	1.05202e-10	3.69	3.02	2.46	14.65	12.01	17.3	3.05667	14.6533
FDZ14_RS04345	tRNA (N(6)-L-threonylcarbamoyladenosine(37)-C(2))-methylthiotransferase MtaB	2.811	1.49107	2.8129e-11	1.15557e-10	13.71	15.67	12.47	36.07	34.22	18.75	13.95	29.68
FDZ14_RS03585	FMNH2-dependent alkanesulfonate monooxygenase	4.018	2.00638	2.82614e-11	1.16026e-10	2.18	0.73	1.58	4.88	4.15	4.17	1.49667	4.4
FDZ14_RS01010	glycosyltransferase	2.842	1.50705	2.83081e-11	1.16143e-10	10.48	6.93	8.78	21.81	21.4	12.02	8.73	18.41
FDZ14_RS10075	ECF transporter S component	3.592	1.84488	2.92566e-11	1.19958e-10	3.84	6.35	7.52	19.1	15.84	11.79	5.90333	15.5767
FDZ14_RS12255	ABC transporter ATP-binding protein	2.838	1.50499	2.96435e-11	1.21466e-10	5.87	7.51	5.66	17.37	13.84	9.73	6.34667	13.6467
FDZ14_RS10625	hypothetical protein	8.139	3.02486	3.19423e-11	1.30634e-10	3.02	5.3	8.42	30.28	38	21.27	5.58	29.85
FDZ14_RS22170	SGNH/GDSL hydrolase family protein	5.802	2.5366	3.20735e-11	1.31087e-10	1.52	0.65	1.31	7.03	5.03	2.88	1.16	4.98
FDZ14_RS00295	hypothetical protein	5.525	2.46601	3.34781e-11	1.3674e-10	6.68	4.46	5.54	21.59	23.4	17.14	5.56	20.71
FDZ14_RS12290	YARHG domain-containing protein	4.209	2.07333	3.38608e-11	1.38215e-10	1.05	0.76	0.99	3.67	2.88	2.2	0.933333	2.91667
FDZ14_RS08285	alpha/beta-type small acid-soluble spore protein	3.999	1.9998	3.44334e-11	1.40462e-10	28.57	20.68	27.49	66.5	53.09	75.42	25.58	65.0033
FDZ14_RS21365	transpeptidase family protein	3.157	1.65864	3.94726e-11	1.60607e-10	14.2	7.17	9.22	27.88	25.36	16.67	10.1967	23.3033
FDZ14_RS09350	DUF4181 domain-containing protein	2.768	1.4689	4.31164e-11	1.7521e-10	23.11	16.88	18.33	34.85	42.07	35.65	19.44	37.5233
FDZ14_RS09370	MarR family transcriptional regulator	3.626	1.85846	4.57602e-11	1.85599e-10	5.39	4.52	5.52	15.93	11.6	12.4	5.14333	13.31
FDZ14_RS02450	Na(+)/H(+) antiporter subunit C	3.366	1.75099	4.59553e-11	1.86272e-10	17.86	18.54	20.61	51.63	58.69	26.35	19.0033	45.5567
FDZ14_RS30665	cation:proton antiporter	2.216	1.14799	5.03886e-11	2.03724e-10	181.19	221.75	207.16	335.74	319.44	348.51	203.367	334.563
FDZ14_RS23315	YhgE/Pip domain-containing protein	3.012	1.59066	5.40541e-11	2.17992e-10	1.02	1.28	1.42	2.59	2.78	2.96	1.24	2.77667
FDZ14_RS03600	DUF47 domain-containing protein	3.409	1.76943	5.567e-11	2.24367e-10	6.54	5.19	7.35	20.04	18.68	9.31	6.36	16.01
FDZ14_RS35295	ferritin	6.626	2.7282	5.66145e-11	2.2803e-10	1.36	1.23	0.79	6.68	5.43	4.25	1.12667	5.45333
FDZ14_RS12070	PBP1A family penicillin-binding protein	2.494	1.31832	5.93151e-11	2.38756e-10	8.14	5.97	7.61	16.43	14.79	9.35	7.24	13.5233
FDZ14_RS22590	EAL domain-containing protein	4.431	2.14765	5.9988e-11	2.41313e-10	1.94	1.1	1.18	5.65	4.41	3.7	1.40667	4.58667
FDZ14_RS11340	GNAT family N-acetyltransferase	2.327	1.21855	6.02108e-11	2.42057e-10	104.58	83.26	84.14	178.52	175.72	108.29	90.66	154.177
FDZ14_RS15480	DUF817 domain-containing protein	5.914	2.56422	6.22521e-11	2.49948e-10	0.98	0.71	0.49	3.08	3.12	3.29	0.726667	3.16333
FDZ14_RS17105	glutamate synthase small subunit	2.057	1.04038	6.41317e-11	2.57333e-10	25.25	24.75	22.13	39.18	38.97	32.56	24.0433	36.9033
FDZ14_RS19120	Spo0E family sporulation regulatory protein-aspartic acid phosphatase	7.019	2.81133	6.70238e-11	2.68263e-10	3.33	2.53	0.34	14.05	11.08	6.78	2.06667	10.6367
FDZ14_RS03805	rod shape-determining protein	2.16	1.11081	7.01523e-11	2.80609e-10	60.54	52.39	52.98	104.72	95.96	66.3	55.3033	88.9933
FDZ14_RS30015	hypothetical protein	3.863	1.94988	7.05119e-11	2.81871e-10	12.76	7.18	12.87	34.5	29.21	22.6	10.9367	28.77
FDZ14_RS33225	RNA polymerase sigma-I factor	5.38	2.42756	7.55119e-11	3.01292e-10	0.57	1.56	1.14	5.21	4.62	3.38	1.09	4.40333
FDZ14_RS27260	DNA-directed RNA polymerase subunit beta	2.204	1.14015	7.62745e-11	3.03955e-10	129.78	121.08	113.24	238.76	220.54	146.85	121.367	202.05
FDZ14_RS25420	alpha/beta-type small acid-soluble spore protein	9.667	3.27313	7.97974e-11	3.17796e-10	6.61	5.79	2.5	22.28	29.51	37.92	4.96667	29.9033
FDZ14_RS07410	TetR/AcrR family transcriptional regulator	3	1.58478	8.07837e-11	3.21323e-10	6.23	8.91	8.86	22.45	16.44	14.19	8	17.6933
FDZ14_RS03575	ABC transporter permease	11.789	3.55936	8.10708e-11	3.22264e-10	0.3	0.36	0.06	2.08	2.43	1.95	0.24	2.15333
FDZ14_RS00500	hypothetical protein	4.212	2.07461	8.65278e-11	3.42889e-10	3.85	6.25	4.28	15.74	12.31	14.94	4.79333	14.33
FDZ14_RS24895	GNAT family N-acetyltransferase	3.18	1.66881	8.69065e-11	3.44176e-10	9.21	5.34	10.89	21.85	19.96	15.93	8.48	19.2467
FDZ14_RS12055	PLP-dependent aminotransferase family protein	2.158	1.10949	9.28179e-11	3.6645e-10	11.46	11.37	9.93	19.79	17.3	15.7	10.92	17.5967
FDZ14_RS05105	alpha/beta hydrolase	2.086	1.06091	9.28988e-11	3.66543e-10	67.52	47.01	62.22	104.67	92.84	74.29	58.9167	90.6
FDZ14_RS08385	alpha/beta-type small acid-soluble spore protein	29.363	4.87593	1.00467e-10	3.96161e-10	4.46	0	0	25.54	22.21	28.39	1.48667	25.38
FDZ14_RS12245	cobyric acid synthase	2.468	1.30357	1.00531e-10	3.96167e-10	11.79	8.01	10.47	23.38	19.38	13.06	10.09	18.6067
FDZ14_RS26040	amidase	3.005	1.58724	1.00751e-10	3.96789e-10	4.02	2.96	2.99	8.52	8.13	5.58	3.32333	7.41
FDZ14_RS24120	M48 family metallopeptidase	2.625	1.3925	1.05187e-10	4.13747e-10	6.33	4.81	6.11	12.39	11.3	9.53	5.75	11.0733
FDZ14_RS06520	ABC transporter permease	2.796	1.48316	1.0665e-10	4.19245e-10	8.98	13.18	10.8	26.73	26.37	16.28	10.9867	23.1267
FDZ14_RS35160	restriction endonuclease subunit S	2.515	1.33067	1.1391e-10	4.47231e-10	9.38	5.17	6.43	13.39	13.31	12.08	6.99333	12.9267
FDZ14_RS03905	SafA/ExsA family spore coat assembly protein	3.642	1.86486	1.14362e-10	4.48734e-10	1.01	1.71	1.4	4.08	4.29	2.92	1.37333	3.76333
FDZ14_RS02530	MgtC/SapB family protein	2.213	1.14607	1.15161e-10	4.5159e-10	58.56	49.72	59.62	114.01	93.49	66.83	55.9667	91.4433
FDZ14_RS19315	IclR family transcriptional regulator	2.1	1.0705	1.22856e-10	4.81173e-10	151.89	103.69	145.62	247.62	195.37	175.16	133.733	206.05
FDZ14_RS02420	DUF378 domain-containing protein	26.927	4.751	1.33973e-10	5.2343e-10	0	1.24	2.53	14.37	15.62	33.61	1.25667	21.2
FDZ14_RS08100	RNA polymerase sporulation sigma factor SigH	2.439	1.28652	1.40141e-10	5.47192e-10	192.15	106.72	142.04	310.11	281.93	192.75	146.97	261.597
FDZ14_RS10770	hypothetical protein	2.646	1.40382	1.49739e-10	5.83598e-10	10.28	8.63	7.87	20.47	14.65	16.53	8.92667	17.2167
FDZ14_RS04475	sporulation protein	5.945	2.57157	1.54418e-10	6.01099e-10	0.47	1.39	0.83	4.22	3.76	3.9	0.896667	3.96
FDZ14_RS07985	transition state regulator Abh	3.815	1.93166	1.55726e-10	6.05824e-10	1.88	2.16	2.72	7.49	7.23	4.39	2.25333	6.37
FDZ14_RS22655	amidase	5.709	2.51325	1.71951e-10	6.67722e-10	0.61	0.4	0.47	2.83	2.14	1.37	0.493333	2.11333
FDZ14_RS02825	ABC transporter ATP-binding protein	6.295	2.65417	1.75451e-10	6.80898e-10	0.7	0.62	0.59	2.82	3.4	2.61	0.636667	2.94333
FDZ14_RS14165	IDEAL domain-containing protein	2.337	1.22486	1.83307e-10	7.10954e-10	3610.92	2590.79	2925.81	3891.49	4757.93	4617.19	3042.51	4422.2
FDZ14_RS22650	fumarylacetoacetate hydrolase family protein	4.052	2.01851	1.93976e-10	7.50967e-10	1.28	0.98	1.55	3.99	3.45	3.87	1.27	3.77
FDZ14_RS25075	3-diphosphoglycerate-dependent phosphoglycerate mutase	3.762	1.91145	2.13841e-10	8.27372e-10	3.76	1.71	2.16	7.44	8.19	5.37	2.54333	7
FDZ14_RS17695	HD domain-containing protein	3.012	1.59095	2.22124e-10	8.58897e-10	3.81	4.89	4.14	10.81	9.39	8.3	4.28	9.5
FDZ14_RS20580	LD-carboxypeptidase	2.918	1.54518	2.27113e-10	8.77657e-10	6.84	6.34	5.45	18.14	14.18	8.54	6.21	13.62
FDZ14_RS19770	diguanylate cyclase	2.98	1.5755	2.38323e-10	9.18751e-10	10	7.26	13.62	22.67	24.46	18.44	10.2933	21.8567
FDZ14_RS16580	alpha/beta hydrolase	2.09	1.06383	2.40271e-10	9.25703e-10	75.78	59.64	73.26	111.73	92.54	109.35	69.56	104.54
FDZ14_RS21760	B12-binding domain-containing radical SAM protein	2.823	1.4972	2.62935e-10	1.01058e-09	4.09	3.55	3.36	10.22	8.4	4.84	3.66667	7.82
FDZ14_RS00955	threonine/serine exporter family protein	4.068	2.02448	3.10287e-10	1.18971e-09	2.43	2.65	3.6	8.57	10.67	6.41	2.89333	8.55
FDZ14_RS00175	response regulator transcription factor	3.951	1.98235	3.37906e-10	1.29251e-09	3.74	9.34	3.9	20.18	16.4	14.17	5.66	16.9167
FDZ14_RS13335	NAD(P)-binding domain-containing protein	3.634	1.86137	3.7182e-10	1.41968e-09	2.31	1.95	2.61	8.66	6.61	3.48	2.29	6.25
FDZ14_RS03795	septum formation inhibitor Maf	2.104	1.07307	3.81569e-10	1.45603e-09	53.55	49.08	55.86	97.23	85.25	61.92	52.83	81.4667
FDZ14_RS24275	amino acid permease	2.528	1.33822	4.43676e-10	1.68697e-09	16.78	14.9	16.62	41.73	31.07	19.3	16.1	30.7
FDZ14_RS01005	membrane protein	2.652	1.40686	4.58574e-10	1.74154e-09	2.77	2.58	2.41	6.19	5.61	3.67	2.58667	5.15667
FDZ14_RS35315	MFS transporter	4.337	2.11656	4.75973e-10	1.80547e-09	0.74	1.01	0.65	3.31	2.11	2.4	0.8	2.60667
FDZ14_RS06470	aspartate kinase	2.039	1.02751	4.91032e-10	1.86149e-09	76.72	53.73	59.78	111.78	97.75	78.17	63.41	95.9
FDZ14_RS22400	NAD(P)/FAD-dependent oxidoreductase	2.637	1.39871	4.92881e-10	1.86739e-09	6.95	5.57	5.87	15.44	12.36	8.36	6.13	12.0533
FDZ14_RS04885	transcriptional regulator ArgR	2.777	1.47342	5.08309e-10	1.92356e-09	11.41	7.46	11.3	20.44	18.41	20.56	10.0567	19.8033
FDZ14_RS31220	hypothetical protein	6.354	2.66762	5.4168e-10	2.04621e-09	7.97	5.81	4.41	26.95	23.92	23.91	6.06333	24.9267
FDZ14_RS17605	MerR family transcriptional regulator	6.721	2.74865	5.53736e-10	2.09051e-09	2.68	1.34	2.53	12.29	11.51	7.04	2.18333	10.28
FDZ14_RS22435	SdpI family protein	2.089	1.06302	5.63729e-10	2.12572e-09	30.71	29.83	31.02	57	45.34	38.5	30.52	46.9467
FDZ14_RS23380	ABC transporter ATP-binding protein	6.589	2.71999	5.72202e-10	2.15513e-09	0.63	0.7	0.45	3.84	2.89	2.04	0.593333	2.92333
FDZ14_RS21920	VOC family protein	2.86	1.51585	5.72003e-10	2.15513e-09	7.45	6	7.64	19.99	15.66	9.28	7.03	14.9767
FDZ14_RS08070	amino acid permease	2.456	1.29608	5.92283e-10	2.22813e-09	3.86	3.18	4.48	6.82	7.9	6.2	3.84	6.97333
FDZ14_RS19405	DMT family transporter	2.811	1.49127	6.36942e-10	2.3919e-09	4.57	3.06	4.73	10.78	7.9	6.94	4.12	8.54
FDZ14_RS04480	DEAD/DEAH box helicase	2.053	1.03762	6.50443e-10	2.4383e-09	11.13	9.36	10.69	16.66	17.22	13.63	10.3933	15.8367
FDZ14_RS05620	hypothetical protein	9.368	3.22773	6.58025e-10	2.46528e-09	2.88	1.73	4.13	14.1	21.56	17.58	2.91333	17.7467
FDZ14_RS07645	Lrp/AsnC family transcriptional regulator	3.392	1.76217	7.01005e-10	2.62015e-09	21.32	7.74	14.8	28.77	34.74	40.05	14.62	34.52
FDZ14_RS07335	hypothetical protein	2.175	1.12081	7.07405e-10	2.64252e-09	89.85	70.52	80.97	122.35	145.18	99.29	80.4467	122.273
FDZ14_RS04220	YqeG family HAD IIIA-type phosphatase	2.863	1.51761	7.66164e-10	2.852e-09	7.64	5.9	8.11	18.76	15.33	11.07	7.21667	15.0533
FDZ14_RS03515	aspartate kinase	2.389	1.25628	7.77651e-10	2.89308e-09	8.04	8.15	8.52	18.85	15	10.51	8.23667	14.7867
FDZ14_RS05855	signal peptidase II	2.616	1.38753	7.92905e-10	2.94811e-09	10.15	9.25	9.27	18.33	17.53	17.9	9.55667	17.92
FDZ14_RS25755	YgzB family protein	2.891	1.5314	8.51504e-10	3.15863e-09	27.93	12.59	19.64	50.97	38.71	32.48	20.0533	40.72
FDZ14_RS35390	FadR family transcriptional regulator	2.826	1.49882	8.52583e-10	3.16079e-09	5.29	3.47	5.1	9.61	10.69	8.24	4.62	9.51333
FDZ14_RS26860	helix-turn-helix transcriptional regulator	9.267	3.21217	8.61486e-10	3.19195e-09	1.35	0	0.6	5.45	3.86	3.64	0.65	4.31667
FDZ14_RS03850	ribosomal-processing cysteine protease Prp	2.011	1.00782	9.12875e-10	3.37257e-09	122.51	124.82	128.09	187.98	195.12	146.57	125.14	176.557
FDZ14_RS04025	-	2.091	1.06415	9.31625e-10	3.43985e-09	322576	333715	349993	424110	440577	435503	335428	433397
FDZ14_RS23505	aldehyde dehydrogenase family protein	2.862	1.51681	9.82822e-10	3.62469e-09	39.77	17.35	23.41	76.82	52.92	41.12	26.8433	56.9533
FDZ14_RS00325	hypothetical protein	2.24	1.16346	1.14146e-09	4.19762e-09	210.4	146.66	189.61	266.53	253.8	302.42	182.223	274.25
FDZ14_RS17415	serine/threonine protein kinase	2.971	1.571	1.22081e-09	4.48425e-09	4.87	3.56	3.18	8.98	8.98	7.28	3.87	8.41333
FDZ14_RS22315	tyrosine protein phosphatase	2.18	1.12414	1.24297e-09	4.56305e-09	17.68	12.32	17.69	28.72	26.44	21.1	15.8967	25.42
FDZ14_RS01345	ATP synthase subunit I	3.531	1.82019	1.28592e-09	4.718e-09	13.97	38.85	24.87	83.19	61.98	54.46	25.8967	66.5433
FDZ14_RS06700	glycosyltransferase family 39 protein	2.776	1.47283	1.37415e-09	5.02727e-09	1.87	1.73	1.73	4.63	3.4	3.05	1.77667	3.69333
FDZ14_RS30220	ABC transporter ATP-binding protein	2.41	1.26914	1.38123e-09	5.05027e-09	28.87	41.61	42.3	69.17	59.47	71.6	37.5933	66.7467
FDZ14_RS01340	AtpZ/AtpI family protein	2.952	1.56148	1.43484e-09	5.24028e-09	90.35	189.42	172.58	367.46	286.42	240.19	150.783	298.023
FDZ14_RS19310	fumarylacetoacetate hydrolase family protein	2.464	1.30126	1.47208e-09	5.37324e-09	36.57	17.93	27.13	60.89	42.93	43.4	27.21	49.0733
FDZ14_RS14040	GntP family permease	2.287	1.19348	1.52273e-09	5.55174e-09	34.32	24.42	27.82	62.02	52.69	33.4	28.8533	49.37
FDZ14_RS03390	translation initiation factor IF-3	2.028	1.02007	1.61916e-09	5.89657e-09	42.99	39.45	36.67	62.43	62.4	50.25	39.7033	58.36
FDZ14_RS34265	AbrB/MazE/SpoVT family DNA-binding domain-containing protein	3.44	1.78245	1.67279e-09	6.08496e-09	10.37	13.56	16.19	29.64	29.47	33.69	13.3733	30.9333
FDZ14_RS00705	tRNA uridine-5-carboxymethylaminomethyl(34) synthesis GTPase MnmE	2.286	1.19264	1.68032e-09	6.10887e-09	17.5	11.73	15.22	30.53	27.48	17.72	14.8167	25.2433
FDZ14_RS23085	NCS2 family permease	5.422	2.43879	1.69129e-09	6.1438e-09	0.47	0.43	0.27	1.87	1.7	1.19	0.39	1.58667
FDZ14_RS23370	ABC transporter substrate-binding protein	5.79	2.53353	1.71372e-09	6.21966e-09	0.84	0.83	0.32	3.56	3.68	1.54	0.663333	2.92667
FDZ14_RS04755	transcriptional regulator MntR	2.527	1.33757	1.79918e-09	6.51871e-09	18.15	11.34	17	26.58	28.61	27.78	15.4967	27.6567
FDZ14_RS23550	response regulator	3.496	1.80577	1.90966e-09	6.90724e-09	2.42	4.21	2.21	8.61	7.41	6.97	2.94667	7.66333
FDZ14_RS21295	YkuS family protein	2.793	1.48167	1.97319e-09	7.12895e-09	32.2	45.26	44.98	76.2	69.22	81.37	40.8133	75.5967
FDZ14_RS29380	hypothetical protein	8.343	3.0605	2.02502e-09	7.30794e-09	0.8	0.4	0.43	3.78	3.87	2.31	0.543333	3.32
FDZ14_RS34695	citrate transporter	3.473	1.7961	2.17393e-09	7.83398e-09	0.8	1.14	1.04	3.14	2.32	2.29	0.993333	2.58333
FDZ14_RS25785	ATP-binding cassette domain-containing protein	4.482	2.16406	2.2671e-09	8.15851e-09	1.04	0.88	0.58	3.48	3.03	1.9	0.833333	2.80333
FDZ14_RS19740	hypothetical protein	2.286	1.19314	2.43408e-09	8.74462e-09	26.51	21.57	25.74	45.27	39.09	34.33	24.6067	39.5633
FDZ14_RS11825	hypothetical protein	3.396	1.76364	2.47061e-09	8.86588e-09	6.33	3.86	3.51	13.5	9.89	10.08	4.56667	11.1567
FDZ14_RS18305	Cys-tRNA(Pro) deacylase	2.014	1.01021	2.55126e-09	9.14501e-09	40.4	37.33	36.29	63.91	56.01	46.56	38.0067	55.4933
FDZ14_RS05870	uracil permease	7.311	2.87016	2.57389e-09	9.21578e-09	57.73	16.66	30.12	205.29	216.29	135.81	34.8367	185.797
FDZ14_RS01025	PTS transporter subunit EIIC	2.6	1.37843	2.67737e-09	9.58092e-09	1.96	1.71	1.84	3.99	3.87	2.86	1.83667	3.57333
FDZ14_RS05270	segregation/condensation protein A	2.321	1.21467	2.7122e-09	9.68923e-09	8.2	8.69	7.51	14.17	13.89	13.58	8.13333	13.88
FDZ14_RS04270	ComE operon protein 2	2.245	1.167	2.84959e-09	1.0163e-08	15.84	13.52	17.83	24.47	26.51	25.42	15.73	25.4667
FDZ14_RS18855	Bcr/CflA family multidrug efflux MFS transporter	2.705	1.43571	3.01186e-09	1.07238e-08	5.28	4.1	4.25	10.68	11.18	5.74	4.54333	9.2
FDZ14_RS27880	DNA polymerase III subunit beta	2.034	1.02465	3.10087e-09	1.10345e-08	15.27	16.6	16.4	27.8	25.4	20.14	16.09	24.4467
FDZ14_RS05410	germination protein YpeB	6.092	2.60694	3.37205e-09	1.19662e-08	0.35	0.24	0.26	1.44	1.11	1.32	0.283333	1.29
FDZ14_RS01405	stage II sporulation protein D	2.885	1.52847	3.43195e-09	1.21652e-08	2.25	2.28	1.87	4.58	4.74	4.35	2.13333	4.55667
FDZ14_RS13240	NAD-binding protein	3.482	1.79982	3.50287e-09	1.24028e-08	3.27	3.54	4.41	9.69	9.37	8.91	3.74	9.32333
FDZ14_RS22770	PTS sugar transporter subunit IIC	3.668	1.875	3.62094e-09	1.28138e-08	2.5	0.98	1.73	6.72	4.64	2.89	1.73667	4.75
FDZ14_RS05110	hydroxymethylglutaryl-CoA lyase	2.068	1.04831	3.93081e-09	1.38949e-08	59.68	40.14	54.64	93.41	82.24	60.13	51.4867	78.5933
FDZ14_RS03130	cysteine desulfurase	2.265	1.17974	3.948e-09	1.39403e-08	6.94	5.34	6.25	11.72	11.51	7.99	6.17667	10.4067
FDZ14_RS30375	hypothetical protein	3.963	1.98644	3.99153e-09	1.40862e-08	8.71	7.95	9.08	18.04	30.33	20.61	8.58	22.9933
FDZ14_RS29235	hypothetical protein	2.211	1.14494	4.44995e-09	1.5652e-08	8.65	9.1	8.91	18.39	15.36	10.7	8.88667	14.8167
FDZ14_RS25945	MFS transporter	2.549	1.34988	4.51902e-09	1.58688e-08	3.25	2.84	2.71	6.91	5.02	4.8	2.93333	5.57667
FDZ14_RS14135	NAD-dependent malic enzyme	2.556	1.35385	4.57303e-09	1.60496e-08	2.36	1.5	1.88	4.24	3.53	3.14	1.91333	3.63667
FDZ14_RS22180	competence protein ComK	2.301	1.20234	4.60598e-09	1.61564e-08	18.84	21.41	16.52	36.22	29.02	29.53	18.9233	31.59
FDZ14_RS24465	Crp/Fnr family transcriptional regulator	2.037	1.02646	5.20753e-09	1.82364e-08	29.57	35.65	32.78	53.24	47.77	46.12	32.6667	49.0433
FDZ14_RS23790	sodium:solute symporter	2.379	1.25059	5.30915e-09	1.85617e-08	9.3	5.89	6.84	15.67	14.34	9.09	7.34333	13.0333
FDZ14_RS11345	LCP family protein	3.011	1.59003	5.31994e-09	1.85892e-08	3.56	2.64	2.7	7.89	7.53	4.49	2.96667	6.63667
FDZ14_RS00425	hypothetical protein	2.476	1.30779	5.41873e-09	1.89137e-08	15.07	11.39	11.63	26.29	23.98	17.64	12.6967	22.6367
FDZ14_RS09535	hypothetical protein	2.68	1.42218	5.75461e-09	2.00422e-08	43.78	36.4	46.65	80.41	72.76	65.89	42.2767	73.02
FDZ14_RS23385	thiaminase II	6.805	2.76661	5.77992e-09	2.01194e-08	0.92	0.33	0.71	4.28	3.71	1.84	0.653333	3.27667
FDZ14_RS26770	alanine racemase	2.391	1.25756	5.94272e-09	2.06748e-08	5.27	6.87	6.83	13.26	12.23	8.58	6.32333	11.3567
FDZ14_RS34030	Rrf2 family transcriptional regulator	3.34	1.73994	6.07931e-09	2.11385e-08	3.61	4.08	5.02	12.99	11.29	6.85	4.23667	10.3767
FDZ14_RS11030	ABC transporter ATP-binding protein	21.897	4.45269	6.14088e-09	2.13294e-08	0	0	0.38	2.05	1.91	1.85	0.126667	1.93667
FDZ14_RS19895	type 1 glutamine amidotransferase domain-containing protein	2.47	1.30478	6.44081e-09	2.22863e-08	7.31	5.37	7.12	12.78	13.21	9.75	6.6	11.9133
FDZ14_RS16105	MMPL family transporter	2.386	1.2543	6.66597e-09	2.30528e-08	4.8	3.41	4.98	9.56	8.68	5.32	4.39667	7.85333
FDZ14_RS19005	aspartyl-phosphate phosphatase Spo0E family protein	3.573	1.83702	7.16523e-09	2.46822e-08	3.81	3	4.54	12.14	9.65	7.39	3.78333	9.72667
FDZ14_RS32190	hypothetical protein	2.134	1.09382	7.16487e-09	2.46822e-08	25.59	31.16	25.62	46.36	45.53	37.12	27.4567	43.0033
FDZ14_RS02005	galactosyldiacylglycerol synthase	2.49	1.31604	7.62742e-09	2.62216e-08	5.44	3.7	3.25	8.58	7.86	6.43	4.13	7.62333
FDZ14_RS30130	putative lipid II flippase FtsW	2.649	1.40571	7.64982e-09	2.62844e-08	2.25	2.43	2.36	4.45	4.46	4.87	2.34667	4.59333
FDZ14_RS23690	NupC/NupG family nucleoside CNT transporter	2.779	1.47472	8.19884e-09	2.81103e-08	3.01	1.53	2.56	4.77	5.32	4.38	2.36667	4.82333
FDZ14_RS23925	NarK/NasA family nitrate transporter	8.035	3.00639	8.73755e-09	2.98132e-08	0.54	0.04	0.31	2.69	1.06	1.47	0.296667	1.74
FDZ14_RS13955	glycerophosphodiester phosphodiesterase	4.755	2.24943	1.02929e-08	3.50078e-08	0.83	0.53	0.82	3.02	2.03	2.54	0.726667	2.53
FDZ14_RS28165	hypothetical protein	2.639	1.39978	1.0646e-08	3.61703e-08	4.06	4.9	7.62	11.15	10.68	10.32	5.52667	10.7167
FDZ14_RS02440	Na+/H+ antiporter subunit E	2.709	1.43789	1.09182e-08	3.70756e-08	17.93	14.01	13.06	40.38	30.91	18	15	29.7633
FDZ14_RS33345	hypothetical protein	3.459	1.79015	1.15101e-08	3.90023e-08	6.12	8.78	5.41	17.82	14.22	17.26	6.77	16.4333
FDZ14_RS21385	hypothetical protein	2.598	1.37758	1.1665e-08	3.95062e-08	64.64	62.54	66.36	118.31	125.81	78.5	64.5133	107.54
FDZ14_RS26775	outer membrane lipoprotein carrier protein LolA	2.688	1.42642	1.23123e-08	4.15881e-08	2.63	2.74	2.85	6.15	6.33	4.01	2.74	5.49667
FDZ14_RS09585	MFS transporter	2.156	1.10857	1.23851e-08	4.18119e-08	10.94	12.75	11.88	19.83	16.3	20.77	11.8567	18.9667
FDZ14_RS25780	ABC-2 family transporter protein	4.741	2.24533	1.27097e-08	4.28627e-08	1.21	1	0.57	4.15	3.62	2.1	0.926667	3.29
FDZ14_RS31155	DUF342 domain-containing protein	13.158	3.71787	1.28872e-08	4.34381e-08	0.05	0.03	0.14	0.69	0.62	0.83	0.0733333	0.713333
FDZ14_RS28195	hypothetical protein	2.7	1.43308	1.3003e-08	4.38053e-08	3.46	2.54	4.29	7.22	6.41	6.65	3.43	6.76
FDZ14_RS24155	hypothetical protein	16.902	4.07913	1.31162e-08	4.41633e-08	0.19	0	0.2	1.74	1.38	1.61	0.13	1.57667
FDZ14_RS00345	hypothetical protein	3.645	1.86604	1.48212e-08	4.97991e-08	3.82	2.75	1.95	8.2	7.06	7.15	2.84	7.47
FDZ14_RS05965	16S rRNA (cytosine(967)-C(5))-methyltransferase RsmB	2.118	1.08282	1.49328e-08	5.01479e-08	8.04	7.15	7.92	14.08	13.45	9.08	7.70333	12.2033
FDZ14_RS04735	rhodanese-like domain-containing protein	2.206	1.14119	1.62001e-08	5.4318e-08	35.03	35.08	46.57	62.63	54.65	63.85	38.8933	60.3767
FDZ14_RS35210	STAS domain-containing protein	2.316	1.21152	1.82855e-08	6.10536e-08	9.32	11.17	10.69	15.31	18.65	18.92	10.3933	17.6267
FDZ14_RS17880	arsenic transporter	3.019	1.59401	1.97621e-08	6.58463e-08	2.18	1.13	1.89	4.47	4.52	2.66	1.73333	3.88333
FDZ14_RS11680	MFS transporter	2.068	1.04816	2.01896e-08	6.72004e-08	28.4	18.19	21.98	41.53	36.78	26.83	22.8567	35.0467
FDZ14_RS20855	YhcN/YlaJ family sporulation lipoprotein	10.847	3.43923	2.04159e-08	6.79183e-08	0.67	0.11	0.36	2.99	2.34	3.43	0.38	2.92
FDZ14_RS13980	phosphotransferase	3.162	1.66073	2.08941e-08	6.94366e-08	1.85	1.89	1.67	5.1	4.7	2.98	1.80333	4.26
FDZ14_RS01095	cell wall hydrolase	4.664	2.22152	2.14513e-08	7.12514e-08	2	1.65	2.11	7.66	6.65	5	1.92	6.43667
FDZ14_RS00340	SPW repeat protein	5.229	2.38664	2.38043e-08	7.87801e-08	3.61	1.8	2.17	8.81	8.51	9.94	2.52667	9.08667
FDZ14_RS18155	ROK family protein	2.147	1.10234	2.38418e-08	7.88631e-08	7.95	5.44	6.09	10.22	10.54	9.99	6.49333	10.25
FDZ14_RS05400	intramembrane metalloprotease PrsW	2.326	1.21781	2.49067e-08	8.23004e-08	9.57	7.59	9.8	19.24	12.64	14	8.98667	15.2933
FDZ14_RS02045	DUF502 domain-containing protein	3.688	1.88291	2.58972e-08	8.5529e-08	2.12	1.4	3.11	7.16	6.1	4.53	2.21	5.93
FDZ14_RS34610	MFS transporter	2.537	1.34297	2.60945e-08	8.61361e-08	2.12	1.85	1.88	4.17	3.73	3.15	1.95	3.68333
FDZ14_RS07425	amino acid permease	3.364	1.75035	2.8302e-08	9.30381e-08	0.9	0.65	0.81	2.16	1.96	1.78	0.786667	1.96667
FDZ14_RS21150	hypothetical protein	2.27	1.18266	3.03462e-08	9.97066e-08	13.18	13.26	14.62	25.58	21.82	19.57	13.6867	22.3233
FDZ14_RS04330	molecular chaperone DnaJ	2.063	1.0446	3.10741e-08	1.02046e-07	24.48	24.82	22.32	45.79	38.39	26.75	23.8733	36.9767
FDZ14_RS19455	acetolactate synthase large subunit	2.916	1.54401	3.20275e-08	1.05069e-07	1.2	1.44	1.53	4.15	2.89	2.15	1.39	3.06333
FDZ14_RS20650	reverse transcriptase-like protein	2.129	1.08991	3.23174e-08	1.05965e-07	29.79	31.85	27.41	47.31	50.72	37.61	29.6833	45.2133
FDZ14_RS04000	D-tyrosyl-tRNA(Tyr) deacylase	2.974	1.57241	3.33271e-08	1.09108e-07	9.65	10.87	8.24	27.19	24.16	11.66	9.58667	21.0033
FDZ14_RS00375	hypothetical protein	2.957	1.56426	3.65576e-08	1.195e-07	6.44	3.23	4.31	7.81	10.45	11.35	4.66	9.87
FDZ14_RS08205	cyclic pyranopterin monophosphate synthase MoaC	2.585	1.3703	3.71329e-08	1.21319e-07	8.43	5.62	8.24	15.14	15.4	11.01	7.43	13.85
FDZ14_RS00265	replication protein	2.926	1.54905	4.12381e-08	1.34181e-07	1.42	1.67	1.99	3.34	3.21	4.36	1.69333	3.63667
FDZ14_RS05955	peptide deformylase	2.52	1.33327	4.24192e-08	1.37954e-07	9.4	9.89	8.5	21.57	16.81	12.75	9.26333	17.0433
FDZ14_RS31230	helix-turn-helix transcriptional regulator	9.977	3.31854	4.55831e-08	1.47867e-07	0.78	0.31	0.5	3.97	3.25	4.04	0.53	3.75333
FDZ14_RS02220	M23 family metallopeptidase	4.913	2.29653	4.67125e-08	1.51377e-07	0.65	0.25	1.01	3.11	1.82	1.96	0.636667	2.29667
FDZ14_RS00630	transporter	2.855	1.51324	4.73321e-08	1.53307e-07	6.57	9.21	8.46	16.22	16.82	15.92	8.08	16.32
FDZ14_RS22565	bile acid:sodium symporter family protein	2.39	1.25682	4.85822e-08	1.57196e-07	8.42	7.29	7.79	18	15.25	8.8	7.83333	14.0167
FDZ14_RS04460	tRNA (adenine-N(1))-methyltransferase	2.112	1.07833	4.89518e-08	1.58312e-07	10.24	10.38	9.89	18.17	16.24	13.15	10.17	15.8533
FDZ14_RS29535	hypothetical protein	23.465	4.55241	5.08868e-08	1.64404e-07	0	0.11	0.35	2.66	2.92	2.09	0.153333	2.55667
FDZ14_RS10510	hypothetical protein	3.594	1.84556	5.39486e-08	1.74031e-07	21.95	13.37	18.14	49.97	38.31	34.75	17.82	41.01
FDZ14_RS06755	aspartyl-phosphate phosphatase Spo0E family protein	2.869	1.52034	5.50528e-08	1.77504e-07	59.49	65.37	41.45	109.09	95.28	90.1	55.4367	98.1567
FDZ14_RS07650	hypothetical protein	3.696	1.88603	5.54039e-08	1.78545e-07	5.38	14.46	6.78	23.04	18.05	30.2	8.87333	23.7633
FDZ14_RS08350	LacI family DNA-binding transcriptional regulator	2.119	1.0837	5.54456e-08	1.7859e-07	7.15	5.77	8.58	11.49	11.63	10.38	7.16667	11.1667
FDZ14_RS30450	hypothetical protein	3.06	1.61361	5.82109e-08	1.87308e-07	12.49	10.23	12.24	28.45	28.09	17.15	11.6533	24.5633
FDZ14_RS30255	hypothetical protein	4.632	2.21159	5.86332e-08	1.88571e-07	0.41	1.52	0.6	2.95	3.36	2.59	0.843333	2.96667
FDZ14_RS27540	ribose-phosphate diphosphokinase	2.001	1.00051	5.96765e-08	1.9183e-07	34.93	30.3	27.65	54.2	50.37	33.87	30.96	46.1467
FDZ14_RS19865	hypothetical protein	2.572	1.36283	6.03266e-08	1.93725e-07	7.68	13.73	11.41	20.93	20.4	20.28	10.94	20.5367
FDZ14_RS28485	hypothetical protein	2.198	1.13639	6.22572e-08	1.99724e-07	49.38	38.2	46.11	59.12	72.92	68.52	44.5633	66.8533
FDZ14_RS21825	PAS domain S-box protein	2.094	1.06619	6.23177e-08	1.99817e-07	2.93	2.16	2.03	3.96	3.89	3.28	2.37333	3.71
FDZ14_RS16930	YolD-like family protein	2.619	1.38927	6.38845e-08	2.04635e-07	13.04	9.13	11.58	22.28	23.59	16.36	11.25	20.7433
FDZ14_RS19385	MFS transporter	2.166	1.11515	6.88162e-08	2.19661e-07	5.4	4.57	7.31	10.13	9.42	8.13	5.76	9.22667
FDZ14_RS03570	aliphatic sulfonate ABC transporter substrate-binding protein	6.597	2.72174	7.00973e-08	2.23639e-07	0.15	0.46	0.33	1.58	1.35	1.64	0.313333	1.52333
FDZ14_RS05260	DUF309 domain-containing protein	2.344	1.22871	7.03637e-08	2.24377e-07	10.25	10.06	8.47	19.74	14.16	15.2	9.59333	16.3667
FDZ14_RS25920	YfkD famly protein	7.21	2.85	7.04942e-08	2.24568e-07	0.33	0.2	0.49	1.87	1.69	1.77	0.34	1.77667
FDZ14_RS11025	iron chelate uptake ABC transporter family permease subunit	7.562	2.91877	7.10321e-08	2.26056e-07	0.21	0.21	0.4	1.18	1.49	1.84	0.273333	1.50333
FDZ14_RS09095	FAD-dependent monooxygenase	2.139	1.09714	8.16147e-08	2.58832e-07	3.37	2.99	3.07	5.9	5.02	4.16	3.14333	5.02667
FDZ14_RS07315	glycosyltransferase family 2 protein	3.766	1.91298	8.7678e-08	2.77097e-07	1.27	0.81	0.65	2.86	2.83	1.95	0.91	2.54667
FDZ14_RS26780	holo-ACP synthase	3.934	1.97609	9.04483e-08	2.8557e-07	2.79	4.07	3.85	13.44	7.61	8.99	3.57	10.0133
FDZ14_RS08180	GNAT family N-acetyltransferase	2.205	1.14079	9.10866e-08	2.87443e-07	5.71	5.35	6.27	11.27	8.64	8.32	5.77667	9.41
FDZ14_RS22925	amino acid permease	2.368	1.24375	9.21038e-08	2.90509e-07	2.54	2.58	2.18	5.1	4.15	3.71	2.43333	4.32
FDZ14_RS22585	PAS domain S-box protein	2.76	1.46474	9.41999e-08	2.96827e-07	1.24	0.97	1.01	2.34	2.34	1.94	1.07333	2.20667
FDZ14_RS08480	LysR family transcriptional regulator	3.89	1.95964	9.60675e-08	3.02563e-07	1.14	0.56	1.52	3.93	2.35	2.87	1.07333	3.05
FDZ14_RS10890	LacI family DNA-binding transcriptional regulator	2.716	1.4417	9.67307e-08	3.04501e-07	1.9	2.28	2.89	5.86	4.56	3.88	2.35667	4.76667
FDZ14_RS32455	hypothetical protein	4.173	2.06106	9.90322e-08	3.11593e-07	0.46	0.62	0.28	1.47	1.46	1.33	0.453333	1.42
FDZ14_RS10380	dienelactone hydrolase family protein	2.626	1.3926	1.00608e-07	3.16396e-07	7.79	9.08	7.14	20.68	16.5	9.8	8.00333	15.66
FDZ14_RS07080	transporter	5.719	2.51584	1.08928e-07	3.41885e-07	1.06	0.63	1.24	3.8	2.46	5.6	0.976667	3.95333
FDZ14_RS30030	MerR family transcriptional regulator	3.032	1.60026	1.12238e-07	3.51929e-07	1.99	2.66	2.94	6.6	5.61	4.73	2.53	5.64667
FDZ14_RS12875	MFS transporter	3.447	1.78528	1.14217e-07	3.57959e-07	0.78	0.66	0.79	2	1.98	1.71	0.743333	1.89667
FDZ14_RS18470	alpha/beta-type small acid-soluble spore protein	4.635	2.21243	1.14605e-07	3.58998e-07	8.99	7.08	6.56	21.77	17.79	27.67	7.54333	22.41
FDZ14_RS16445	LacI family DNA-binding transcriptional regulator	2.356	1.23643	1.15264e-07	3.60886e-07	3.8	2.98	3.26	6.78	5.64	5.08	3.34667	5.83333
FDZ14_RS07310	membrane protein	3.849	1.94436	1.15878e-07	3.6263e-07	0.88	0.6	0.29	2.28	1.66	1.21	0.59	1.71667
FDZ14_RS19940	MFS transporter	2.107	1.07542	1.1759e-07	3.67807e-07	5.16	4.5	4.65	7	8.35	6.95	4.77	7.43333
FDZ14_RS12205	substrate-binding domain-containing protein	2.094	1.06623	1.2314e-07	3.84414e-07	11.61	9.04	12.25	20.25	18.7	12.23	10.9667	17.06
FDZ14_RS18475	alpha/beta-type small acid-soluble spore protein	11.43	3.51476	1.24728e-07	3.89182e-07	2.48	1.65	2.5	17.44	12.21	18.39	2.21	16.0133
FDZ14_RS18160	helix-turn-helix transcriptional regulator	3.675	1.87786	1.29345e-07	4.03193e-07	1.09	0.8	1.65	2.59	3.88	2.99	1.18	3.15333
FDZ14_RS21460	7-dimethyl-8-ribityllumazine synthase	2.035	1.02468	1.29745e-07	4.04241e-07	72.88	48.14	53.12	107.85	83.68	64.67	58.0467	85.4
FDZ14_RS14140	AEC family transporter	3.517	1.81441	1.33575e-07	4.15565e-07	2.44	1.15	1.07	5.54	4.04	2.64	1.55333	4.07333
FDZ14_RS17430	type I pullulanase	2.21	1.14418	1.40119e-07	4.35077e-07	1.51	1.18	1.23	2.2	2.4	1.88	1.30667	2.16
FDZ14_RS16220	multidrug ABC transporter permease	2.641	1.40124	1.45028e-07	4.50101e-07	1.04	1.05	0.92	2.34	2.11	1.54	1.00333	1.99667
FDZ14_RS17515	phytoene desaturase	2.136	1.09508	1.61151e-07	4.97813e-07	5.22	5.89	4.3	8.97	7.38	8.24	5.13667	8.19667
FDZ14_RS28600	LamG domain-containing protein	12.768	3.67441	1.6305e-07	5.03342e-07	0.28	0	0.18	0.99	1.09	2.12	0.153333	1.4
FDZ14_RS25155	antibiotic biosynthesis monooxygenase	4.546	2.18449	1.63347e-07	5.04014e-07	2.1	2.36	4.14	10.27	8.13	8.73	2.86667	9.04333
FDZ14_RS26150	ferritin-like domain-containing protein	4.541	2.18288	1.69626e-07	5.22631e-07	1.91	1.9	1.25	4.38	5.91	6.07	1.68667	5.45333
FDZ14_RS03425	small acid-soluble spore protein SspI	106.577	6.73575	1.79625e-07	5.52905e-07	0	0	0	13.16	11.68	8.38	0	11.0733
FDZ14_RS06915	SGNH/GDSL hydrolase family protein	2.442	1.28785	1.85401e-07	5.69859e-07	3.1	2.78	3.23	6.06	4.98	5.3	3.03667	5.44667
FDZ14_RS03750	stage VI sporulation protein D	3.457	1.78942	1.89096e-07	5.80658e-07	0.74	0.78	0.75	2.27	1.83	1.74	0.756667	1.94667
FDZ14_RS04465	Nif3-like dinuclear metal center hexameric protein	2.001	1.00049	1.90811e-07	5.85079e-07	10.91	8.84	9.47	17.61	15.1	10.88	9.74	14.53
FDZ14_RS00755	redox-regulated ATPase YchF	2.061	1.04359	2.07679e-07	6.35885e-07	17.2	9.58	12.55	19.98	21.87	17.58	13.11	19.81
FDZ14_RS24325	ABC transporter permease	2.055	1.03916	2.33613e-07	7.13239e-07	23.59	25.19	23.44	43.9	41.93	25.25	24.0733	37.0267
FDZ14_RS17100	hypothetical protein	9.284	3.21475	2.35627e-07	7.19044e-07	0.81	0.27	0.29	3.78	3.3	2.17	0.456667	3.08333
FDZ14_RS11455	hypothetical protein	2.648	1.40488	2.45794e-07	7.48638e-07	130.34	94.29	109.9	182.42	196.25	150.08	111.51	176.25
FDZ14_RS07355	GNAT family N-acetyltransferase	4.816	2.26786	2.49849e-07	7.60628e-07	2.94	2.38	2.53	13.07	11.1	3.49	2.61667	9.22
FDZ14_RS30630	fibronectin type III domain-containing protein	2.423	1.27672	2.77696e-07	8.43393e-07	0.69	0.77	0.63	1.31	1.46	1.03	0.696667	1.26667
FDZ14_RS22480	MurR/RpiR family transcriptional regulator	3.235	1.69379	2.8036e-07	8.50673e-07	4.33	2.4	2.37	8.57	9.54	3.77	3.03333	7.29333
FDZ14_RS17925	MFS transporter	2.813	1.49226	2.86856e-07	8.69971e-07	1.57	0.87	1.29	2.73	2.38	2.6	1.24333	2.57
FDZ14_RS33935	glycerophosphodiester phosphodiesterase	9.098	3.18552	2.94209e-07	8.91848e-07	0.44	0.06	0.27	1.43	1.08	2.5	0.256667	1.67
FDZ14_RS22420	hypothetical protein	6.218	2.63647	3.12153e-07	9.43107e-07	4.01	1.34	6.81	19.41	17.18	13.04	4.05333	16.5433
FDZ14_RS18300	hypothetical protein	2.912	1.54199	3.14908e-07	9.50982e-07	14.77	15.49	11.29	32.87	34.19	17.32	13.85	28.1267
FDZ14_RS15610	30S ribosomal protein S14	6.813	2.76823	3.16943e-07	9.56673e-07	1.64	5.33	2.56	24.92	16.31	5.37	3.17667	15.5333
FDZ14_RS32395	DNA cytosine methyltransferase	5.124	2.35723	3.23205e-07	9.74654e-07	0.25	0.1	0.32	0.92	0.66	0.96	0.223333	0.846667
FDZ14_RS14810	SNF2 helicase associated domain-containing protein	2.003	1.00225	3.3065e-07	9.95694e-07	5.1	4.32	4.27	8.15	7.67	4.84	4.56333	6.88667
FDZ14_RS18395	DUF1311 domain-containing protein	2.298	1.2006	3.36957e-07	1.01421e-06	6.28	3.85	7.11	12.15	10.01	7.19	5.74667	9.78333
FDZ14_RS20570	ATP-binding cassette domain-containing protein	3.032	1.60007	3.37469e-07	1.01527e-06	6.82	7.39	5.41	22.09	16.93	6.37	6.54	15.13
FDZ14_RS16195	MarR family transcriptional regulator	2.21	1.14425	3.38652e-07	1.01835e-06	14.42	16.87	21.48	27.66	26.62	28.98	17.59	27.7533
FDZ14_RS13345	LuxE family acyl-protein synthetase	2.758	1.4635	3.39787e-07	1.02128e-06	2.38	2.81	2.49	7.15	5.84	3.05	2.56	5.34667
FDZ14_RS04175	cysteine synthase family protein	3.158	1.65905	3.42184e-07	1.028e-06	3.65	1.37	2.3	4.21	5.63	6.71	2.44	5.51667
FDZ14_RS35550	hypothetical protein	2.475	1.30761	3.45353e-07	1.03655e-06	11.25	11.96	12.88	24.83	21.99	16.35	12.03	21.0567
FDZ14_RS08530	hypothetical protein	2.23	1.15726	3.57079e-07	1.07073e-06	17.3	23.46	21.5	28.68	33.16	39.43	20.7533	33.7567
FDZ14_RS02765	cytochrome ubiquinol oxidase subunit I	6.216	2.63608	3.61995e-07	1.08497e-06	0.32	0.18	0.11	1.02	1	0.83	0.203333	0.95
FDZ14_RS28645	anti-sigma factor domain-containing protein	2.454	1.2952	3.68063e-07	1.10253e-06	1.44	1.54	1.69	3.21	3.23	2.16	1.55667	2.86667
FDZ14_RS02760	cytochrome d ubiquinol oxidase subunit II	5.036	2.33219	3.72812e-07	1.11581e-06	0.53	0.38	0.26	1.58	1.54	1.24	0.39	1.45333
FDZ14_RS03590	hypothetical protein	2.263	1.17795	3.85201e-07	1.15128e-06	1335.27	564.15	860.09	1322.22	1464.34	1154.09	919.837	1313.55
FDZ14_RS19775	DUF998 domain-containing protein	2.625	1.39223	3.94366e-07	1.17646e-06	4.61	2.8	5.9	9.21	8.54	7.52	4.43667	8.42333
FDZ14_RS09385	VOC family protein	3.128	1.64516	4.05344e-07	1.20865e-06	4.59	3.98	4.43	11.02	9.55	8.29	4.33333	9.62
FDZ14_RS23705	dihydropteroate synthase	3.184	1.67095	4.07164e-07	1.21321e-06	3.51	1.28	2.49	6.34	7.12	3.54	2.42667	5.66667
FDZ14_RS13960	endonuclease V	2.792	1.48131	4.07255e-07	1.21321e-06	2.13	2.86	2.59	6.3	4.84	4.53	2.52667	5.22333
FDZ14_RS08445	oligoribonuclease	2.101	1.07107	4.17905e-07	1.24089e-06	4.45	3.6	4.44	7.05	7.18	5.24	4.16333	6.49
FDZ14_RS22485	GNAT family N-acetyltransferase	2.632	1.3962	4.35508e-07	1.29135e-06	4.7	3.4	2.84	9.69	6.76	4.99	3.64667	7.14667
FDZ14_RS32475	hypothetical protein	3.249	1.70006	4.40131e-07	1.30325e-06	3.3	2.69	2.87	8.61	5.74	6.39	2.95333	6.91333
FDZ14_RS34490	MBL fold metallo-hydrolase	2.01	1.00736	4.52943e-07	1.34056e-06	15.26	9.2	11	19.93	16.43	15.86	11.82	17.4067
FDZ14_RS18985	cold-shock protein	2.072	1.05089	5.04067e-07	1.48636e-06	101.64	79.76	97.85	145.47	129.16	99.04	93.0833	124.557
FDZ14_RS13395	cold-shock protein	2.072	1.05089	5.04067e-07	1.48636e-06	101.64	79.76	97.85	145.47	129.16	99.04	93.0833	124.557
FDZ14_RS20635	DUF2564 family protein	2.164	1.11376	5.11855e-07	1.50863e-06	68.17	39.1	43.16	76.29	78.75	64.36	50.1433	73.1333
FDZ14_RS05345	helix-turn-helix domain-containing protein	2.028	1.01989	5.46426e-07	1.60681e-06	11.71	7.6	12.47	16.51	17.95	12.95	10.5933	15.8033
FDZ14_RS34405	RNA polymerase sporulation sigma factor SigH	3.358	1.74743	5.63748e-07	1.65698e-06	8.83	2.69	4.06	17.41	13.95	6.95	5.19333	12.77
FDZ14_RS28640	hypothetical protein	2.11	1.07724	5.8206e-07	1.70845e-06	0.93	0.83	0.99	1.41	1.5	1.4	0.916667	1.43667
FDZ14_RS19495	LysR family transcriptional regulator	2.4	1.26317	6.11444e-07	1.78976e-06	7.33	3.69	5.57	11.13	11.29	6.88	5.53	9.76667
FDZ14_RS23375	ABC transporter permease	4.143	2.05069	6.18932e-07	1.81084e-06	1.09	0.51	1.39	3.65	3.51	1.94	0.996667	3.03333
FDZ14_RS28020	hypothetical protein	3.526	1.81803	6.2736e-07	1.83382e-06	4.9	2.83	7.6	11.22	14.25	11.71	5.11	12.3933
FDZ14_RS11150	BlaI/MecI/CopY family transcriptional regulator	2.408	1.26773	6.37227e-07	1.86181e-06	17.42	16.82	10.04	29.36	28.5	19.18	14.76	25.68
FDZ14_RS01425	flagellar hook-basal body protein	2.359	1.23798	6.50593e-07	1.89912e-06	6.7	3.66	5.16	10.06	10.27	6.58	5.17333	8.97
FDZ14_RS24205	CYTH domain-containing protein	2.165	1.11461	7.17871e-07	2.08883e-06	11.05	7.21	11.2	19.09	14.12	13.18	9.82	15.4633
FDZ14_RS07655	TrkA family potassium uptake protein	2.126	1.08834	7.37045e-07	2.14169e-06	27.16	29.13	38.12	47.41	39.76	58.12	31.47	48.43
FDZ14_RS07400	LysR family transcriptional regulator	2.443	1.28847	7.5592e-07	2.19454e-06	3.83	2.49	2.37	5.68	5.33	4.64	2.89667	5.21667
FDZ14_RS24665	isocitrate lyase	2.049	1.0348	7.78441e-07	2.25787e-06	754.64	469.27	591.17	1170.55	1003.69	598.14	605.027	924.127
FDZ14_RS01070	hypothetical protein	3.706	1.88985	7.88026e-07	2.28463e-06	3.19	1.21	3.38	9.03	5.67	5.84	2.59333	6.84667
FDZ14_RS12005	hypothetical protein	5.291	2.40358	8.00638e-07	2.32014e-06	14.71	9.77	9.47	44.39	28.47	36.76	11.3167	36.54
FDZ14_RS13720	hypothetical protein	4.354	2.12226	8.1673e-07	2.36463e-06	7.03	12.06	16.03	26.23	35.28	34.52	11.7067	32.01
FDZ14_RS08980	STAS domain-containing protein	2.067	1.04761	8.69962e-07	2.51305e-06	7.68	5.11	6.86	11.75	9.73	8.41	6.55	9.96333
FDZ14_RS09500	DUF5391 family protein	2.287	1.1934	8.98154e-07	2.59331e-06	11.33	10.65	8.22	16.39	16.74	16.26	10.0667	16.4633
FDZ14_RS28200	DNA cytosine methyltransferase	3.321	1.7317	9.42614e-07	2.72046e-06	1.06	0.84	0.59	2.07	1.79	2.25	0.83	2.03667
FDZ14_RS35670	sigma-70 family RNA polymerase sigma factor	2.35	1.23283	9.61923e-07	2.77117e-06	3.4	2.68	3.44	5.43	5.04	5.87	3.17333	5.44667
FDZ14_RS12015	membrane protein	2.092	1.0646	9.82566e-07	2.82936e-06	49.95	38.11	37.91	70.78	64.42	44.84	41.99	60.0133
FDZ14_RS35375	alpha/beta fold hydrolase	2.674	1.41898	9.83952e-07	2.83208e-06	5.44	2.4	3.28	9.24	7.58	5.08	3.70667	7.3
FDZ14_RS00430	hypothetical protein	2.393	1.2591	1.02397e-06	2.94144e-06	25.68	17.45	23.28	38.3	38.58	29.93	22.1367	35.6033
FDZ14_RS19460	hypothetical protein	8.54	3.09422	1.04113e-06	2.98723e-06	0.18	0.17	0.56	2.54	1.8	1.34	0.303333	1.89333
FDZ14_RS27820	D-alanyl-D-alanine carboxypeptidase	2.087	1.06138	1.06387e-06	3.04835e-06	3.48	3.82	3.22	6.49	5.33	4.64	3.50667	5.48667
FDZ14_RS05360	DUF2663 family protein	2.525	1.33608	1.11713e-06	3.19666e-06	6.62	10.67	7.63	17.32	17.12	11.57	8.30667	15.3367
FDZ14_RS35430	cation:dicarboxylase symporter family transporter	2.977	1.57377	1.14773e-06	3.28129e-06	2.13	0.83	0.93	2.95	2.94	2.61	1.29667	2.83333
FDZ14_RS21440	phosphocarrier protein HPr	2.14	1.09747	1.21822e-06	3.47502e-06	69.43	54.34	53.35	99.24	103.9	56.31	59.04	86.4833
FDZ14_RS30005	hypothetical protein	3.385	1.75911	1.2366e-06	3.52588e-06	0.46	0.28	0.37	1.12	0.8	0.87	0.37	0.93
FDZ14_RS03265	FadR family transcriptional regulator	2.069	1.04875	1.27907e-06	3.64373e-06	36.18	21.97	29.8	54.82	48.49	29.85	29.3167	44.3867
FDZ14_RS16940	ABC transporter permease	3.892	1.96048	1.31801e-06	3.75298e-06	1.18	0.59	1.18	3.71	2.72	2.02	0.983333	2.81667
FDZ14_RS23810	DNA-binding domain-containing protein	2.086	1.06049	1.38141e-06	3.92999e-06	5.32	5	5.08	8.68	9	6.18	5.13333	7.95333
FDZ14_RS00350	cell wall hydrolase	3.466	1.79333	1.38632e-06	3.9422e-06	3.74	2.42	1.89	6.74	7.62	5.6	2.68333	6.65333
FDZ14_RS21420	LysR family transcriptional regulator	2.057	1.04043	1.41288e-06	4.01594e-06	7.39	5.21	6.73	11.13	10.68	7.57	6.44333	9.79333
FDZ14_RS17795	class I SAM-dependent methyltransferase	2.516	1.33085	1.42188e-06	4.03974e-06	8.84	4.79	7.05	17.28	13.47	7.64	6.89333	12.7967
FDZ14_RS03275	acetyl-CoA carboxylase carboxyl transferase subunit alpha	2.004	1.00308	1.69565e-06	4.7962e-06	53.87	60.12	49.98	110.27	82.14	55.4	54.6567	82.6033
FDZ14_RS11865	sodium-dependent transporter	2.553	1.35201	1.71878e-06	4.85732e-06	1.5	1.91	1.9	4.51	3.42	2.31	1.77	3.41333
FDZ14_RS14820	acetyl-CoA C-acyltransferase	3.394	1.76316	1.7753e-06	5.00597e-06	0.63	0.85	0.67	2.07	1.83	1.55	0.716667	1.81667
FDZ14_RS18320	hypothetical protein	9.015	3.1723	1.7855e-06	5.03251e-06	0.39	0.78	2.43	6.87	6.36	8.28	1.2	7.17
FDZ14_RS26825	HAMP domain-containing histidine kinase	2.132	1.09205	1.87429e-06	5.27347e-06	3.44	4.18	3.92	7.69	5.17	5.54	3.84667	6.13333
FDZ14_RS32870	cell division protein DedD	3.821	1.93392	1.97613e-06	5.55266e-06	2.83	2.32	1.58	6.51	7.91	4.18	2.24333	6.2
FDZ14_RS11425	hypothetical protein	11.232	3.48949	2.05842e-06	5.78133e-06	6.72	0	1.11	18.08	16.12	19.46	2.61	17.8867
FDZ14_RS35360	aldo/keto reductase	2.703	1.43443	2.11238e-06	5.92507e-06	2.58	1.34	2.74	4.27	4.93	3.89	2.22	4.36333
FDZ14_RS30940	hypothetical protein	8.361	3.06363	2.13873e-06	5.99372e-06	0.09	0.36	0.48	1.97	1.27	2.34	0.31	1.86
FDZ14_RS13260	YjdF family protein	2.469	1.30421	2.17389e-06	6.08956e-06	10.18	11.67	20.99	25.45	22.2	27.07	14.28	24.9067
FDZ14_RS00220	response regulator transcription factor	2.072	1.05137	2.19331e-06	6.1359e-06	8.13	6.38	6.07	12.08	9.72	9.47	6.86	10.4233
FDZ14_RS08535	glutamine amidotransferase	2.168	1.11652	2.22982e-06	6.23529e-06	13.45	10.46	13.56	15.22	20.81	22.13	12.49	19.3867
FDZ14_RS19780	YdcF family protein	2.399	1.26216	2.23159e-06	6.2375e-06	8.63	3.99	5.94	11.73	11.93	8.6	6.18667	10.7533
FDZ14_RS09175	spore germination protein	2.644	1.40263	2.25648e-06	6.30431e-06	3.19	1.12	2.44	5.27	4.78	3.11	2.25	4.38667
FDZ14_RS32570	hypothetical protein	2.545	1.34768	2.34626e-06	6.54369e-06	7.08	3.13	7.98	11.12	11.22	10.72	6.06333	11.02
FDZ14_RS07140	class F sortase	5.325	2.41288	2.40901e-06	6.70992e-06	1.01	0.37	0.59	1.77	2.79	2.91	0.656667	2.49
FDZ14_RS22990	LysR family transcriptional regulator	2.109	1.07624	2.49933e-06	6.95238e-06	5.54	3.62	4.51	7.86	7.28	6.06	4.55667	7.06667
FDZ14_RS09020	substrate-binding domain-containing protein	2.07	1.0497	2.55506e-06	7.10432e-06	2.51	1.49	2.61	3.94	3.64	2.62	2.20333	3.4
FDZ14_RS32445	alpha/beta-type small acid-soluble spore protein	6.099	2.60857	2.58028e-06	7.16819e-06	5.29	2.27	4.59	12.92	14.08	19.5	4.05	15.5
FDZ14_RS23795	alanine:cation symporter family protein	2.439	1.28645	2.621e-06	7.27814e-06	2.35	1.21	2.64	3.47	3.55	3.99	2.06667	3.67
FDZ14_RS12395	hypothetical protein	2.224	1.1534	2.89613e-06	8.01425e-06	26.45	17.52	25.5	45.12	34.75	26.84	23.1567	35.57
FDZ14_RS33325	replication initiation protein	4.483	2.16459	3.20997e-06	8.86735e-06	0.2	0.4	0.43	1.23	1.28	0.96	0.343333	1.15667
FDZ14_RS20685	isoprenylcysteine carboxyl methyltransferase	5.199	2.37834	3.21602e-06	8.88021e-06	1.51	0.21	0.69	3.79	2.65	2.6	0.803333	3.01333
FDZ14_RS28605	hypothetical protein	5.851	2.54873	3.45067e-06	9.50347e-06	1.4	0.93	1.23	4.5	5.67	4.34	1.18667	4.83667
FDZ14_RS01120	DUF1450 domain-containing protein	5.273	2.39866	3.54392e-06	9.7477e-06	4.01	2.01	7.49	13.07	16.76	15.91	4.50333	15.2467
FDZ14_RS29090	transglycosylase domain-containing protein	2.671	1.41718	3.58015e-06	9.84311e-06	0.55	0.44	0.77	1.49	1.05	0.95	0.586667	1.16333
FDZ14_RS30580	tyrosine-type recombinase/integrase	6.696	2.74328	3.74e-06	1.02737e-05	0.21	0.84	0.34	2.56	1.78	2.48	0.463333	2.27333
FDZ14_RS22395	poly-gamma-glutamate synthase PgsB	3.303	1.72378	3.78472e-06	1.03902e-05	0.41	1.01	1.35	2.7	1.93	2.19	0.923333	2.27333
FDZ14_RS28945	D-alanine--D-alanine ligase	2.173	1.1197	3.78566e-06	1.03902e-05	3.69	2.64	2.64	4.86	5.2	4.32	2.99	4.79333
FDZ14_RS05355	CPBP family intramembrane metalloprotease	2.029	1.02054	3.98155e-06	1.09185e-05	8.55	7.15	7.55	12.17	12.43	9.83	7.75	11.4767
FDZ14_RS13965	DedA family protein	2.271	1.18363	4.0099e-06	1.09915e-05	7.21	5.1	4.3	9.92	9.16	8.38	5.53667	9.15333
FDZ14_RS15575	MarR family transcriptional regulator	3.379	1.75674	4.06898e-06	1.11439e-05	2.16	2.15	6.41	9.03	7.29	9.28	3.57333	8.53333
FDZ14_RS16640	methyltransferase domain-containing protein	4.986	2.31778	4.21086e-06	1.15127e-05	0.74	0.84	0.79	4.08	3.21	1.55	0.79	2.94667
FDZ14_RS15060	Rrf2 family transcriptional regulator	2.957	1.56423	4.7773e-06	1.30001e-05	4.31	2.92	4.2	9.35	9.26	5.64	3.81	8.08333
FDZ14_RS35705	response regulator transcription factor	2.176	1.12176	4.94582e-06	1.34358e-05	8.62	5.57	5.64	10.83	10.14	10.24	6.61	10.4033
FDZ14_RS23020	divalent metal cation transporter	2.599	1.37807	5.80319e-06	1.56782e-05	1.6	1.13	1.05	2.94	2.37	2	1.26	2.43667
FDZ14_RS35260	sugar porter family MFS transporter	2.58	1.36754	5.87646e-06	1.58627e-05	1.68	1.01	0.91	2.14	2.27	2.44	1.2	2.28333
FDZ14_RS22780	MurR/RpiR family transcriptional regulator	2.539	1.3443	6.39724e-06	1.71958e-05	2.2	2.66	3.05	6.83	4.89	3.31	2.63667	5.01
FDZ14_RS00960	cytochrome ubiquinol oxidase subunit I	2.64	1.40081	7.13148e-06	1.91051e-05	2.63	6.43	3.88	12.35	7.94	6.05	4.31333	8.78
FDZ14_RS12130	urease accessory protein UreE	2.202	1.13859	7.96881e-06	2.12413e-05	9.72	7.25	7.08	12.87	13.77	11.26	8.01667	12.6333
FDZ14_RS08045	YcxB family protein	2.516	1.33086	8.04858e-06	2.1445e-05	6.56	3.03	4.97	8.88	10.57	6.92	4.85333	8.79
FDZ14_RS26180	hypothetical protein	4.349	2.12082	8.15906e-06	2.17212e-05	1.07	4.01	2.25	8.3	8.45	5.92	2.44333	7.55667
FDZ14_RS05415	flagellar brake domain-containing protein	2.899	1.53532	8.5937e-06	2.27928e-05	1.43	2.09	1.97	4.17	3.33	4.15	1.83	3.88333
FDZ14_RS21840	spore germination protein	4.225	2.07882	8.67558e-06	2.30004e-05	0.12	0.27	0.49	0.92	0.93	0.93	0.293333	0.926667
FDZ14_RS14200	(2Fe-2S) ferredoxin domain-containing protein	2.118	1.08297	9.29931e-06	2.45723e-05	16.17	15.31	16.02	31.93	23.87	16.58	15.8333	24.1267
FDZ14_RS08335	Ger(x)C family spore germination protein	3.627	1.85864	1.00544e-05	2.64799e-05	0.28	0.6	0.64	1.71	1.18	1.22	0.506667	1.37
FDZ14_RS19910	YitT family protein	5.941	2.57063	1.04727e-05	2.75475e-05	0.53	0.26	0.37	1.8	1.79	1.43	0.386667	1.67333
FDZ14_RS35090	hypothetical protein	2.116	1.08164	1.05381e-05	2.77024e-05	8.96	8.91	7.88	14.22	13.14	11.84	8.58333	13.0667
FDZ14_RS23935	NAD(P)/FAD-dependent oxidoreductase	2.553	1.35223	1.06079e-05	2.78687e-05	0.61	0.96	0.59	1.69	1.46	1.07	0.72	1.40667
FDZ14_RS14740	hypothetical protein	6.348	2.66628	1.1096e-05	2.9139e-05	0.58	0.29	0.93	3.42	2.23	2.49	0.6	2.71333
FDZ14_RS28010	hypothetical protein	14.671	3.87486	1.14467e-05	3.00106e-05	0.31	0.31	0	2.65	2.04	1.96	0.206667	2.21667
FDZ14_RS35255	TIM barrel protein	3.342	1.74053	1.15979e-05	3.03572e-05	0.55	0.88	1.24	1.82	2.25	2.44	0.89	2.17
FDZ14_RS23885	NUDIX hydrolase	6.831	2.7722	1.16463e-05	3.04589e-05	0	0.99	1.23	2.73	3.1	4.82	0.74	3.55
FDZ14_RS25000	HAD family phosphatase	4.697	2.23175	1.18043e-05	3.08593e-05	1.12	0.12	0.38	2.28	1.8	1.45	0.54	1.84333
FDZ14_RS23865	YwbE family protein	2.253	1.17157	1.29558e-05	3.36766e-05	56.26	42.22	58.12	68.2	88.82	65.86	52.2	74.2933
FDZ14_RS19505	membrane protein	2.668	1.41577	1.31911e-05	3.42743e-05	14.75	5.3	9.91	17.68	17.93	18.62	9.98667	18.0767
FDZ14_RS10775	DUF1516 family protein	4.524	2.17761	1.35714e-05	3.52481e-05	2.16	1.2	1.77	5.09	6.67	4.47	1.71	5.41
FDZ14_RS12350	branched-chain amino acid ABC transporter substrate-binding protein	2.956	1.56367	1.42252e-05	3.68412e-05	1.12	0.57	0.79	2.33	1.48	1.62	0.826667	1.81
FDZ14_RS25915	radical SAM/CxCxxxxC motif protein YfkAB	2.55	1.35023	1.58828e-05	4.1001e-05	2.02	0.91	1.4	3.1	2.92	2.15	1.44333	2.72333
FDZ14_RS03565	ABC transporter ATP-binding protein	7.821	2.96741	1.62022e-05	4.18088e-05	0.44	0.07	0.15	0.94	1.39	1.41	0.22	1.24667
FDZ14_RS31145	response regulator	3.693	1.88463	1.62606e-05	4.19255e-05	3.99	2.87	3.51	4.71	9.34	11.97	3.45667	8.67333
FDZ14_RS29965	phosphoadenosine phosphosulfate reductase family protein	2.017	1.01214	1.68825e-05	4.35116e-05	2.7	1.97	1.63	3.46	2.97	3.03	2.1	3.15333
FDZ14_RS34185	TerC family protein	4.26	2.09079	1.69327e-05	4.36057e-05	0.42	0.55	0.88	2.71	2.01	1.14	0.616667	1.95333
FDZ14_RS23855	helix-turn-helix transcriptional regulator	2.246	1.16716	1.72254e-05	4.43058e-05	15.45	8.44	12.06	21.99	21.63	13.52	11.9833	19.0467
FDZ14_RS12440	TetR/AcrR family transcriptional regulator	2.492	1.31729	1.85743e-05	4.76793e-05	4.48	3.12	4.05	10.25	6.71	4.51	3.88333	7.15667
FDZ14_RS02690	TraR/DksA C4-type zinc finger protein	3.277	1.71253	1.97119e-05	5.05182e-05	1.08	0.71	1.22	2.17	2.89	2.12	1.00333	2.39333
FDZ14_RS03840	Rne/Rng family ribonuclease	2.639	1.39989	2.17634e-05	5.56418e-05	0.74	0.76	0.79	1.58	1.72	1.2	0.763333	1.5
FDZ14_RS27295	preprotein translocase subunit SecE	4.18	2.06345	2.21216e-05	5.6535e-05	11.42	8.54	12.52	26	31.84	25.88	10.8267	27.9067
FDZ14_RS20690	type III polyketide synthase	2.429	1.28012	2.2727e-05	5.80323e-05	1.87	1.35	1.6	3.06	3.57	2.07	1.60667	2.9
FDZ14_RS12650	phage major capsid protein	2.013	1.00945	2.29668e-05	5.85778e-05	2.41	1.85	2.92	3.92	3.08	3.64	2.39333	3.54667
FDZ14_RS25165	hypothetical protein	13.943	3.80147	2.39259e-05	6.0878e-05	1.46	0	0.5	6.17	5.33	6.51	0.653333	6.00333
FDZ14_RS05235	spore germination protein	2.665	1.41421	2.39253e-05	6.0878e-05	1.05	0.63	0.71	1.36	1.66	1.65	0.796667	1.55667
FDZ14_RS29530	hypothetical protein	11.296	3.49778	2.66001e-05	6.73069e-05	0.28	0	0.2	1.68	1.25	1	0.16	1.31
FDZ14_RS08200	MogA/MoaB family molybdenum cofactor biosynthesis protein	2.137	1.09545	2.94151e-05	7.41651e-05	6	5.71	8.18	12.69	9.82	8.37	6.63	10.2933
FDZ14_RS17580	hypothetical protein	2.854	1.51282	2.98597e-05	7.52564e-05	5.62	4.54	4.22	11.62	8.45	8.59	4.79333	9.55333
FDZ14_RS01960	molybdopterin-synthase adenylyltransferase MoeB	2.221	1.15153	3.02681e-05	7.62556e-05	4.53	5.61	2.99	9.45	7.48	5.14	4.37667	7.35667
FDZ14_RS22330	helix-turn-helix domain-containing protein	3.74	1.90285	3.10001e-05	7.79766e-05	2.84	2.36	2.24	8.85	4	6.67	2.48	6.50667
FDZ14_RS29525	hypothetical protein	28.649	4.84042	3.27701e-05	8.23638e-05	0	0	1.22	6.76	11.71	4.61	0.406667	7.69333
FDZ14_RS17240	hypothetical protein	2.787	1.47876	3.47468e-05	8.70922e-05	16.95	20.14	22.12	36.78	38.96	29.5	19.7367	35.08
FDZ14_RS25635	PrkA family serine protein kinase	2.385	1.25395	3.47646e-05	8.71025e-05	1.04	0.55	0.8	1.42	1.47	1.3	0.796667	1.39667
FDZ14_RS20275	N-methyl-L-tryptophan oxidase	2.59	1.37298	3.53461e-05	8.84207e-05	1.56	0.83	0.9	2.53	1.95	1.82	1.09667	2.1
FDZ14_RS04595	DUF4912 domain-containing protein	2.366	1.24261	3.58367e-05	8.95778e-05	5.56	4.88	5.07	10.92	10.44	5.52	5.17	8.96
FDZ14_RS06540	DUF3243 domain-containing protein	4.92	2.29855	3.58529e-05	8.95831e-05	1.78	2.23	3.23	7.02	9.24	7.57	2.41333	7.94333
FDZ14_RS22405	GTP cyclohydrolase I FolE	3.344	1.74169	3.6627e-05	9.141e-05	0.79	2.45	1.78	3.73	6.02	2.78	1.67333	4.17667
FDZ14_RS20900	hypothetical protein	6.598	2.72197	3.7592e-05	9.37086e-05	0.88	0	0.78	2.14	3.46	2.1	0.553333	2.56667
FDZ14_RS09330	NupC/NupG family nucleoside CNT transporter	2.761	1.46506	3.88633e-05	9.67265e-05	1.99	1.27	1.24	2.68	1.92	4.37	1.5	2.99
FDZ14_RS32770	DNA cytosine methyltransferase	6.042	2.5951	3.9135e-05	9.73267e-05	0.18	0.09	0.09	0.66	0.67	0.29	0.12	0.54
FDZ14_RS20790	hypothetical protein	3.497	1.80622	3.91235e-05	9.73267e-05	2.16	3.36	2.53	5.84	6.34	7.41	2.68333	6.53
FDZ14_RS23605	helix-turn-helix transcriptional regulator	4.732	2.24244	3.9343e-05	9.7806e-05	5.07	9.43	0.74	18.4	13.09	15.71	5.08	15.7333
FDZ14_RS22415	hypothetical protein	3.323	1.73245	3.99538e-05	9.92471e-05	8.46	6.24	4.16	10.53	14.73	16.03	6.28667	13.7633
FDZ14_RS32920	hypothetical protein	2.071	1.05039	4.29463e-05	0.000106391	5.96	5.91	7.29	9.1	8.65	10.82	6.38667	9.52333
FDZ14_RS03450	cell division protein ZapA	2.669	1.41627	4.47471e-05	0.000110766	7.57	14.27	12.93	27.8	16.46	19.15	11.59	21.1367
FDZ14_RS11875	catalase	2.731	1.4496	4.79721e-05	0.000118245	0.74	0.32	0.67	1.36	1.1	1.03	0.576667	1.16333
FDZ14_RS24480	hypothetical protein	52.958	5.72678	4.9005e-05	0.000120719	0	0	0	22.4	8.04	18.33	0	16.2567
FDZ14_RS17800	DUF3892 domain-containing protein	8.052	3.00941	5.1158e-05	0.000125855	1.34	2.68	0.68	8.72	9.64	6.68	1.56667	8.34667
FDZ14_RS12480	polysaccharide deacetylase family protein	4.343	2.1188	5.17924e-05	0.000127366	0.81	0.22	0.63	2.57	1.57	1.18	0.553333	1.77333
FDZ14_RS02015	HAMP domain-containing protein	2.267	1.18081	5.22954e-05	0.000128554	1.84	1.71	2.18	4.09	3.79	1.9	1.91	3.26
FDZ14_RS01645	alkaline phosphatase	2.801	1.48614	5.39474e-05	0.000132462	0.5	0.54	0.39	1.24	1.01	0.77	0.476667	1.00667
FDZ14_RS31255	YqeG family HAD IIIA-type phosphatase	2.902	1.53702	5.45556e-05	0.000133852	1.55	2.05	4.38	6.24	5.58	4.87	2.66	5.56333
FDZ14_RS21845	Ger(x)C family spore germination protein	3.761	1.91117	5.73788e-05	0.000140617	0.32	0.41	0.58	1.59	1.36	0.73	0.436667	1.22667
FDZ14_RS22515	SpoIID/LytB domain-containing protein	2.561	1.35653	5.78054e-05	0.000141499	0.42	0.25	0.34	0.54	0.77	0.6	0.336667	0.636667
FDZ14_RS04245	HD domain-containing protein	2.396	1.26092	6.00231e-05	0.000146815	4.37	2.89	4.09	9.17	6.57	4.25	3.78333	6.66333
FDZ14_RS00105	hypothetical protein	4.003	2.00121	6.03584e-05	0.000147579	0.58	0.5	0.8	2.35	1.65	1.51	0.626667	1.83667
FDZ14_RS21180	DUF1054 domain-containing protein	2.382	1.252	6.29571e-05	0.000153756	2.7	2.85	2.1	4.78	4.43	4.15	2.55	4.45333
FDZ14_RS06985	lysine 3-aminomutase	2.037	1.02625	6.40267e-05	0.000156249	2.38	1.62	1.79	3.5	2.5	2.75	1.93	2.91667
FDZ14_RS02105	YuzL family protein	3.38	1.75703	6.60376e-05	0.000161072	28.68	25.1	52.7	86.02	61.56	69.86	35.4933	72.48
FDZ14_RS34430	SMI1/KNR4 family protein	2.226	1.15418	6.60537e-05	0.000161072	4.14	4.62	4.8	8.13	7.2	6.52	4.52	7.28333
FDZ14_RS22510	aldo/keto reductase	2.285	1.19216	6.84402e-05	0.000166573	1.99	2.27	2.71	4.12	3.17	4.35	2.32333	3.88
FDZ14_RS00605	SPW repeat protein	6.419	2.68229	6.91875e-05	0.000168264	1.01	1.26	0.27	4.88	4.61	2.28	0.846667	3.92333
FDZ14_RS20870	hypothetical protein	4.444	2.15175	6.99892e-05	0.000170019	1.26	3.37	3.06	9.72	7.4	6.35	2.56333	7.82333
FDZ14_RS10505	hypothetical protein	7.06	2.81966	7.00961e-05	0.000170214	2.68	4.01	3.93	16.82	18.96	11.65	3.54	15.81
FDZ14_RS31490	HD domain-containing protein	5.132	2.35958	7.33682e-05	0.000177822	0.29	0.29	0.1	1.07	0.66	0.9	0.226667	0.876667
FDZ14_RS25345	QueT transporter family protein	5.95	2.57281	7.49946e-05	0.000181557	0.13	0.78	0.56	2.17	2.66	1.6	0.49	2.14333
FDZ14_RS08890	hypothetical protein	2.115	1.08097	7.81755e-05	0.000188899	8.2	13.27	17.49	19.54	23.49	16.89	12.9867	19.9733
FDZ14_RS35185	helix-turn-helix transcriptional regulator	2.542	1.34577	7.8725e-05	0.000190083	2.23	2.01	2.94	4.35	4.33	4.47	2.39333	4.38333
FDZ14_RS17845	glucose-6-phosphate dehydrogenase	2.56	1.3563	7.97206e-05	0.000192415	1	0.53	1.1	1.77	2.09	1.14	0.876667	1.66667
FDZ14_RS28030	S8 family serine peptidase	2.564	1.35821	8.0691e-05	0.00019461	0.46	0.61	0.44	1.05	1.02	0.85	0.503333	0.973333
FDZ14_RS25775	ABC-2 family transporter protein	3.501	1.80795	8.30375e-05	0.000199891	0.47	0.74	0.79	2.18	1.78	1.27	0.666667	1.74333
FDZ14_RS19660	Ger(x)C family spore germination protein	2.495	1.31885	8.33523e-05	0.000200573	1.43	1.05	0.69	2.19	2.04	1.66	1.05667	1.96333
FDZ14_RS17095	hypothetical protein	16.663	4.05855	8.39489e-05	0.000201933	0.42	0	0	1.33	1.36	2.24	0.14	1.64333
FDZ14_RS30820	hypothetical protein	38.211	5.25592	8.45489e-05	0.000203299	0	0.21	0	3.18	1.44	1.7	0.07	2.10667
FDZ14_RS29770	hypothetical protein	2.621	1.39034	8.53182e-05	0.000204995	1.6	1.43	2.13	2.98	3.11	3.67	1.72	3.25333
FDZ14_RS10865	cell wall hydrolase	2.1	1.07043	8.69843e-05	0.000208841	7.3	8.18	6.08	10.89	10.84	10.73	7.18667	10.82
FDZ14_RS14305	STAS domain-containing protein	2.562	1.35723	9.04265e-05	0.00021686	1.26	1.36	0.64	1.88	1.59	2.73	1.08667	2.06667
FDZ14_RS03755	spore coat protein YsxE	3.298	1.72145	9.05185e-05	0.000217	0.47	0.38	0.76	1.29	1.52	1.09	0.536667	1.3
FDZ14_RS08170	hypothetical protein	3.121	1.64209	9.37078e-05	0.000224477	0.57	0.43	0.56	1.32	1.21	1.05	0.52	1.19333
FDZ14_RS15050	transcriptional regulator Spx	2.249	1.16957	9.47594e-05	0.000226911	5.03	7.23	8.27	11.25	10.86	10.7	6.84333	10.9367
FDZ14_RS00310	sigma-70 family RNA polymerase sigma factor	3.459	1.79034	9.49908e-05	0.000227294	2.76	0.86	2.01	3.91	4.87	4.79	1.87667	4.52333
FDZ14_RS33635	right-handed parallel beta-helix repeat-containing protein	3.112	1.63806	9.49553e-05	0.000227294	0.6	0.25	0.4	1.06	0.81	0.98	0.416667	0.95
FDZ14_RS07015	hypothetical protein	5.725	2.5174	9.72149e-05	0.000232365	0	0.64	0.43	1.25	1.37	1.88	0.356667	1.5
FDZ14_RS17250	hypothetical protein	2.184	1.12702	9.94297e-05	0.000237382	4.34	3.52	5.46	8.23	6	6.76	4.44	6.99667
FDZ14_RS29365	hypothetical protein	2.109	1.07682	9.9775e-05	0.000238117	0.71	0.71	1.16	1.68	1.25	1.14	0.86	1.35667
FDZ14_RS33375	AbrB/MazE/SpoVT family DNA-binding domain-containing protein	4.35	2.12104	0.000110292	0.000262335	2.52	2.16	1.5	7.28	5.46	5.71	2.06	6.15
FDZ14_RS05405	spore cortex-lytic enzyme	8.649	3.11254	0.000111423	0.000264824	0.17	0.06	0.12	0.65	0.51	0.95	0.116667	0.703333
FDZ14_RS32095	hypothetical protein	4.848	2.27747	0.000112743	0.000267666	0.13	0.08	0.17	0.51	0.38	0.46	0.126667	0.45
FDZ14_RS07445	DMT family transporter	4.235	2.08226	0.000114188	0.000270894	0.46	0.23	0.43	1.18	1.5	0.78	0.373333	1.15333
FDZ14_RS19560	TerC family protein	2.344	1.22907	0.000120178	0.000284682	2.98	2.33	2.28	5.83	4.85	2.6	2.53	4.42667
FDZ14_RS08015	polysaccharide deacetylase family protein	3.004	1.58672	0.00012029	0.00028484	0.96	0.95	0.51	2.08	1.79	1.54	0.806667	1.80333
FDZ14_RS35225	hypothetical protein	3.599	1.8474	0.000124777	0.000294918	1.61	0.93	1.14	2.39	4.01	3.04	1.22667	3.14667
FDZ14_RS18075	NAD(P)/FAD-dependent oxidoreductase	2.166	1.11501	0.000131114	0.000309667	1.25	1.17	1.58	2.51	2.43	1.54	1.33333	2.16
FDZ14_RS13675	superoxide dismutase	22.564	4.49597	0.000132387	0.000312327	0	0	0.12	0.6	0.66	0.7	0.04	0.653333
FDZ14_RS33030	glutamine--fructose-6-phosphate transaminase (isomerizing)	2.596	1.37622	0.000138618	0.000326786	0.56	0.43	0.44	1.03	0.95	0.78	0.476667	0.92
FDZ14_RS17890	hypothetical protein	6.463	2.69222	0.000143575	0.000337849	0	0.49	0.65	2.12	1.98	1.3	0.38	1.8
FDZ14_RS25360	hypothetical protein	14.598	3.86769	0.000154927	0.000363756	0	2.18	0	8.13	6.77	6.15	0.726667	7.01667
FDZ14_RS09030	LacI family DNA-binding transcriptional regulator	2.29	1.19518	0.000158832	0.000372378	1.25	1.34	1.76	2.43	2.75	2.19	1.45	2.45667
FDZ14_RS33165	hypothetical protein	2.725	1.44611	0.000159874	0.000374683	8.01	13.38	14.3	21.4	19.69	22.27	11.8967	21.12
FDZ14_RS14310	carbonic anhydrase	3.221	1.68734	0.000165585	0.000387073	0.7	1.49	1.17	2.43	3.03	2.48	1.12	2.64667
FDZ14_RS07375	class I SAM-dependent methyltransferase	2.058	1.04108	0.000167571	0.000391284	7.9	3.62	6.32	10.63	10.51	5.84	5.94667	8.99333
FDZ14_RS34235	spore germination protein	2.532	1.34052	0.000176015	0.000410103	0.72	0.6	0.49	1.49	1.01	0.93	0.603333	1.14333
FDZ14_RS32220	hypothetical protein	2.522	1.3348	0.00017923	0.000417137	1.18	1.53	2.58	3.07	3.39	3.26	1.76333	3.24
FDZ14_RS29035	chromosome segregation protein SMC	2.455	1.29561	0.000184255	0.00042805	0.3	0.18	0.39	0.59	0.47	0.53	0.29	0.53
FDZ14_RS28005	hypothetical protein	6.137	2.61746	0.000185094	0.000429688	1.67	2.23	1.14	5.66	9.2	5.68	1.68	6.84667
FDZ14_RS35105	damage repair protein	2.391	1.25767	0.00019401	0.000449079	0.7	1.23	1.44	1.94	2.32	1.77	1.12333	2.01
FDZ14_RS19860	hypothetical protein	2.864	1.51816	0.000204973	0.000473253	11.34	6.81	20.68	30.28	19.24	22.69	12.9433	24.07
FDZ14_RS35385	hypothetical protein	4.769	2.25366	0.000219184	0.000504422	2.29	1.84	2.38	11.1	6.23	4.11	2.17	7.14667
FDZ14_RS13210	hypothetical protein	2.875	1.5236	0.000221045	0.000508157	3.28	4.27	6.87	11.71	7.84	8.98	4.80667	9.51
FDZ14_RS30990	GIY-YIG nuclease family protein	2.3	1.20191	0.000227737	0.000523353	1.23	2.18	1.47	3.01	2.48	2.88	1.62667	2.79
FDZ14_RS21320	YkuJ family protein	2.079	1.05568	0.000229351	0.000526681	24.15	18.44	25.39	40.25	29.97	24.28	22.66	31.5
FDZ14_RS00625	hypothetical protein	2.192	1.13205	0.000239872	0.000548672	5.49	4.14	5.11	8.03	7.91	7	4.91333	7.64667
FDZ14_RS02260	spore coat protein YutH	2.963	1.56716	0.000243912	0.000557313	0.8	0.55	0.53	1.2	1.64	1.27	0.626667	1.37
FDZ14_RS31805	hypothetical protein	3.143	1.65228	0.000248582	0.00056778	0.23	0.34	0.37	0.54	0.58	1.04	0.313333	0.72
FDZ14_RS31825	type II secretion system F family protein	2.537	1.34316	0.000253106	0.000577495	0.81	0.99	0.81	1.69	1.7	1.53	0.87	1.64
FDZ14_RS14495	Hsp20/alpha crystallin family protein	4.572	2.19272	0.000257231	0.00058586	1.09	0.46	0.66	2.75	2.04	2.38	0.736667	2.39
FDZ14_RS05685	50S ribosomal protein L32	2.031	1.02225	0.000260881	0.000592902	94.83	81.4	56.84	110.05	115.76	68.66	77.69	98.1567
FDZ14_RS06960	aspartate aminotransferase family protein	3.479	1.79854	0.000260817	0.000592902	0.39	0.1	0.49	0.96	0.76	0.77	0.326667	0.83
FDZ14_RS08125	DUF2199 domain-containing protein	2.014	1.0104	0.000261805	0.000594792	6.92	5.96	12.03	13.95	13.4	9.11	8.30333	12.1533
FDZ14_RS23540	LysR family transcriptional regulator	2.201	1.13813	0.000262616	0.000596421	2.67	1.59	2.09	3.48	4.31	2.51	2.11667	3.43333
FDZ14_RS22440	winged helix-turn-helix transcriptional regulator	2.673	1.41844	0.000266077	0.000604066	6.06	24.69	13.03	34.15	27.29	20.4	14.5933	27.28
FDZ14_RS31030	hypothetical protein	2.668	1.41579	0.000269981	0.000612494	2.3	3.87	5.24	9.69	8.03	4.43	3.80333	7.38333
FDZ14_RS24140	hypothetical protein	6.907	2.78806	0.000271163	0.000614958	1.53	1.52	8.88	18.18	10.69	21.55	3.97667	16.8067
FDZ14_RS34645	MFS transporter	4.486	2.16539	0.00027799	0.000629545	0.41	0.08	0.17	0.92	0.79	0.49	0.22	0.733333
FDZ14_RS31485	DNA topoisomerase III	3.214	1.68429	0.000284294	0.000643592	0.23	0.14	0.17	0.33	0.37	0.57	0.18	0.423333
FDZ14_RS32470	hypothetical protein	3.232	1.69259	0.000288875	0.000653038	7.52	1.08	7.14	16.26	8.78	9.52	5.24667	11.52
FDZ14_RS34015	tyrosine-protein phosphatase	2.667	1.41529	0.000294496	0.000664803	1.22	1.01	1.15	2.79	2.45	1.47	1.12667	2.23667
FDZ14_RS25010	YheC/YheD family protein	2.259	1.17556	0.000307576	0.00069286	0.96	0.81	1.4	1.98	2.01	1.33	1.05667	1.77333
FDZ14_RS32170	metallophosphoesterase	5.887	2.55763	0.000307881	0.000693303	0.12	0.16	0.08	0.39	0.54	0.64	0.12	0.523333
FDZ14_RS32885	sporulation integral membrane protein YtvI	7.006	2.8085	0.000342697	0.00076818	0.13	0	0.19	0.67	0.64	0.36	0.106667	0.556667
FDZ14_RS33320	hypothetical protein	7.689	2.9428	0.000351602	0.000787313	0	1.61	2.21	12.57	2.74	4.99	1.27333	6.76667
FDZ14_RS33215	metallophosphoesterase	4.718	2.23822	0.000389765	0.000870021	0.39	0.39	0.25	1.26	1.67	0.71	0.343333	1.21333
FDZ14_RS06485	ClpP family protease	2.26	1.17658	0.000395837	0.000882957	2.15	2.27	1.37	3.78	3	2.93	1.93	3.23667
FDZ14_RS00575	DUF3231 family protein	2.056	1.03972	0.000412448	0.000918085	1.69	1.62	1.96	2.93	2.69	2.37	1.75667	2.66333
FDZ14_RS30965	IS200/IS605 family transposase	4.451	2.1542	0.000417467	0.000927641	0.16	2.29	0.87	5.08	2.04	3.77	1.10667	3.63
FDZ14_RS11335	hypothetical protein	12.998	3.70021	0.000419936	0.000932802	0	0.51	0	1.3	1.78	1.79	0.17	1.62333
FDZ14_RS08000	ferritin	8.245	3.0436	0.000446638	0.000990048	0.12	0.24	0.26	1.07	1.6	1	0.206667	1.22333
FDZ14_RS18560	permease	3.569	1.83547	0.000455542	0.00100838	1.12	0.1	0.38	1.62	1.31	1.23	0.533333	1.38667
FDZ14_RS31820	CpaF family protein	2.398	1.26159	0.000472397	0.00104389	1.24	3.79	2.37	3.64	3.76	5.86	2.46667	4.42
FDZ14_RS08340	spore germination protein	2.86	1.51596	0.000474122	0.00104733	0.54	0.25	0.27	0.79	0.75	0.7	0.353333	0.746667
FDZ14_RS21975	YndM family protein	3.576	1.83837	0.000476363	0.00105192	1.52	0.75	0.96	2.98	2.31	2.92	1.07667	2.73667
FDZ14_RS30915	hypothetical protein	18.51	4.21027	0.000482711	0.00106446	0.15	0	0.16	1.62	1.66	0.83	0.103333	1.37
FDZ14_RS30210	MMPL family transporter	2.599	1.37818	0.000491831	0.00108383	0.37	0.6	0.33	0.65	0.73	1.14	0.433333	0.84
FDZ14_RS16955	HAMP domain-containing histidine kinase	2.425	1.27811	0.000496376	0.00109234	0.8	0.97	0.71	2.24	1.25	1.07	0.826667	1.52
FDZ14_RS20755	hypothetical protein	3.018	1.59377	0.000501438	0.00110161	1.55	1.28	1.1	2.79	2.79	2.94	1.31	2.84
FDZ14_RS18325	YolD-like family protein	5.971	2.57793	0.000501579	0.00110161	1.03	0.51	0.54	4.01	2.78	2.04	0.693333	2.94333
FDZ14_RS22640	DUF3973 domain-containing protein	12.333	3.62442	0.000513865	0.00112694	0	1.34	2.62	15.29	9.48	6.99	1.32	10.5867
FDZ14_RS17555	thiol-disulfide oxidoreductase DCC family protein	2.627	1.39368	0.000535588	0.00117096	3.68	2.01	4.08	8.1	4.04	5.98	3.25667	6.04
FDZ14_RS04215	sporulation histidine kinase inhibitor Sda	4.16	2.05663	0.000536904	0.00117343	8.72	29.85	27.39	54.86	73.35	39.76	21.9867	55.99
FDZ14_RS28955	IS200/IS605 family element transposase accessory protein TnpB	3.67	1.87574	0.000551065	0.00120314	0.43	0.19	0.4	1.01	1.21	0.54	0.34	0.92
FDZ14_RS00285	hypothetical protein	2.048	1.0343	0.000554147	0.00120822	4.52	4.49	4.79	7.01	7.95	5.52	4.6	6.82667
FDZ14_RS08160	CitMHS family transporter	2.07	1.04948	0.000560031	0.0012198	1.67	0.93	1.28	1.88	1.98	2.03	1.29333	1.96333
FDZ14_RS13630	patatin-like phospholipase family protein	2.229	1.15633	0.000561431	0.00122243	2.39	0.94	1.86	3.56	2.87	2.1	1.73	2.84333
FDZ14_RS35440	nitronate monooxygenase	2.644	1.40274	0.000572325	0.00124488	0.79	0.52	0.96	1.57	1.5	1.33	0.756667	1.46667
FDZ14_RS09050	sugar phosphate isomerase/epimerase	2.588	1.37168	0.000588762	0.00127976	1.09	0.77	0.72	1.38	1.56	1.94	0.86	1.62667
FDZ14_RS13085	MFS transporter	2.892	1.53202	0.000622239	0.00134977	0.67	0.7	0.29	1.37	1.57	0.7	0.553333	1.21333
FDZ14_RS18600	hypothetical protein	3.222	1.68802	0.000626784	0.00135871	1.62	0.73	1.4	3.07	2.85	2.67	1.25	2.86333
FDZ14_RS12855	hypothetical protein	2.044	1.03168	0.000635492	0.00137618	20.41	21.07	29.11	33.9	38.28	23.8	23.53	31.9933
FDZ14_RS28650	hypothetical protein	2.599	1.37788	0.000647904	0.00140163	1.44	2.72	2.59	4.93	3.89	3.89	2.25	4.23667
FDZ14_RS00995	EamA family transporter	3.597	1.8466	0.000654487	0.00141539	2.58	2.06	0.81	6.41	3.82	3.68	1.81667	4.63667
FDZ14_RS14660	hypothetical protein	2.617	1.38774	0.000657795	0.00142207	2.06	1.89	2.86	4.82	4.5	3.48	2.27	4.26667
FDZ14_RS31930	hypothetical protein	2.807	1.48893	0.000663512	0.00143394	1.33	1.32	2.11	3.55	2.87	3.16	1.58667	3.19333
FDZ14_RS29315	HDIG domain-containing protein	2.405	1.26626	0.000668016	0.00144319	0.54	0.36	0.36	0.81	0.83	0.63	0.42	0.756667
FDZ14_RS31300	hypothetical protein	2.279	1.18823	0.000682574	0.00147264	1.46	1.34	1.08	2.1	1.96	2.41	1.29333	2.15667
FDZ14_RS21610	Na+/H+ antiporter NhaC	2.9	1.53587	0.000725104	0.00155966	0.34	0.34	0.44	0.93	0.61	0.85	0.373333	0.796667
FDZ14_RS00555	MerR family transcriptional regulator	3.907	1.96613	0.000744855	0.00159783	0.62	0.49	0.92	2.22	1.48	2.01	0.676667	1.90333
FDZ14_RS16950	ABC transporter ATP-binding protein	2.914	1.5428	0.000758992	0.00162707	0.82	0.43	0.52	1.62	1.24	0.97	0.59	1.27667
FDZ14_RS04240	nicotinate-nucleotide adenylyltransferase	2.243	1.16527	0.000809621	0.00172979	1.87	4.44	3.53	5.98	6.13	4.25	3.28	5.45333
FDZ14_RS35270	sugar porter family MFS transporter	2.094	1.0666	0.000811052	0.00173227	1.76	0.92	0.85	1.91	1.88	1.67	1.17667	1.82
FDZ14_RS34230	Ger(x)C family spore germination protein	2.964	1.56755	0.000828302	0.00176675	0.24	0.39	1.09	1.47	0.98	1.27	0.573333	1.24
FDZ14_RS32505	hypothetical protein	4.309	2.10728	0.000836447	0.00178293	0.13	0.31	0.14	0.69	0.7	0.51	0.193333	0.633333
FDZ14_RS08815	PadR family transcriptional regulator	2.312	1.20921	0.000866145	0.00183988	9.45	9.71	4.09	10.67	12.86	13.56	7.75	12.3633
FDZ14_RS15440	peptidoglycan-binding protein	2.526	1.33666	0.000897097	0.00190211	0.7	0.47	0.47	1.07	0.97	1.02	0.546667	1.02
FDZ14_RS15350	DUF378 domain-containing protein	3.889	1.95931	0.000907887	0.00192301	3.78	3.79	4.59	16.03	7.98	7.44	4.05333	10.4833
FDZ14_RS21850	GerAB/ArcD/ProY family transporter	2.641	1.40121	0.000914283	0.00193399	0.35	1.04	0.7	1.52	1.31	1.31	0.696667	1.38
FDZ14_RS00060	hypothetical protein	16.347	4.03099	0.000916318	0.00193765	0	0.35	0.37	3.67	2.09	2.34	0.24	2.7
FDZ14_RS12880	GNAT family N-acetyltransferase	2.716	1.44143	0.000934106	0.00197135	2.39	1.48	1.74	4.34	4.13	2.54	1.87	3.67
FDZ14_RS04375	sporulation protein YqfC	3.643	1.86502	0.000949632	0.00200279	4.68	1.44	1.88	5.07	5.22	8.85	2.66667	6.38
FDZ14_RS10495	hypothetical protein	2.104	1.07283	0.000971181	0.00204689	2.18	4.13	5.54	6.97	5.6	5.7	3.95	6.09
FDZ14_RS26835	acyltransferase	2.14	1.09763	0.00100127	0.00210688	0.88	1.71	1.7	2.4	2.59	1.88	1.43	2.29
FDZ14_RS24600	spore gernimation protein	3.23	1.69148	0.00100292	0.00210891	0.38	0.61	0.81	1.72	1.35	1.21	0.6	1.42667
FDZ14_RS11630	hypothetical protein	2.257	1.1744	0.0010282	0.0021571	7.36	11.26	9.44	14.71	15.47	12.81	9.35333	14.33
FDZ14_RS31815	hypothetical protein	2.099	1.06944	0.00111405	0.00232803	1.07	0.67	1.18	1.23	1.63	1.62	0.973333	1.49333
FDZ14_RS10690	HAMP domain-containing protein	2.272	1.184	0.00115021	0.00240123	1.07	0.58	0.66	1.18	1.57	1.11	0.77	1.28667
FDZ14_RS31555	flagellar type III secretion system pore protein FliP	4.121	2.04297	0.00115893	0.00241706	0.36	0.28	0.38	0.65	1.17	1.22	0.34	1.01333
FDZ14_RS16270	cytosine permease	2.275	1.18566	0.0011632	0.00242438	0.77	0.9	0.6	1.36	1.55	0.97	0.756667	1.29333
FDZ14_RS33260	hypothetical protein	5.05	2.33638	0.00121464	0.00252664	0.87	0.35	0.37	2.09	1.8	1.81	0.53	1.9
FDZ14_RS30935	hypothetical protein	4.437	2.14964	0.00121542	0.00252744	2.22	0	2.04	4.3	2.61	5.69	1.42	4.2
FDZ14_RS10640	GNAT family N-acetyltransferase	2.358	1.23761	0.00125104	0.00259559	2.88	2.57	3.06	3.75	5.46	5	2.83667	4.73667
FDZ14_RS13200	glutamine amidotransferase	2.752	1.4605	0.00126438	0.00261987	0.81	0.99	1.35	1.8	2.1	2.34	1.05	2.08
FDZ14_RS10635	MerR family transcriptional regulator	2.204	1.13986	0.00127296	0.00263679	5.51	3.14	4.57	6.67	7.54	6.27	4.40667	6.82667
FDZ14_RS08525	hypothetical protein	3.085	1.62527	0.00129595	0.00268005	52.79	34.58	9.63	65.75	65.67	43.65	32.3333	58.3567
FDZ14_RS18910	Ger(x)C family spore germination protein	2.027	1.01903	0.00137757	0.00284056	1.26	1.6	1.39	1.79	2.76	1.86	1.41667	2.13667
FDZ14_RS13945	sigma 54-interacting transcriptional regulator	2.327	1.21867	0.00144829	0.00297774	0.73	0.64	1.26	1.46	2.05	1.04	0.876667	1.51667
FDZ14_RS34255	FMN-binding glutamate synthase family protein	2.483	1.31199	0.00146455	0.00300827	0.94	0.4	0.47	1.57	0.94	0.84	0.603333	1.11667
FDZ14_RS08630	DUF2935 domain-containing protein	5.031	2.33094	0.00152911	0.00313381	0.19	0.06	0.34	0.62	0.69	0.85	0.196667	0.72
FDZ14_RS07990	hypothetical protein	14.772	3.88477	0.00155846	0.00319191	0	2.61	2.46	20.5	14.77	11.62	1.69	15.63
FDZ14_RS08110	MarR family transcriptional regulator	2.746	1.45722	0.00159048	0.00325436	2.08	1.48	1.26	3.39	3.81	2.37	1.60667	3.19
FDZ14_RS09070	gluconolaconase	2.076	1.05392	0.00163841	0.00334387	1.61	0.8	1.34	2.11	2.05	1.57	1.25	1.91
FDZ14_RS21455	hypothetical protein	2.543	1.34657	0.00164845	0.00336113	1.31	0.53	0.82	2.26	1.44	1.29	0.886667	1.66333
FDZ14_RS20090	amino acid permease	2.104	1.07324	0.00167736	0.00341355	1.71	0.88	1.39	2.66	2.48	1.13	1.32667	2.09
FDZ14_RS04235	ribosome assembly RNA-binding protein YhbY	2.888	1.52998	0.00172197	0.00350097	6.42	1.28	3.03	7.51	6.82	6.65	3.57667	6.99333
FDZ14_RS30825	hypothetical protein	2.493	1.31779	0.00174371	0.00354178	2.18	2.54	1.49	5.29	3.92	2.27	2.07	3.82667
FDZ14_RS35450	transposase	2.099	1.06992	0.00178159	0.00361528	3.22	2.98	1.94	4.86	3.91	3.72	2.71333	4.16333
FDZ14_RS00385	hypothetical protein	4.815	2.26768	0.00181769	0.0036862	5.71	2.85	4.17	15.44	10.05	12.32	4.24333	12.6033
FDZ14_RS27785	glycoside hydrolase family 18 protein	3.201	1.67872	0.00198238	0.00399732	0.29	0.18	0.27	0.6	0.55	0.62	0.246667	0.59
FDZ14_RS21595	spore germination protein	5.012	2.32532	0.00207525	0.004178	0.14	0	0.12	0.26	0.35	0.35	0.0866667	0.32
FDZ14_RS21765	hypothetical protein	11.384	3.50892	0.00208318	0.00419263	4.9	0	0	4.62	10.44	15.95	1.63333	10.3367
FDZ14_RS23680	biotin transporter BioY	21.11	4.39986	0.0021051	0.00423274	0	0.11	0	0.88	0.45	0.48	0.0366667	0.603333
FDZ14_RS08885	hypothetical protein	8.074	3.01336	0.00216708	0.00435052	0	10.37	3.21	19.34	27.04	19.1	4.52667	21.8267
FDZ14_RS12385	hypothetical protein	8.086	3.01542	0.0022015	0.00441822	0.7	0	0.74	3.88	2.32	1.8	0.48	2.66667
FDZ14_RS15285	exonuclease domain-containing protein	2.482	1.3116	0.00221113	0.00443615	0.44	1.08	0.93	1.51	1.71	1.31	0.816667	1.51
FDZ14_RS30115	hypothetical protein	2.178	1.12326	0.00223578	0.0044842	25.96	21.66	11.32	28.35	31.86	22.34	19.6467	27.5167
FDZ14_RS31690	ATP-binding protein	4.079	2.02825	0.00226219	0.00453147	0.14	0.13	0.34	0.38	0.65	0.76	0.203333	0.596667
FDZ14_RS21700	carbon-nitrogen family hydrolase	2.146	1.10176	0.0022787	0.00456169	1.7	1.22	1.38	2.46	2.56	1.78	1.43333	2.26667
FDZ14_RS32890	4-hydroxy-tetrahydrodipicolinate synthase	4.352	2.1216	0.00229995	0.0045999	0.28	0.11	0.24	0.44	0.88	0.68	0.21	0.666667
FDZ14_RS09345	DUF975 family protein	3.74	1.90286	0.00232661	0.00464885	1.39	0.09	0.28	1.73	1.72	1.28	0.586667	1.57667
FDZ14_RS29835	DUF2283 domain-containing protein	2.398	1.26171	0.00233768	0.0046695	2.19	2.01	3.03	4.14	4.41	3.77	2.41	4.10667
FDZ14_RS22595	hypothetical protein	2.967	1.56881	0.00234082	0.00467286	6.07	4.56	7.85	16.36	10.92	8.67	6.16	11.9833
FDZ14_RS31305	GreA/GreB family elongation factor	10.027	3.32577	0.00237188	0.00472894	0	0.27	0.15	0.87	0.67	1.44	0.14	0.993333
FDZ14_RS06975	peptidase	2.104	1.07317	0.00237556	0.0047348	0.87	0.71	0.89	1.5	1.31	1.07	0.823333	1.29333
FDZ14_RS20370	DHA2 family efflux MFS transporter permease subunit	2.458	1.29728	0.0025339	0.00503467	0.43	0.45	0.27	0.89	0.64	0.61	0.383333	0.713333
FDZ14_RS08835	hypothetical protein	20.333	4.34573	0.0025488	0.00505957	0.16	0	0	1.01	0.55	0.96	0.0533333	0.84
FDZ14_RS16630	HAMP domain-containing histidine kinase	2.384	1.2534	0.00260711	0.00516728	0.97	0.64	0.49	1.49	1.02	1.19	0.7	1.23333
FDZ14_RS34075	hypothetical protein	4.912	2.29645	0.00262536	0.00520182	0.2	0.2	0.44	1.05	1.15	0.8	0.28	1
FDZ14_RS19640	hypothetical protein	2.544	1.34686	0.00271702	0.00536678	1.84	1.18	1.68	3.51	3.12	2.04	1.56667	2.89
FDZ14_RS05445	MFS transporter	2.674	1.41896	0.00275554	0.0054395	0.28	0.43	0.51	0.95	0.77	0.71	0.406667	0.81
FDZ14_RS14840	WGxxGxxG-CTERM domain-containing protein	26.321	4.71812	0.00277683	0.00547476	0	0	0	1	1.34	1.65	0	1.33
FDZ14_RS07895	hypothetical protein	2.174	1.1201	0.00279735	0.00551352	7.22	6.56	5.5	11.91	7.62	9.32	6.42667	9.61667
FDZ14_RS26815	FAD:protein FMN transferase	3.128	1.64532	0.00281157	0.00553812	0.27	0.27	0.76	1.28	0.66	1.04	0.433333	0.993333
FDZ14_RS22175	sigma-70 family RNA polymerase sigma factor	19.699	4.30003	0.00283357	0.00557802	0	0	0.14	0.91	0.64	0.51	0.0466667	0.686667
FDZ14_RS10685	response regulator transcription factor	3.417	1.77277	0.00283714	0.00558332	0.75	0.57	0.18	1.28	1.64	0.89	0.5	1.27
FDZ14_RS02010	response regulator transcription factor	2.013	1.00935	0.00288106	0.00566626	2.63	2.38	1.6	4.35	3.14	2.43	2.20333	3.30667
FDZ14_RS29610	DUF3137 domain-containing protein	3.681	1.88016	0.00312412	0.00611602	0.1	0.3	0.32	0.58	0.64	0.72	0.24	0.646667
FDZ14_RS09600	hypothetical protein	7.894	2.98074	0.00315144	0.00616573	0	0.26	0.28	0.93	0.55	1.55	0.18	1.01
FDZ14_RS10490	hypothetical protein	2.57	1.36166	0.00316065	0.00617819	1.52	1.39	1.61	2.02	2.92	3.31	1.50667	2.75
FDZ14_RS04715	DEAD/DEAH box helicase family protein	2.589	1.3726	0.00316775	0.00619006	0.3	0.33	0.32	0.45	0.64	0.74	0.316667	0.61
FDZ14_RS07730	globin-coupled sensor protein	2.816	1.49363	0.00323632	0.00631439	0.56	0.29	0.24	1.04	0.83	0.45	0.363333	0.773333
FDZ14_RS31450	ATP-binding cassette domain-containing protein	6.018	2.58918	0.00328719	0.00640776	0.15	0.23	0.08	0.89	0.98	0.26	0.153333	0.71
FDZ14_RS04300	DUF3679 domain-containing protein	4.601	2.20207	0.00330407	0.0064387	0.51	1.01	0.8	1.73	3.59	2.14	0.773333	2.48667
FDZ14_RS03580	NADPH-dependent FMN reductase	10.013	3.3238	0.00333871	0.00650421	0.11	0.22	0	0.28	0.84	1.22	0.11	0.78
FDZ14_RS09445	hypothetical protein	2.439	1.28644	0.00346166	0.00672731	7.31	7.81	5.54	7.94	13.49	11.81	6.88667	11.08
FDZ14_RS31465	hypothetical protein	24.92	4.63922	0.00346292	0.00672773	0	0	0	0.28	0.37	0.25	0	0.3
FDZ14_RS10095	hypothetical protein	2.057	1.04075	0.00351197	0.00681679	85.02	47.21	31.58	87.86	47.44	68.66	54.6033	67.9867
FDZ14_RS25825	hypothetical protein	4.342	2.11849	0.00355554	0.00689506	2	2.01	2.72	9.11	3.35	6.68	2.24333	6.38
FDZ14_RS06215	flagellar biosynthesis chaperone FliJ	2.155	1.1074	0.00357602	0.00693268	3.07	2.29	3.74	4.56	4.04	5.22	3.03333	4.60667
FDZ14_RS10400	sensor histidine kinase	2.226	1.15415	0.00359419	0.00696579	0.75	0.74	1.01	1.58	1.5	1.06	0.833333	1.38
FDZ14_RS25160	SpoVR family protein	2.807	1.48887	0.00361543	0.00700483	0.71	0.2	0.18	0.85	0.84	0.56	0.363333	0.75
FDZ14_RS31460	cell division protein FtsW	6.474	2.69468	0.00362238	0.00701487	0	0.09	0.14	0.26	0.44	0.38	0.0766667	0.36
FDZ14_RS23155	N-acetyltransferase	9.155	3.19463	0.0036322	0.00703091	0.25	0.12	0	1.02	0.86	0.62	0.123333	0.833333
FDZ14_RS32995	SPFH/Band 7/PHB domain protein	3.39	1.76131	0.00366164	0.00708576	0.34	0.28	0.49	0.59	0.65	1.44	0.37	0.893333
FDZ14_RS35220	hypothetical protein	2.515	1.33059	0.00372327	0.00719847	1.51	1.09	2.18	3.39	2.38	2.8	1.59333	2.85667
FDZ14_RS29275	hypothetical protein	2.248	1.16876	0.00379528	0.00732881	5.6	4.71	4.64	6.56	10.25	6.46	4.98333	7.75667
FDZ14_RS17895	hypothetical protein	2.246	1.16745	0.00383441	0.00739542	1.73	1.01	1.34	2.62	2.67	1.47	1.36	2.25333
FDZ14_RS21960	hypothetical protein	18.313	4.1948	0.00392582	0.00756944	0.25	0	0	1.24	1.34	0.92	0.0833333	1.16667
FDZ14_RS35435	DDE-type integrase/transposase/recombinase	6.301	2.65561	0.00402176	0.00774274	0.45	0.9	0.93	2.18	3.21	4.04	0.76	3.14333
FDZ14_RS32355	hypothetical protein	18.285	4.19259	0.00405135	0.00779735	0	0.14	0	0.52	0.67	0.76	0.0466667	0.65
FDZ14_RS16250	YhgE/Pip domain-containing protein	2.246	1.16725	0.00419711	0.00806815	0.57	0.21	0.34	0.59	0.65	0.6	0.373333	0.613333
FDZ14_RS22495	arsenic transporter	2.252	1.17103	0.0043229	0.00829747	0.6	0.52	0.64	1.14	0.65	1.12	0.586667	0.97
FDZ14_RS28350	hypothetical protein	4.119	2.04212	0.00433102	0.00831056	0.9	1.2	0.95	4.09	2.21	2.51	1.01667	2.93667
FDZ14_RS19755	hypothetical protein	2.765	1.46747	0.00435235	0.00834396	2.77	2.46	2.58	6.26	3.48	5.11	2.60333	4.95
FDZ14_RS20705	LysR family transcriptional regulator substrate-binding protein	3.244	1.69775	0.00440408	0.00843301	0.46	0.23	0.65	1.37	0.91	0.86	0.446667	1.04667
FDZ14_RS34460	hypothetical protein	2.279	1.18831	0.00448384	0.00857801	1.67	1.54	1.9	3.11	3.16	2.19	1.70333	2.82
FDZ14_RS13940	carbon-nitrogen hydrolase family protein	3.063	1.6149	0.00452699	0.0086502	1.32	0.76	0.15	2.68	1.72	0.75	0.743333	1.71667
FDZ14_RS16635	response regulator transcription factor	2.202	1.13874	0.00497005	0.00944029	2.54	1.05	1.48	2	2.77	3.2	1.69	2.65667
FDZ14_RS19115	hypothetical protein	3.186	1.67158	0.00503208	0.00955242	19.53	61.29	7.07	55.68	74.61	37.48	29.2967	55.9233
FDZ14_RS05805	RNA polymerase sporulation sigma factor SigG	6.971	2.80146	0.00522644	0.00989783	0	0.14	0.15	0.4	0.49	0.55	0.0966667	0.48
FDZ14_RS33960	site-specific integrase	2.11	1.07712	0.0052264	0.00989783	0.68	0.72	0.86	1.32	1.22	1	0.753333	1.18
FDZ14_RS32245	S1 RNA-binding domain-containing protein	4.482	2.16417	0.00528325	0.00999355	0.63	0.42	0.66	1.7	1.71	1.91	0.57	1.77333
FDZ14_RS20750	carbohydrate ABC transporter permease	3.254	1.70219	0.005328	0.0100752	0.32	0.32	0.41	1.21	0.6	0.74	0.35	0.85
FDZ14_RS12275	spore germination protein	5.478	2.45357	0.00547466	0.0103342	2.15	1.08	0	4.51	4.46	2.89	1.07667	3.95333
FDZ14_RS32535	YitT family protein	2.853	1.51227	0.00562884	0.0106158	0.36	0.35	0.63	0.84	1.22	0.75	0.446667	0.936667
FDZ14_RS18370	ABC transporter permease	2.011	1.00801	0.00563779	0.0106296	0.64	0.8	0.71	1.3	0.96	0.97	0.716667	1.07667
FDZ14_RS03760	hypothetical protein	22.96	4.52104	0.00568306	0.0107086	0	0	0	2.33	1.83	3.63	0	2.59667
FDZ14_RS35520	hypothetical protein	5.008	2.32421	0.00572777	0.0107865	0.13	0.62	0.13	1.12	0.79	1.33	0.293333	1.08
FDZ14_RS09710	hypothetical protein	7.189	2.84572	0.00595086	0.0111802	3.56	1.18	0	10.91	3.54	6.82	1.58	7.09
FDZ14_RS32550	DUF1002 domain-containing protein	2.709	1.43794	0.00606317	0.0113811	0.52	0.4	0.43	1	0.9	0.79	0.45	0.896667
FDZ14_RS34995	helix-turn-helix domain-containing protein	2.02	1.0144	0.00624197	0.0116961	3.3	2.11	1.58	3.8	3.43	3.04	2.33	3.42333
FDZ14_RS06590	hypothetical protein	3.819	1.93329	0.00655187	0.0122301	3.05	10.64	2.96	16.45	12.47	11.1	5.55	13.34
FDZ14_RS09885	ABC transporter permease	2.825	1.4981	0.00661044	0.0123287	0.38	0.38	0.74	0.94	0.77	1.34	0.5	1.01667
FDZ14_RS29515	hypothetical protein	2.636	1.39862	0.00669529	0.0124723	0.35	0.1	0.2	0.3	0.58	0.38	0.216667	0.42
FDZ14_RS12355	branched-chain amino acid ABC transporter permease	3.254	1.7021	0.00681187	0.0126636	0.41	0.15	0.22	0.73	0.55	0.59	0.26	0.623333
FDZ14_RS35655	chromosome partitioning protein ParA	4.437	2.1496	0.00681651	0.0126686	0.3	0.09	0	0.42	0.4	0.45	0.13	0.423333
FDZ14_RS00365	DUF421 domain-containing protein	2.908	1.54008	0.00682526	0.0126812	0.54	0.85	0.25	1.1	1.1	1.32	0.546667	1.17333
FDZ14_RS00275	GHKL domain-containing protein	2.976	1.57349	0.00691625	0.012839	0.35	0.21	0.15	0.36	0.52	0.64	0.236667	0.506667
FDZ14_RS09915	hypothetical protein	2.54	1.34495	0.00697499	0.0129405	2.15	3.07	4.19	5.88	7.37	3.52	3.13667	5.59
FDZ14_RS10610	hypothetical protein	2.411	1.26992	0.00700716	0.0129964	2.22	1.53	2.16	3.65	4.46	2.14	1.97	3.41667
FDZ14_RS05230	stage V sporulation protein AE	3.55	1.82766	0.00713252	0.0132213	0.52	0.42	0.33	1.47	1.1	0.76	0.423333	1.11
FDZ14_RS12260	hypothetical protein	3.139	1.65037	0.00720137	0.0133364	0.7	0.25	0.2	1.07	1.09	0.55	0.383333	0.903333
FDZ14_RS12965	YnfA family protein	16.011	4.001	0.00732635	0.0135412	0.27	0	0	1.18	1.46	0.72	0.09	1.12
FDZ14_RS29140	PilT/PilU family type 4a pilus ATPase	4.792	2.26066	0.0075547	0.0139391	0	0.19	0.15	0.52	0.44	0.27	0.113333	0.41
FDZ14_RS08165	LysR family transcriptional regulator	2.873	1.52256	0.00774471	0.0142608	0.36	0.3	0.51	0.97	0.9	0.62	0.39	0.83
FDZ14_RS05280	D-alanyl-D-alanine carboxypeptidase	2.454	1.2954	0.00777886	0.0143113	0.43	0.34	0.54	1.07	0.7	0.61	0.436667	0.793333
FDZ14_RS16440	transcriptional regulator	3.379	1.7565	0.00803352	0.0147458	2.44	2.44	1.51	5	6.28	3.38	2.13	4.88667
FDZ14_RS28355	DUF2584 family protein	3.856	1.94724	0.00805887	0.0147881	2.44	0.98	1.51	5.88	4.39	2.65	1.64333	4.30667
FDZ14_RS28655	hypothetical protein	2.557	1.35471	0.00810148	0.014862	2.36	3.83	1.86	5.65	3.94	4.77	2.68333	4.78667
FDZ14_RS08190	hypothetical protein	2.771	1.47045	0.00812781	0.0149018	1.48	1.27	1.56	3.18	2.88	2.39	1.43667	2.81667
FDZ14_RS17275	amino acid ABC transporter permease	3.437	1.78115	0.0083842	0.0153454	0.71	0.16	0.25	1.37	0.84	0.63	0.373333	0.946667
FDZ14_RS28975	hypothetical protein	2.39	1.25727	0.00855336	0.0156192	0.23	0.29	0.19	0.4	0.44	0.44	0.236667	0.426667
FDZ14_RS00355	hypothetical protein	2.692	1.42868	0.00866943	0.0158221	3.33	0.66	1.06	2.46	3.55	3.45	1.68333	3.15333
FDZ14_RS25230	cation transporter	2.251	1.17046	0.00884673	0.0161226	0.71	0.76	1.01	2.06	1.05	1.05	0.826667	1.38667
FDZ14_RS18510	DedA family protein	2.934	1.55272	0.00886809	0.0161569	0.11	1.28	1.02	1.92	1.95	1.38	0.803333	1.75
FDZ14_RS35190	group II intron reverse transcriptase/maturase	2.233	1.15911	0.00896376	0.0162974	0.39	0.33	0.33	0.7	0.59	0.47	0.35	0.586667
FDZ14_RS34510	hypothetical protein	2.201	1.13818	0.00912276	0.0165548	1.59	1.05	1.69	2.99	2.86	1.19	1.44333	2.34667
FDZ14_RS34495	DUF3006 domain-containing protein	2.001	1.00053	0.00913234	0.0165674	31.97	7.66	21.22	27.57	29.12	21.75	20.2833	26.1467
FDZ14_RS35530	SMI1/KNR4 family protein	2.293	1.19709	0.00943217	0.0170871	1.06	1.06	1.81	2.92	1.79	1.85	1.31	2.18667
FDZ14_RS06450	YlmC/YmxH family sporulation protein	5.225	2.38547	0.00958778	0.0173395	0.84	0	1.75	2.56	1.92	4.23	0.863333	2.90333
FDZ14_RS33765	hypothetical protein	2.088	1.0624	0.00959564	0.0173488	1.5	0.99	1.59	2.73	1.88	1.65	1.36	2.08667
FDZ14_RS29900	hypothetical protein	2.431	1.28155	0.00978115	0.0176692	19.98	8.54	16.7	21.13	18.43	26.49	15.0733	22.0167
FDZ14_RS18860	IS6 family transposase	10.736	3.42434	0.0100725	0.0181647	0.23	0	0	0.58	0.4	0.76	0.0766667	0.58
FDZ14_RS00545	hypothetical protein	7.929	2.98712	0.0103979	0.0187198	0.22	0	0.47	0.55	2.11	1.07	0.23	1.24333
FDZ14_RS32460	hypothetical protein	2.871	1.52177	0.0106515	0.019144	0.16	0.48	0.1	0.48	0.42	0.71	0.246667	0.536667
FDZ14_RS05220	stage V sporulation protein AD	3.193	1.67497	0.0106752	0.019181	0.1	0.24	0.36	0.53	0.52	0.58	0.233333	0.543333
FDZ14_RS32735	hypothetical protein	7.799	2.96333	0.0107013	0.0192172	0	0.2	0.42	2	1.09	0.43	0.206667	1.17333
FDZ14_RS25930	pyridoxamine 5'-phosphate oxidase family protein	6.359	2.66879	0.0109646	0.0196458	0.34	0.17	0.18	0.43	1.53	1.12	0.23	1.02667
FDZ14_RS35330	MFS transporter	2.599	1.37774	0.011188	0.020018	0.14	0.27	1	0.76	0.74	1.14	0.47	0.88
FDZ14_RS33120	hypothetical protein	5.649	2.49792	0.0112855	0.0201641	0	0.59	0.16	0.56	1.54	0.98	0.25	1.02667
FDZ14_RS10295	LysR family transcriptional regulator	2.585	1.37018	0.0112966	0.0201784	0.48	0.35	0.57	0.84	1.14	0.68	0.466667	0.886667
FDZ14_RS33890	hypothetical protein	2.154	1.10705	0.0113586	0.0202778	1.5	1.17	1.59	2.33	2.56	1.8	1.42	2.23
FDZ14_RS09890	ABC transporter permease subunit	2.134	1.09383	0.0116327	0.0207207	1.18	0.76	1.18	1.39	1.43	1.98	1.04	1.6
FDZ14_RS21590	Ger(x)C family spore germination protein	4.7	2.23266	0.0118749	0.0211404	0.04	0.08	0.13	0.24	0.35	0.28	0.0833333	0.29
FDZ14_RS09005	spore coat protein	4.904	2.29408	0.0120362	0.0214095	1.27	0	0.22	3.05	1.15	1.02	0.496667	1.74
FDZ14_RS33095	preprotein translocase subunit SecA	2.271	1.18351	0.0120508	0.0214236	0.25	0.11	0.62	0.53	0.5	0.6	0.326667	0.543333
FDZ14_RS09475	hypothetical protein	4.252	2.0883	0.0126742	0.022432	12.29	0	3.89	13.76	14.01	12.67	5.39333	13.48
FDZ14_RS33265	hypothetical protein	4.682	2.22712	0.0127318	0.0225276	0.76	0.56	0	0.95	2.59	0.92	0.44	1.48667
FDZ14_RS15475	hypothetical protein	2.74	1.45416	0.0127593	0.0225638	0.86	0.21	1.37	1.3	1.73	1.68	0.813333	1.57
FDZ14_RS35400	hypothetical protein	5.253	2.39316	0.0127765	0.0225879	0.28	0.14	0.3	0.8	0.59	1.25	0.24	0.88
FDZ14_RS16880	SDR family oxidoreductase	2.322	1.21563	0.0130743	0.0231017	1.03	0.41	0.8	1.41	1.51	0.9	0.746667	1.27333
FDZ14_RS13090	DUF4275 family protein	6.048	2.59638	0.0130926	0.0231275	0	0.33	0.35	1.57	0.92	0.55	0.226667	1.01333
FDZ14_RS22355	DUF979 domain-containing protein	2.084	1.05938	0.0136101	0.0239556	1.05	0.88	0.5	1.56	1.01	1.2	0.81	1.25667
FDZ14_RS05045	hypothetical protein	2.03	1.02161	0.0136858	0.0240755	22.9	11.86	19.96	39.45	12.7	20.62	18.24	24.2567
FDZ14_RS22425	cupin domain-containing protein	2.406	1.26639	0.0140566	0.0246871	1.58	1.32	0.9	3.32	1.19	2.16	1.26667	2.22333
FDZ14_RS07705	GerAB/ArcD/ProY family transporter	4.809	2.26576	0.0141247	0.0247999	0	1.87	0	2.82	1.62	2.11	0.623333	2.18333
FDZ14_RS11530	hypothetical protein	5.756	2.52506	0.0142125	0.0249471	0.22	0.11	0.12	0.71	0.55	0.62	0.15	0.626667
FDZ14_RS07465	YitT family protein	7.112	2.83027	0.0142225	0.0249578	0.1	0.1	0.11	0.78	0.64	0.23	0.103333	0.55
FDZ14_RS02000	undecaprenyl-diphosphatase	2.152	1.10539	0.0142331	0.0249695	2.11	0.73	1.07	2.35	1.87	1.86	1.30333	2.02667
FDZ14_RS22530	YfhD family protein	3.815	1.93167	0.0142773	0.0250196	9.99	0	4.17	10.56	9.22	12.32	4.72	10.7
FDZ14_RS00565	aspartyl-phosphate phosphatase Spo0E family protein	3.108	1.63583	0.0143634	0.0251635	3.79	5.65	18.1	17.03	18.47	17.35	9.18	17.6167
FDZ14_RS32435	hypothetical protein	2.741	1.45464	0.0147121	0.0257392	0.74	0.42	0.9	1.08	1.18	1.71	0.686667	1.32333
FDZ14_RS34005	carboxymuconolactone decarboxylase family protein	4.469	2.16011	0.0148473	0.0259401	0.85	0.17	0.18	1.83	1.53	0.56	0.4	1.30667
FDZ14_RS28755	hypothetical protein	2.966	1.56872	0.0149197	0.0260524	0.96	0.24	0.77	1.07	1.34	1.67	0.656667	1.36
FDZ14_RS04800	stage III sporulation protein AA	2.552	1.35174	0.0151533	0.0264529	0.43	0.16	0.74	1	0.76	0.71	0.443333	0.823333
FDZ14_RS09880	ATP-binding cassette domain-containing protein	2.484	1.31257	0.0151699	0.0264748	0.68	0.45	0.64	1.35	1.06	0.81	0.59	1.07333
FDZ14_RS02890	YtzC family protein	6.291	2.65327	0.0151937	0.026509	1.73	0	0	2.36	1.69	3.04	0.576667	2.36333
FDZ14_RS29540	PilZ domain-containing protein	3.484	1.80086	0.0152551	0.0266088	0.51	2.78	0.27	1.73	4.44	2.68	1.18667	2.95
FDZ14_RS31480	hypothetical protein	3.344	1.74141	0.0157801	0.0274497	0.74	1.48	1.93	2.94	4.13	2.45	1.38333	3.17333
FDZ14_RS18355	aspartyl-phosphate phosphatase Spo0E family protein	3.434	1.78002	0.0163225	0.028316	1.53	10.64	4.44	11.26	11.58	12.4	5.53667	11.7467
FDZ14_RS31540	EscU/YscU/HrcU family type III secretion system export apparatus switch protein	4.465	2.15856	0.0163784	0.028382	0.05	0.09	0.15	0.42	0.23	0.3	0.0966667	0.316667
FDZ14_RS31360	DNA-directed RNA polymerase subunit alpha	2.887	1.52949	0.0168858	0.0291822	0.32	0.27	0.29	0.45	0.96	0.46	0.293333	0.623333
FDZ14_RS10535	MFS transporter	2.29	1.19526	0.0171911	0.0296776	0.48	0.27	0.38	0.74	0.62	0.55	0.376667	0.636667
FDZ14_RS14130	amidohydrolase	4.589	2.19804	0.0175406	0.0302319	0.07	0.07	0.29	0.78	0.34	0.31	0.143333	0.476667
FDZ14_RS34250	DUF2071 domain-containing protein	8.952	3.16215	0.0185439	0.0318066	0.07	0	0.08	0.46	0.31	0.2	0.05	0.323333
FDZ14_RS08215	WGxxGxxG-CTERM domain-containing protein	3.96	1.98551	0.0197846	0.0337624	0.97	0	3.02	4.12	4.08	2.41	1.33	3.53667
FDZ14_RS34525	hypothetical protein	8.963	3.16406	0.0200368	0.0341471	0.49	0.49	0	1.18	1.57	2.89	0.326667	1.88
FDZ14_RS31860	ATP-binding protein	6.887	2.78394	0.02045	0.0348047	0.11	0	0.06	0.46	0.31	0.09	0.0566667	0.286667
FDZ14_RS08230	DUF1232 domain-containing protein	2.989	1.57948	0.0207644	0.0353116	0.27	0.35	0.66	0.57	1	1.15	0.426667	0.906667
FDZ14_RS34190	undecaprenyl-diphosphatase	5.51	2.46215	0.0208431	0.0354171	0.22	0	0.24	0.78	0.39	0.62	0.153333	0.596667
FDZ14_RS15940	spore germination protein	6.442	2.68761	0.0211035	0.0358026	0	0.73	1.47	3.42	2.71	3.07	0.733333	3.06667
FDZ14_RS12710	mechanosensitive ion channel	2.086	1.06058	0.02115	0.0358718	1.47	1.85	0.83	3.07	1.79	1.6	1.38333	2.15333
FDZ14_RS31235	hypothetical protein	12.594	3.65464	0.0215729	0.0365502	0.1	0	0	0.19	0.21	0.55	0.0333333	0.316667
FDZ14_RS14270	stage II sporulation protein P	2.187	1.12865	0.0219605	0.0371577	0.88	0.37	0.27	0.97	0.86	0.62	0.506667	0.816667
FDZ14_RS11330	undecaprenyl-diphosphate phosphatase	3.056	1.61163	0.0221558	0.0374484	0.34	0.14	0.36	0.79	0.58	0.51	0.28	0.626667
FDZ14_RS05455	hypothetical protein	4.437	2.14947	0.0221951	0.037505	0.1	0.38	0.1	0.31	0.88	0.7	0.193333	0.63
FDZ14_RS30470	hypothetical protein	2.082	1.05764	0.0222244	0.0375445	0.9	1.88	1.37	1.65	2.66	2.01	1.38333	2.10667
FDZ14_RS32930	AAA family ATPase	2.52	1.33332	0.0223505	0.0377375	0.15	0.15	0.32	0.39	0.45	0.31	0.206667	0.383333
FDZ14_RS33210	hypothetical protein	6.747	2.75424	0.0224478	0.0378817	0.24	0	0	0.31	0.45	0.41	0.08	0.39
FDZ14_RS02165	carboxymuconolactone decarboxylase family protein	8.966	3.16439	0.0225398	0.038027	0.43	0	0	1.08	0.44	1.15	0.143333	0.89
FDZ14_RS10475	ferredoxin family protein	2.032	1.02279	0.0228297	0.0384652	5.78	3.67	2.76	4.73	4.95	7.2	4.07	5.62667
FDZ14_RS32280	MotA/TolQ/ExbB proton channel family protein	8.459	3.08041	0.0231309	0.0389316	0.07	0	0.07	0.38	0.19	0.26	0.0466667	0.276667
FDZ14_RS00470	hypothetical protein	6.371	2.67144	0.0237257	0.0398697	0	0.42	0.87	2.3	1.1	2.12	0.43	1.84
FDZ14_RS02255	phosphatidylglycerophosphatase A	3.465	1.79304	0.0240396	0.040344	0.89	0.38	0	1.13	1.06	0.99	0.423333	1.06
FDZ14_RS08005	poly-beta-N-acetyl-D-glucosamine synthase	2.306	1.20522	0.02416	0.0404929	0.35	0.3	0.33	0.42	0.66	0.57	0.326667	0.55
FDZ14_RS33330	replication initiation protein	3.617	1.85468	0.0248033	0.0415165	0.04	0.13	0.19	0.34	0.41	0.23	0.12	0.326667
FDZ14_RS30995	hypothetical protein	3.179	1.66874	0.0248516	0.0415761	0.07	0.2	0.57	0.78	0.81	0.38	0.28	0.656667
FDZ14_RS34225	GerAB/ArcD/ProY family transporter	2.038	1.02713	0.0249819	0.0417717	0.72	0.44	0.72	0.78	0.77	1.21	0.626667	0.92
FDZ14_RS07755	nucleotide sugar dehydrogenase	3.502	1.80803	0.0251697	0.0420456	0.12	0.12	0.13	0.2	0.54	0.21	0.123333	0.316667
FDZ14_RS13855	HlyD family secretion protein	2.781	1.47554	0.0257458	0.0429235	0.09	0.45	1.06	1.04	1.21	0.97	0.533333	1.07333
FDZ14_RS19655	spore germination protein	2.373	1.24664	0.0263868	0.0439024	0.47	0.09	0.27	0.61	0.36	0.47	0.276667	0.48
FDZ14_RS13390	cytosine permease	2.109	1.07683	0.0268443	0.0446054	0.28	0.45	0.49	0.87	0.65	0.43	0.406667	0.65
FDZ14_RS29310	hypothetical protein	2.778	1.47426	0.0270865	0.0449493	0.47	0.94	0.83	1.39	1.41	1.63	0.746667	1.47667
FDZ14_RS16430	spore photoproduct lyase	2.727	1.44737	0.0275522	0.0456746	0.34	0.38	0.1	0.35	0.59	0.72	0.273333	0.553333
FDZ14_RS22775	PTS sugar transporter subunit IIB	2.842	1.5071	0.0276583	0.0457912	1.84	1.23	1.29	4.74	2.46	1.6	1.45333	2.93333
FDZ14_RS04530	MFS transporter	2.098	1.06882	0.0278497	0.0460841	0.64	0.4	0.34	0.88	0.51	0.74	0.46	0.71
FDZ14_RS32065	hypothetical protein	3.422	1.77473	0.0279727	0.0462636	0.08	0.38	0.24	0.49	0.86	0.43	0.233333	0.593333
FDZ14_RS12360	branched-chain amino acid ABC transporter permease	2.14	1.0976	0.0280154	0.0463104	0.3	0.4	0.4	0.58	0.61	0.56	0.366667	0.583333
FDZ14_RS22550	hypothetical protein	2.191	1.13136	0.0282204	0.0466129	8.78	3.77	9.25	9.75	10.38	10.53	7.26667	10.22
FDZ14_RS33190	hypothetical protein	3.372	1.75351	0.0291462	0.0480676	0	0.3	0.21	0.49	0.57	0.26	0.17	0.44
FDZ14_RS07145	DUF4397 domain-containing protein	2.255	1.17304	0.0295008	0.0486146	1.18	0.39	0.42	0.84	1.44	0.97	0.663333	1.08333
FDZ14_RS28345	hypothetical protein	2.128	1.08937	0.0296234	0.0487915	7.19	2.65	9.87	15.27	10.44	3.66	6.57	9.79
FDZ14_RS28840	MBOAT family protein	2.171	1.11834	0.0300576	0.0494552	0.26	0.26	0.38	0.56	0.49	0.39	0.3	0.48
FDZ14_RS01650	twin-arginine translocase TatA/TatE family subunit	11.126	3.47586	0.0302698	0.0497279	0.72	0	0	1.28	1.81	2.39	0.24	1.82667

## Sheet: Downregulated genes
Gene ID	Gene Description	FC (P/L)	Log2FC (P/L)	Pvalue	Padjust (FDR)	L_1 (TPM)	L_2 (TPM)	L_3 (TPM)	P_1 (TPM)	P_2 (TPM)	P_3 (TPM)	L (average)	P (average)
FDZ14_RS15715	aspartate aminotransferase family protein	0.011	-6.49617	0	0	515.2	485.52	451.63	4.17	4.34	3.48	484.117	3.99667
FDZ14_RS15705	aldehyde dehydrogenase family protein	0.012	-6.3416	0	0	654.68	534.6	564.08	5.74	5.47	4.84	584.453	5.35
FDZ14_RS15700	M81 family metallopeptidase	0.019	-5.73344	0	0	529.64	452.36	465.95	7.1	6.56	6.53	482.65	6.73
FDZ14_RS15710	aminotransferase class III-fold pyridoxal phosphate-dependent enzyme	0.013	-6.25058	2.1487e-290	2.74347e-287	495.21	417.49	417.15	4.12	5.08	3.76	443.283	4.32
FDZ14_RS15720	thiolase family protein	0.012	-6.4013	1.81745e-273	1.93377e-270	346.56	319.81	303.32	2.51	3.12	2.84	323.23	2.82333
FDZ14_RS15690	lysine 3-aminomutase	0.027	-5.22412	2.88348e-268	2.62974e-265	599.03	566.08	563.96	11.47	12.01	10.87	576.357	11.45
FDZ14_RS15725	CoA transferase subunit B	0.01	-6.67542	1.15646e-250	9.22858e-248	363.59	322.87	319.82	2.72	2.28	2.21	335.427	2.40333
FDZ14_RS21805	polyhydroxyalkanoic acid inclusion protein PhaP	0.019	-5.73429	1.00988e-222	5.37254e-220	1666.94	1710.02	1706.48	20.4	22.8	25.31	1694.48	22.8367
FDZ14_RS15555	SIS domain-containing protein	0.008	-6.91872	3.28774e-219	1.61453e-216	231.6	263.85	213.25	1.65	1.6	1.14	236.233	1.46333
FDZ14_RS15695	GNAT family N-acetyltransferase	0.018	-5.79771	9.91552e-218	4.52148e-215	449.42	444.33	449.13	6.8	5.94	4.8	447.627	5.84667
FDZ14_RS15730	CoA transferase subunit A	0.011	-6.52332	3.11015e-208	1.10307e-205	248.38	211.63	219.2	1.87	1.82	1.7	226.403	1.79667
FDZ14_RS23355	3-hexulose-6-phosphate synthase	0.042	-4.5607	1.24002e-186	3.29846e-184	1084.69	890.18	972.71	29.08	34.03	27.69	982.527	30.2667
FDZ14_RS15745	pyridoxal 5'-phosphate synthase lyase subunit PdxS	0.018	-5.81209	5.64829e-180	1.38687e-177	155.24	152.77	160.77	1.77	1.95	2.37	156.26	2.03
FDZ14_RS25380	3D-trihydroxycyclohexane dione acylhydrolase	0.009	-6.84564	6.35815e-179	1.50335e-176	70.13	90.03	76.24	0.63	0.39	0.52	78.8	0.513333
FDZ14_RS14005	Zn-dependent hydrolase	0.013	-6.27284	7.91831e-176	1.80538e-173	172.2	215.83	180.78	1.59	1.65	2.19	189.603	1.81
FDZ14_RS24540	L-glutamate gamma-semialdehyde dehydrogenase	0.033	-4.92822	5.37988e-171	1.14484e-168	545.02	544.18	551.13	11.95	12.83	14.98	546.777	13.2533
FDZ14_RS25385	CoA-acylating methylmalonate-semialdehyde dehydrogenase	0.006	-7.30878	1.02917e-160	1.99098e-158	79.61	103.04	81.03	0.52	0.39	0.34	87.8933	0.416667
FDZ14_RS25375	myo-inosose-2 dehydratase	0.007	-7.22545	6.64931e-159	1.24851e-156	116.25	132.03	121.5	0.7	0.53	0.59	123.26	0.606667
FDZ14_RS15155	biotin-dependent carboxyltransferase family protein	0.013	-6.2292	1.46421e-156	2.67071e-154	168.24	235.46	186.99	1.79	1.76	2.26	196.897	1.93667
FDZ14_RS07685	arginase	0.028	-5.16152	1.9337e-152	3.4291e-150	338.39	303.74	308.17	5.79	5.61	7.91	316.767	6.43667
FDZ14_RS24535	ornithine--oxo-acid transaminase	0.039	-4.66363	2.53514e-152	4.37414e-150	676.5	596.64	585.81	15.85	17.89	20.09	619.65	17.9433
FDZ14_RS27550	septation regulator SpoVG	0.063	-3.98625	2.18281e-138	3.57309e-136	1654.21	1506.64	1377.91	68.11	65.42	62.34	1512.92	65.29
FDZ14_RS15880	hypothetical protein	0.018	-5.79886	2.72621e-136	4.35103e-134	273.7	387.31	348.12	3.95	4.99	4.2	336.377	4.38
FDZ14_RS20200	ferritin-like domain-containing protein	0.026	-5.26452	1.6652e-134	2.59284e-132	695.84	924.83	842.63	14.55	13.38	17.74	821.1	15.2233
FDZ14_RS25365	5-deoxy-glucuronate isomerase	0.003	-8.54863	1.35679e-125	1.84292e-123	154.07	159.75	145.84	0.22	0.43	0.27	153.22	0.306667
FDZ14_RS21735	iron-sulfur cluster-binding protein	0.048	-4.39001	6.63465e-125	8.82409e-123	177.18	207.17	180.27	6.25	6.63	7.13	188.207	6.67
FDZ14_RS07770	cytochrome P450	0.048	-4.36974	9.86909e-125	1.26009e-122	277.41	291.63	254.66	9.63	8.72	11.07	274.567	9.80667
FDZ14_RS09690	ParM/StbA family protein	0.04	-4.63957	1.51758e-123	1.89966e-121	254.66	306.23	294.77	7.47	8.25	9.6	285.22	8.44
FDZ14_RS09660	hypothetical protein	0.055	-4.19749	9.42209e-123	1.15674e-120	1121.52	1179.78	1076.76	38.96	45.28	41.86	1126.02	42.0333
FDZ14_RS04570	superoxide dismutase	0.028	-5.16854	3.47622e-119	4.10966e-117	2530.65	2756.23	2215.35	42.79	43.21	64.33	2500.74	50.11
FDZ14_RS15165	acetyl-CoA carboxylase biotin carboxylase subunit	0.014	-6.14572	1.40281e-118	1.62828e-116	227.04	289.21	229.19	1.81	2.17	3.72	248.48	2.56667
FDZ14_RS15685	YokU family protein	0.046	-4.44249	2.16573e-117	2.46893e-115	569.01	546.16	467	17.81	15.91	15.8	527.39	16.5067
FDZ14_RS07690	amino acid permease	0.072	-3.80304	2.98186e-116	3.33968e-114	189.56	138.16	145.62	8.26	8.45	8.28	157.78	8.33
FDZ14_RS05715	acyl-CoA carboxylase subunit beta	0.091	-3.4646	2.6225e-114	2.88656e-112	145.78	141.39	138.22	9.94	9.29	9.41	141.797	9.54667
FDZ14_RS21140	pyridoxamine 5'-phosphate oxidase family protein	0.058	-4.11682	5.8446e-114	6.32406e-112	211.84	205.01	206.21	8.38	8.66	8.66	207.687	8.56667
FDZ14_RS16080	alpha/beta hydrolase	0.056	-4.14627	7.61952e-114	7.97427e-112	99.03	99.27	91.42	3.78	4.28	4.01	96.5733	4.02333
FDZ14_RS22025	hypothetical protein	0.027	-5.19766	5.75524e-113	5.83198e-111	196.2	216.9	215.11	3.17	3.82	5.57	209.403	4.18667
FDZ14_RS25370	LacI family DNA-binding transcriptional regulator	0.003	-8.62107	3.24928e-112	3.24116e-110	93.1	105.01	99.94	0.19	0.21	0.17	99.35	0.19
FDZ14_RS24000	general stress protein	0.018	-5.82836	1.40424e-111	1.37918e-109	324.07	412.69	419.28	3.56	4.2	6.2	385.347	4.65333
FDZ14_RS21800	poly-beta-hydroxybutyrate-responsive repressor	0.031	-5.01159	2.7037e-110	2.61522e-108	124.42	133.16	123.42	3.18	2.83	2.55	127	2.85333
FDZ14_RS27535	50S ribosomal protein L25/general stress protein Ctc	0.026	-5.2536	2.58871e-109	2.46662e-107	2078.63	2929.04	2261.19	40.91	38.52	58.97	2422.95	46.1333
FDZ14_RS14785	hypothetical protein	0.07	-3.84263	1.69326e-107	1.56663e-105	1846.08	1778.63	1833.06	81.46	85.36	96.52	1819.26	87.78
FDZ14_RS05705	ATP-grasp domain-containing protein	0.096	-3.37589	1.1678e-106	1.05004e-104	131.76	126.27	121.93	10.27	8.62	8.38	126.653	9.09
FDZ14_RS14780	hypothetical protein	0.057	-4.13721	5.35956e-106	4.75214e-104	939.97	672.04	748.65	28.02	30.15	32.07	786.887	30.08
FDZ14_RS20000	aldo/keto reductase	0.041	-4.60556	5.82061e-106	5.09024e-104	226.43	191.26	201.73	4.56	6.52	7.34	206.473	6.14
FDZ14_RS27135	30S ribosomal protein S5	0.061	-4.04197	2.23357e-104	1.90122e-102	185.59	186.58	176.92	7.42	8.58	8.03	183.03	8.01
FDZ14_RS05250	peptidylprolyl isomerase	0.031	-4.99687	9.35782e-103	7.75848e-101	217.66	220.08	173.8	6.52	3.4	3.91	203.847	4.61
FDZ14_RS22670	aldo/keto reductase	0.053	-4.23756	1.43532e-102	1.17475e-100	280.62	281.95	275.83	9.53	9.77	13.15	279.467	10.8167
FDZ14_RS09665	hypothetical protein	0.065	-3.94954	2.85236e-102	2.305e-100	2652.71	2576.75	2414.07	99.11	114.51	123.48	2547.84	112.367
FDZ14_RS15145	putative hydro-lyase	0.028	-5.18238	2.1535e-101	1.71849e-99	83.85	106.4	88.83	1.99	1.33	2.29	93.0267	1.87
FDZ14_RS19430	DUF3243 domain-containing protein	0.041	-4.62083	5.88497e-101	4.63823e-99	258.18	305.08	276.52	9.12	7.97	6.83	279.927	7.97333
FDZ14_RS16380	glutathione-dependent formaldehyde dehydrogenase	0.061	-4.03217	3.52754e-99	2.68093e-97	180.36	188.61	180.89	7.98	7.03	9.72	183.287	8.24333
FDZ14_RS24285	GNAT family N-acetyltransferase	0.032	-4.9791	2.07098e-98	1.55543e-96	237.03	331.22	282.37	5.28	6.23	7.98	283.54	6.49667
FDZ14_RS02130	glycine cleavage system protein GcvH	0.048	-4.38486	3.33596e-96	2.4479e-94	622.31	562.53	528.93	18.03	15.21	23.9	571.257	19.0467
FDZ14_RS01875	phosphoglycerate kinase	0.047	-4.41388	5.73018e-96	4.15698e-94	306.8	345.21	321.79	9.27	10.27	13.97	324.6	11.17
FDZ14_RS03220	metal-dependent hydrolase	0.045	-4.47398	4.415e-95	3.1669e-93	100.9	124.58	101.03	3.7	3.2	3.87	108.837	3.59
FDZ14_RS23360	6-phospho-3-hexuloisomerase	0.108	-3.2123	6.13587e-95	4.35238e-93	1146.83	854.96	988.43	80.68	86.7	66.3	996.74	77.8933
FDZ14_RS21740	(Fe-S)-binding protein	0.044	-4.51065	3.76504e-94	2.61261e-92	163.18	210.65	205.02	5.62	5.43	7.46	192.95	6.17
FDZ14_RS06525	insulinase family protein	0.093	-3.42317	6.52728e-94	4.48066e-92	72.15	64.85	74.09	4.65	4.87	4.99	70.3633	4.83667
FDZ14_RS27145	50S ribosomal protein L6	0.05	-4.33484	6.96792e-94	4.73226e-92	119.16	137.5	116.83	4.99	5.08	3.54	124.497	4.53667
FDZ14_RS26915	phosphoglucosamine mutase	0.1	-3.32048	1.76341e-93	1.18501e-91	265.44	211.36	212.64	17.59	15.58	17.73	229.813	16.9667
FDZ14_RS23255	aldo/keto reductase	0.109	-3.19481	1.05691e-91	6.81544e-90	216.69	210.25	233.16	17.25	19.02	16.72	220.033	17.6633
FDZ14_RS25430	general stress protein	0.054	-4.20596	2.40645e-91	1.53628e-89	182.74	197.44	163.48	6.13	7.45	7.59	181.22	7.05667
FDZ14_RS08695	hydrolase	0.097	-3.37094	1.51818e-90	9.50204e-89	1950.73	2025.8	1971.74	137.88	129.11	151.41	1982.76	139.467
FDZ14_RS03045	DUF948 domain-containing protein	0.043	-4.53718	2.47047e-90	1.53121e-88	411.3	537.85	502.17	13.59	12.49	18.62	483.773	14.9
FDZ14_RS13460	hypothetical protein	0.054	-4.21809	6.21458e-90	3.8148e-88	369.5	448.44	421.99	15.27	14.42	15.6	413.31	15.0967
FDZ14_RS27150	30S ribosomal protein S8	0.049	-4.34824	9.9946e-90	6.07672e-88	154.28	158.51	149.31	4.63	6.44	5.09	154.033	5.38667
FDZ14_RS08690	NAD(P)H-dependent oxidoreductase	0.092	-3.43937	2.49652e-89	1.48952e-87	899.7	977.39	935.12	57.71	65.3	64.8	937.403	62.6033
FDZ14_RS03350	glyceraldehyde-3-phosphate dehydrogenase	0.096	-3.37891	2.53069e-85	1.41719e-83	661.68	467.17	532.41	38.7	46.34	32.55	553.753	39.1967
FDZ14_RS04930	phosphate butyryltransferase	0.06	-4.05669	2.56425e-83	1.42349e-81	73.15	78.54	79.94	2.68	3.64	3.86	77.21	3.39333
FDZ14_RS21730	lactate utilization protein C	0.057	-4.14435	3.64514e-83	2.00608e-81	304.99	322.01	293.35	10.47	11.31	15.9	306.783	12.56
FDZ14_RS08455	YndM family protein	0.033	-4.93424	1.45377e-82	7.93238e-81	117.21	159.39	137.11	2.86	3.36	3.42	137.903	3.21333
FDZ14_RS05020	methylmalonyl-CoA carboxyltransferase	0.088	-3.50506	2.30583e-82	1.24749e-80	44.28	43.76	40.18	2.68	2.72	2.97	42.74	2.79
FDZ14_RS24625	SMC family ATPase	0.138	-2.86089	2.71321e-82	1.45556e-80	47.29	46.27	46.51	5.14	4.72	4.57	46.69	4.81
FDZ14_RS01625	ribosome-associated translation inhibitor RaiA	0.051	-4.29568	6.68726e-82	3.55762e-80	3044.12	3316.67	3098.23	92.72	102.02	149.71	3153.01	114.817
FDZ14_RS09695	hypothetical protein	0.086	-3.54705	1.8599e-80	9.4235e-79	301.81	272.1	306.14	16.67	16.32	21.49	293.35	18.16
FDZ14_RS25395	inositol 2-dehydrogenase	0.042	-4.58061	6.70063e-80	3.34194e-78	36.93	49.72	38.8	1.55	1.32	1.07	41.8167	1.31333
FDZ14_RS25950	cation transporter	0.084	-3.5674	1.4579e-79	7.2149e-78	356.47	332.81	338.65	17.82	20.88	24.54	342.643	21.08
FDZ14_RS27120	preprotein translocase subunit SecY	0.122	-3.03647	1.71361e-79	8.41512e-78	134.52	133.16	125.18	11.65	13.03	10.89	130.953	11.8567
FDZ14_RS26920	hypothetical protein	0.087	-3.5309	3.12132e-79	1.52111e-77	340.21	211.63	254.23	17.76	14.77	18.63	268.69	17.0533
FDZ14_RS15150	5-oxoprolinase subunit PxpB	0.03	-5.05785	5.54855e-79	2.68348e-77	127.2	169.54	131.85	2.38	2.42	4.5	142.863	3.1
FDZ14_RS06640	RNA chaperone Hfq	0.048	-4.37362	4.97815e-78	2.38951e-76	472.74	378.7	343.85	12.28	14.25	11.13	398.43	12.5533
FDZ14_RS34855	hypothetical protein	0.034	-4.89785	9.14418e-78	4.35645e-76	27.64	24	28.57	0.5	0.59	0.86	26.7367	0.65
FDZ14_RS24430	ornithine carbamoyltransferase	0.028	-5.17818	1.74755e-76	8.0843e-75	31.69	38.14	31	1.03	0.49	0.55	33.61	0.69
FDZ14_RS25390	5-dehydro-2-deoxygluconokinase	0.005	-7.53146	2.35309e-74	1.07301e-72	37.45	54.46	42.41	0.19	0.21	0.14	44.7733	0.18
FDZ14_RS02680	glycogen/starch/alpha-glucan phosphorylase	0.122	-3.02961	3.99397e-74	1.7956e-72	209.88	233.92	201.94	19.76	19.46	19.92	215.247	19.7133
FDZ14_RS18190	MFS transporter	0.099	-3.33939	8.01148e-74	3.57659e-72	42.17	46.49	41.33	3.51	3.24	2.85	43.33	3.2
FDZ14_RS24230	oligoendopeptidase F	0.089	-3.48901	8.84094e-74	3.91948e-72	84.45	71.72	68.78	4.49	4.43	5.83	74.9833	4.91667
FDZ14_RS18055	thiamine pyrophosphate-dependent dehydrogenase E1 component subunit alpha	0.112	-3.15231	1.09498e-73	4.82094e-72	176.26	196.17	186.97	18.69	13.33	14.79	186.467	15.6033
FDZ14_RS18740	YsnF/AvaK domain-containing protein	0.07	-3.83931	7.25175e-73	3.14933e-71	51.32	61.52	62.5	2.9	2.67	3.42	58.4467	2.99667
FDZ14_RS13470	DUF805 domain-containing protein	0.039	-4.66278	8.53689e-73	3.6824e-71	140.93	190.53	195.1	3.98	4.96	5.54	175.52	4.82667
FDZ14_RS13380	NAAT family transporter	0.026	-5.25871	5.34232e-72	2.28895e-70	60.08	109.57	86.71	1.9	1.24	1.78	85.4533	1.64
FDZ14_RS10035	MFS transporter	0.059	-4.09289	1.05347e-71	4.48358e-70	103.44	118.36	117.14	3.7	4.57	6.3	112.98	4.85667
FDZ14_RS27140	50S ribosomal protein L18	0.056	-4.15923	1.40383e-71	5.93515e-70	130.05	127	114.18	4.23	4.9	5.38	123.743	4.83667
FDZ14_RS20310	aldo/keto reductase	0.063	-3.98225	5.81157e-71	2.44086e-69	103.53	127.53	98.79	4.56	4.54	6.2	109.95	5.1
FDZ14_RS27370	protein arginine kinase	0.12	-3.05688	1.31001e-70	5.46607e-69	139.64	116.8	129.46	10.17	11.55	12.24	128.633	11.32
FDZ14_RS26095	WXG100 family type VII secretion target	0.112	-3.15363	2.22991e-70	9.24398e-69	1201.55	1316.69	1100.04	92.2	90.04	96	1206.09	92.7467
FDZ14_RS24095	2'-5' RNA ligase family protein	0.142	-2.82091	2.63064e-69	1.06291e-67	221.88	202.19	204.6	22.82	19.98	21.36	209.557	21.3867
FDZ14_RS25400	MFS transporter	0.036	-4.80034	3.17937e-69	1.27655e-67	18.05	24.94	20.54	0.68	0.51	0.52	21.1767	0.57
FDZ14_RS15140	divalent metal cation transporter	0.046	-4.4355	6.97661e-69	2.76638e-67	23.62	27.06	21	0.84	0.69	0.92	23.8933	0.816667
FDZ14_RS01880	triose-phosphate isomerase	0.086	-3.53735	4.91441e-68	1.91302e-66	445.15	511.79	449.57	25.59	27.68	35.05	468.837	29.44
FDZ14_RS17940	copper-translocating P-type ATPase	0.085	-3.5558	1.00475e-67	3.86406e-66	62.48	38.57	61.17	3.25	2.97	3.88	54.0733	3.36667
FDZ14_RS25425	hypothetical protein	0.061	-4.03502	1.01654e-67	3.88599e-66	488.09	559.26	500.63	27.88	13.34	20.91	515.993	20.71
FDZ14_RS14000	hypothetical protein	0.164	-2.60701	1.15478e-67	4.38817e-66	1840.93	1567.95	1586.07	192.69	208.58	190.21	1664.98	197.16
FDZ14_RS20215	gamma-glutamyltransferase	0.071	-3.81069	8.38671e-67	3.14946e-65	43.43	56.2	47.98	2.21	2.5	3.1	49.2033	2.60333
FDZ14_RS20285	3-hexulose-6-phosphate synthase	0.108	-3.21744	8.44496e-67	3.15279e-65	62.18	55.75	59.28	5.23	4.56	4.15	59.07	4.64667
FDZ14_RS15980	peptidoglycan-binding protein	0.083	-3.59412	9.65875e-67	3.58497e-65	37.05	43.1	38.87	2.55	2.49	2.26	39.6733	2.43333
FDZ14_RS18040	dihydrolipoyl dehydrogenase	0.14	-2.83779	1.02775e-66	3.79259e-65	342.01	348.18	326.48	42.42	36.49	27.83	338.89	35.58
FDZ14_RS04950	thiamine pyrophosphate-dependent dehydrogenase E1 component subunit alpha	0.05	-4.31844	1.0488e-66	3.84801e-65	55.47	51.24	48.04	1.37	1.55	2.67	51.5833	1.86333
FDZ14_RS18045	2-oxo acid dehydrogenase subunit E2	0.128	-2.97027	1.56055e-66	5.6929e-65	345.61	361.42	341.63	40.86	34.39	25.24	349.553	33.4967
FDZ14_RS02800	DNA starvation/stationary phase protection protein	0.037	-4.77042	2.78193e-66	1.00338e-64	944.8	1536.82	1227.68	26.11	24.58	45.56	1236.43	32.0833
FDZ14_RS03050	YtxH domain-containing protein	0.122	-3.03001	3.53429e-66	1.26758e-64	2342.45	2207.29	1926.76	177.64	181.66	205.76	2158.83	188.353
FDZ14_RS12620	aminopeptidase	0.164	-2.60807	2.36594e-65	8.29898e-64	250.64	251.88	238.31	32.5	28.09	29.64	246.943	30.0767
FDZ14_RS09640	SDR family oxidoreductase	0.121	-3.05075	3.42799e-65	1.18936e-63	225.11	248.45	245.61	19.87	20.52	23.3	239.723	21.23
FDZ14_RS25465	LysM peptidoglycan-binding domain-containing protein	0.043	-4.52547	2.49885e-64	8.62305e-63	123.04	156.91	129.84	3.01	3.72	6.26	136.597	4.33
FDZ14_RS02470	glucose-6-phosphate isomerase	0.181	-2.46545	1.56663e-63	5.34831e-62	188.29	182.42	175.6	26.21	24.29	23.07	182.103	24.5233
FDZ14_RS03175	thiol peroxidase	0.093	-3.41964	4.20127e-63	1.42664e-61	199.63	197.35	164.99	11.02	12.09	14.59	187.323	12.5667
FDZ14_RS13595	ADP-ribosylglycohydrolase family protein	0.066	-3.91078	2.53214e-62	8.50799e-61	34.09	40.4	32.73	1.76	1.44	2.03	35.74	1.74333
FDZ14_RS15395	Glu/Leu/Phe/Val dehydrogenase	0.155	-2.68539	8.19645e-62	2.72532e-60	192.39	162.16	174.88	18.43	21.82	20.37	176.477	20.2067
FDZ14_RS20005	YbaK/EbsC family protein	0.007	-7.12344	1.34182e-61	4.43844e-60	72.57	171.68	98.9	0.7	0.67	0.46	114.383	0.61
FDZ14_RS15495	SMP-30/gluconolactonase/LRE family protein	0.049	-4.33686	3.36453e-61	1.10717e-59	32.96	48.21	47.8	1.56	1.21	1.91	42.99	1.56
FDZ14_RS26570	co-chaperone GroES	0.082	-3.6032	6.12616e-61	2.00561e-59	288.59	381.6	318.27	22.06	15.19	18.61	329.487	18.62
FDZ14_RS05485	HU family DNA-binding protein	0.142	-2.81153	2.52859e-60	8.15277e-59	816.47	879.7	815.98	79.45	82.67	80.1	837.383	80.74
FDZ14_RS06135	ADP-forming succinate--CoA ligase subunit beta	0.129	-2.95029	2.60774e-60	8.36572e-59	113.49	113.53	108.04	12.16	8.57	11.38	111.687	10.7033
FDZ14_RS15885	aminoacyl-histidine dipeptidase	0.091	-3.45317	3.01095e-60	9.56315e-59	23.59	25.05	20.22	1.53	1.5	1.64	22.9533	1.55667
FDZ14_RS12040	type 1 glutamine amidotransferase domain-containing protein	0.07	-3.84156	4.27607e-60	1.35141e-58	74.25	111.65	94.06	4.22	5.65	4.53	93.32	4.8
FDZ14_RS06730	transketolase	0.121	-3.04966	1.13645e-59	3.55641e-58	177.73	206.55	167.92	15.51	16.05	18.12	184.067	16.56
FDZ14_RS18255	fructose-6-phosphate aldolase	0.095	-3.40081	1.23549e-59	3.84751e-58	67.59	50.71	59.36	3.33	4.67	4.17	59.22	4.05667
FDZ14_RS17950	metal-sensing transcriptional repressor	0.061	-4.02594	1.29916e-59	4.02613e-58	109.85	97.01	106.53	5.36	4.06	3.93	104.463	4.45
FDZ14_RS15315	SDR family oxidoreductase	0.042	-4.557	1.40279e-59	4.32628e-58	36.31	46.22	37.83	1.19	1.74	0.89	40.12	1.27333
FDZ14_RS25965	cadmium-translocating P-type ATPase	0.175	-2.51231	1.76838e-59	5.40159e-58	52.96	46.73	47.52	7.04	6.77	5.48	49.07	6.43
FDZ14_RS06995	D-amino-acid transaminase	0.146	-2.77344	1.90216e-59	5.78255e-58	112.71	122.55	108.08	13.81	11.58	11.77	114.447	12.3867
FDZ14_RS34860	ImmA/IrrE family metallo-endopeptidase	0.114	-3.12788	2.33724e-59	7.07154e-58	29.31	26.62	32.13	2.37	2.27	2.76	29.3533	2.46667
FDZ14_RS04940	butyrate kinase	0.084	-3.58169	3.0089e-59	9.06077e-58	104.38	52.72	75.98	4.53	4.52	5.07	77.6933	4.70667
FDZ14_RS14240	precorrin-4 C(11)-methyltransferase	0.057	-4.12367	3.278e-59	9.82477e-58	30.78	33.69	29.44	1.2	1.81	1.02	31.3033	1.34333
FDZ14_RS18780	MFS transporter	0.076	-3.70936	3.5733e-59	1.06102e-57	40.21	50.8	46.5	2.07	2.52	3.17	45.8367	2.58667
FDZ14_RS06580	stage V sporulation protein SpoVS	0.099	-3.34042	4.45162e-59	1.30964e-57	361.12	299.6	292.36	23.48	16.46	22.71	317.693	20.8833
FDZ14_RS08965	YsnF/AvaK domain-containing protein	0.113	-3.13947	4.60934e-59	1.34982e-57	65.53	76.99	79.82	6.37	5.51	6.7	74.1133	6.19333
FDZ14_RS27160	50S ribosomal protein L5	0.037	-4.74985	4.77685e-59	1.39248e-57	56.01	70.66	53.9	1.37	2.62	1.01	60.19	1.66667
FDZ14_RS03695	ATP-dependent protease ATP-binding subunit ClpX	0.197	-2.34508	5.42589e-59	1.57449e-57	207.83	178.75	187.05	28.16	28.61	26.72	191.21	27.83
FDZ14_RS21135	YhcN/YlaJ family sporulation lipoprotein	0.116	-3.11013	5.55674e-59	1.60517e-57	113.99	111.61	96.65	8.1	9.93	9.09	107.417	9.04
FDZ14_RS11620	STAS domain-containing protein	0.059	-4.0761	6.36609e-59	1.83068e-57	46.75	72.95	65.19	2.55	2.28	3.23	61.63	2.68667
FDZ14_RS01455	LysM peptidoglycan-binding domain-containing protein	0.054	-4.20497	1.65383e-58	4.7134e-57	21.55	14.5	18.44	0.68	0.81	0.68	18.1633	0.723333
FDZ14_RS23415	hypothetical protein	0.081	-3.634	1.72337e-58	4.88976e-57	34.17	41.32	47.59	2.86	1.75	2.74	41.0267	2.45
FDZ14_RS19235	hypothetical protein	0.082	-3.61225	2.2402e-58	6.32808e-57	709.96	1072.65	952.06	52.44	45.71	62.76	911.557	53.6367
FDZ14_RS09655	magnesium transporter CorA	0.074	-3.7553	2.62742e-58	7.38918e-57	51.75	67.65	61.81	3.07	2.66	4.12	60.4033	3.28333
FDZ14_RS27235	elongation factor G	0.149	-2.74656	2.77897e-58	7.7811e-57	190.38	208.84	186.48	23.32	24.71	17.62	195.233	21.8833
FDZ14_RS20455	DUF393 domain-containing protein	0.067	-3.89047	5.20264e-58	1.44407e-56	191.41	240.35	189.07	7.57	9.67	11.99	206.943	9.74333
FDZ14_RS23250	SDR family NAD(P)-dependent oxidoreductase	0.071	-3.80858	8.43415e-58	2.32085e-56	55.78	37.63	42.05	1.91	2.15	2.89	45.1533	2.31667
FDZ14_RS18030	3-butanediol dehydrogenase	0.159	-2.65518	1.30349e-57	3.57145e-56	94.39	102.27	93.33	11.76	11.39	10.99	96.6633	11.38
FDZ14_RS15955	peptidase M4 family protein	0.161	-2.63903	2.02827e-57	5.51e-56	608.63	660.91	597.84	74.56	70.33	78.19	622.46	74.36
FDZ14_RS27170	50S ribosomal protein L14	0.071	-3.81386	3.02243e-57	8.14143e-56	114.07	113.67	86.89	5.7	6.2	4.09	104.877	5.33
FDZ14_RS18150	xylose isomerase	0.066	-3.92768	3.89594e-57	1.04503e-55	14.35	13.62	12.35	0.69	0.59	0.68	13.44	0.653333
FDZ14_RS18195	substrate-binding domain-containing protein	0.153	-2.71073	7.30847e-57	1.94405e-55	82.56	92.97	83.99	10.75	9.86	8.88	86.5067	9.83
FDZ14_RS08960	hypothetical protein	0.049	-4.35815	1.29059e-56	3.39058e-55	164.29	189.64	191.81	3.56	7.64	6.7	181.913	5.96667
FDZ14_RS04935	Glu/Leu/Phe/Val dehydrogenase	0.091	-3.45571	1.37921e-56	3.60856e-55	277.51	183.24	225.63	11.98	14.41	18.86	228.793	15.0833
FDZ14_RS23975	PTS cellobiose transporter subunit IIC	0.17	-2.55976	2.03064e-56	5.29126e-55	78.73	59.56	73.63	8.9	9.83	7.85	70.64	8.86
FDZ14_RS14090	DUF1232 domain-containing protein	0.084	-3.56657	2.81101e-56	7.26539e-55	112.16	131.42	118.42	6.2	9.36	6.33	120.667	7.29667
FDZ14_RS27125	50S ribosomal protein L15	0.12	-3.0638	5.97904e-56	1.52073e-54	127.12	116.36	112.76	11.88	11.59	7.41	118.747	10.2933
FDZ14_RS13715	SDR family oxidoreductase	0.064	-3.96642	8.13073e-56	2.04357e-54	56.79	81.1	66.79	2.59	2.9	4.07	68.2267	3.18667
FDZ14_RS16775	pyridoxamine 5'-phosphate oxidase family protein	0.088	-3.51269	9.57319e-56	2.39668e-54	510.46	629.21	578.53	30.06	31.73	44.61	572.733	35.4667
FDZ14_RS26925	TIGR00159 family protein	0.136	-2.87901	1.23604e-55	3.08238e-54	251.06	183.07	195.5	20.54	18.28	23.37	209.877	20.73
FDZ14_RS34920	hypothetical protein	0.076	-3.71038	2.24678e-55	5.58111e-54	7.06	7.96	8.29	0.47	0.35	0.51	7.77	0.443333
FDZ14_RS27115	adenylate kinase	0.142	-2.81887	3.84927e-55	9.48792e-54	83.89	91.39	85.19	10.64	8.6	7.96	86.8233	9.06667
FDZ14_RS12315	alpha/beta hydrolase	0.059	-4.08937	4.65276e-55	1.14243e-53	30.87	41.53	31.44	1.63	1.07	1.79	34.6133	1.49667
FDZ14_RS13480	N-acyl homoserine lactonase family protein	0.114	-3.12692	5.8482e-55	1.43046e-53	49.34	56.34	48.83	4.08	4.46	4.49	51.5033	4.34333
FDZ14_RS14245	cobalamin biosynthesis protein	0.107	-3.22542	8.55326e-55	2.08412e-53	34.37	37.85	30.13	3.25	2.81	2.16	34.1167	2.74
FDZ14_RS23345	hypothetical protein	0.163	-2.61643	1.01589e-54	2.46595e-53	454.37	543.25	501.51	63.83	57.39	57.51	499.71	59.5767
FDZ14_RS18210	bifunctional 2-keto-4-hydroxyglutarate aldolase/2-keto-3-deoxy-6-phosphogluconate aldolase	0.068	-3.8743	1.04034e-54	2.51574e-53	37.49	44.87	39.84	2.23	1.51	2.31	40.7333	2.01667
FDZ14_RS03420	M42 family metallopeptidase	0.117	-3.09539	1.82725e-54	4.40195e-53	72.68	77.73	64.73	5.77	5.65	7.12	71.7133	6.18
FDZ14_RS21130	PhoH family protein	0.135	-2.88929	1.89315e-54	4.54356e-53	125.94	128.4	129.17	11.99	11.27	14.87	127.837	12.71
FDZ14_RS16860	tryptophan-rich sensory protein	0.058	-4.10055	2.12931e-54	5.09121e-53	40.07	56.35	48.16	2.42	1.28	2.47	48.1933	2.05667
FDZ14_RS04945	dihydrolipoyl dehydrogenase	0.077	-3.70007	2.25365e-54	5.36841e-53	53.79	30.84	38.69	1.72	2.41	2.75	41.1067	2.29333
FDZ14_RS10630	aldo/keto reductase	0.096	-3.37528	2.45577e-54	5.80653e-53	129.98	148.94	117.51	8.89	7.64	11.51	132.143	9.34667
FDZ14_RS09680	cold shock domain-containing protein	0.017	-5.85519	3.2016e-54	7.51433e-53	247.1	285.42	283.34	3.12	0.94	4.61	271.953	2.89
FDZ14_RS01870	type I glyceraldehyde-3-phosphate dehydrogenase	0.111	-3.17302	3.44257e-54	8.05032e-53	714.67	764.89	661.18	48.29	55.78	69.78	713.58	57.95
FDZ14_RS02710	4-dihydroxy-2-naphthoyl-CoA synthase	0.121	-3.04855	4.17583e-54	9.72939e-53	138.92	149.37	132.72	11.44	11.19	14.56	140.337	12.3967
FDZ14_RS01715	excinuclease ABC subunit UvrB	0.121	-3.04296	4.87765e-54	1.13233e-52	25.16	24.69	23	2.43	1.7	2.43	24.2833	2.18667
FDZ14_RS27165	50S ribosomal protein L24	0.071	-3.82258	8.23804e-54	1.90549e-52	114.45	124.34	118.56	7.11	7.09	3.69	119.117	5.96333
FDZ14_RS01840	ATP-dependent Clp endopeptidase proteolytic subunit ClpP	0.126	-2.98509	2.14636e-53	4.9467e-52	1154.48	1255.72	1139.77	96.3	100.6	126.85	1183.32	107.917
FDZ14_RS18635	MTH1187 family thiamine-binding protein	0.071	-3.81616	6.22161e-53	1.41348e-51	188.8	191.09	170.21	6.45	13.11	7.51	183.367	9.02333
FDZ14_RS12585	L-lactate permease	0.081	-3.61762	9.57533e-53	2.16769e-51	35.96	58.39	40.33	2.84	2.48	2.93	44.8933	2.75
FDZ14_RS01885	3-bisphosphoglycerate-independent phosphoglycerate mutase	0.111	-3.17409	1.04628e-52	2.35192e-51	336.71	382.9	337.24	24.6	26.46	35.33	352.283	28.7967
FDZ14_RS14935	DinB family protein	0.16	-2.64369	3.13163e-52	6.97928e-51	791.51	854.59	746.11	92.53	84.45	97.89	797.403	91.6233
FDZ14_RS05125	CoA transferase subunit B	0.186	-2.42344	5.86265e-52	1.29506e-50	304.43	247.71	264.27	37.64	34.14	38.72	272.137	36.8333
FDZ14_RS21965	DUF1049 domain-containing protein	0.056	-4.17136	6.62804e-52	1.45908e-50	119.06	195.89	145.58	5.67	7.86	4.69	153.51	6.07333
FDZ14_RS05120	CoA transferase subunit A	0.123	-3.02018	8.66862e-52	1.90173e-50	175.15	177.8	167.88	14.87	12.95	18.76	173.61	15.5267
FDZ14_RS21530	hypothetical protein	0.151	-2.72896	1.5536e-51	3.37353e-50	462.1	425.72	372.5	41.67	44.24	45.5	420.107	43.8033
FDZ14_RS24530	M20/M25/M40 family metallo-hydrolase	0.199	-2.33276	1.67013e-51	3.61427e-50	300.08	213.97	242.27	37.62	37.09	36.15	252.107	36.9533
FDZ14_RS20110	hypothetical protein	0.147	-2.76587	1.80375e-51	3.89024e-50	251.87	302.13	260.91	28.8	28.63	28.25	271.637	28.56
FDZ14_RS12920	CapA family protein	0.112	-3.15914	2.24139e-51	4.78562e-50	73.18	59.94	76.79	4.49	5.72	6.88	69.97	5.69667
FDZ14_RS26000	type 1 glutamine amidotransferase	0.09	-3.47578	4.64597e-51	9.85377e-50	551.2	668.91	543.69	29.36	36.29	47.7	587.933	37.7833
FDZ14_RS16800	GNAT family N-acetyltransferase	0.059	-4.07718	8.10719e-51	1.70813e-49	71.53	50.97	71.12	2.53	1.68	3.77	64.54	2.66
FDZ14_RS24100	GNAT family N-acetyltransferase	0.159	-2.65624	1.22502e-50	2.57254e-49	172.09	140.04	168.09	19.96	15.46	18.7	160.073	18.04
FDZ14_RS19985	imidazolonepropionase	0.147	-2.76807	1.7975e-50	3.76237e-49	275.3	354.14	293.09	33.89	32.05	34.97	307.51	33.6367
FDZ14_RS18205	mannonate dehydratase	0.093	-3.42358	1.84846e-50	3.85639e-49	34.88	47.68	40.78	2.76	2.41	3.33	41.1133	2.83333
FDZ14_RS24080	phosphatidylglycerophosphatase A	0.17	-2.55667	2.53467e-50	5.25369e-49	105.28	99.61	99.47	12.89	12.15	12.37	101.453	12.47
FDZ14_RS03040	aminopeptidase	0.12	-3.05847	1.88817e-49	3.86348e-48	26.06	31.06	27.65	2.51	2.45	2.58	28.2567	2.51333
FDZ14_RS18050	alpha-ketoacid dehydrogenase subunit beta	0.149	-2.74437	2.32751e-49	4.74723e-48	224.73	227.92	218.45	33.05	23.93	18.21	223.7	25.0633
FDZ14_RS15735	DUF3870 domain-containing protein	0.089	-3.49415	4.98704e-49	1.00433e-47	160.48	165.41	177.64	8.15	9.19	13.16	167.843	10.1667
FDZ14_RS02665	glucose-1-phosphate adenylyltransferase	0.188	-2.4113	5.30356e-49	1.06472e-47	214.67	152.43	159.05	24.85	24.44	23.47	175.383	24.2533
FDZ14_RS16085	hypothetical protein	0.044	-4.51987	6.56427e-49	1.30957e-47	201.96	453.13	314.83	8.3	12.47	8.48	323.307	9.75
FDZ14_RS34940	hypothetical protein	0.092	-3.4496	9.08852e-49	1.8019e-47	33.67	36.12	33.72	1.92	1.93	3.06	34.5033	2.30333
FDZ14_RS03505	thioredoxin	0.2	-2.32549	2.25443e-48	4.44205e-47	1052.85	1059.58	1042.51	146.61	141.16	146.88	1051.65	144.883
FDZ14_RS05590	YpiF family protein	0.121	-3.04321	3.50446e-48	6.84174e-47	102.26	91.64	100.43	9.78	6.04	9.89	98.11	8.57
FDZ14_RS01890	phosphopyruvate hydratase	0.145	-2.78412	5.17546e-48	1.00426e-46	393.89	462.12	398.27	41.33	42.23	51.16	418.093	44.9067
FDZ14_RS06530	insulinase family protein	0.14	-2.83386	7.01515e-48	1.35711e-46	135.83	139.28	129.78	12.52	12.58	16.67	134.963	13.9233
FDZ14_RS02675	glycogen synthase GlgA	0.136	-2.87443	1.06329e-47	2.04458e-46	110.83	138.03	113.08	10.7	13.04	12.94	120.647	12.2267
FDZ14_RS23190	ribose ABC transporter substrate-binding protein RbsB	0.138	-2.85997	1.43608e-47	2.75313e-46	195.79	174.61	194.41	16.45	16.96	23.15	188.27	18.8533
FDZ14_RS01365	F0F1 ATP synthase subunit delta	0.201	-2.31466	1.46598e-47	2.80204e-46	163.75	160.96	167.64	24.18	24.28	23.24	164.117	23.9
FDZ14_RS22795	CsbD family protein	0.12	-3.06299	3.3617e-47	6.38723e-46	1482.87	1929.02	1668.44	113.94	139.86	123.53	1693.44	125.777
FDZ14_RS16425	hypothetical protein	0.107	-3.2214	5.37738e-47	1.01867e-45	63.86	74.17	73.16	5.15	5.2	5.81	70.3967	5.38667
FDZ14_RS23570	fumarylacetoacetate hydrolase family protein	0.101	-3.30245	5.62726e-47	1.06285e-45	45.04	48.96	46.22	3.42	2.67	4.18	46.74	3.42333
FDZ14_RS23195	ribose ABC transporter permease	0.154	-2.70116	1.6292e-46	3.05906e-45	165.58	182.98	165.33	17.76	18.28	22.03	171.297	19.3567
FDZ14_RS17155	methyltransferase	0.033	-4.90271	2.16515e-46	4.05346e-45	22.04	26.68	24.93	0.73	0.54	0.54	24.55	0.603333
FDZ14_RS26480	5-(carboxyamino)imidazole ribonucleotide synthase	0.145	-2.78161	3.19162e-46	5.9577e-45	66.91	53.56	45.46	5.5	6.41	5.87	55.31	5.92667
FDZ14_RS16520	3-hydroxybutyrate dehydrogenase	0.119	-3.06752	5.73167e-46	1.06061e-44	227.85	252.49	222.04	16.92	18.59	25.41	234.127	20.3067
FDZ14_RS09515	D-glycerate dehydrogenase	0.121	-3.04334	1.20407e-45	2.21521e-44	30.62	26.57	24	2.1	2.58	2.55	27.0633	2.41
FDZ14_RS05025	M20/M25/M40 family metallo-hydrolase	0.123	-3.02699	1.28282e-45	2.35331e-44	110.67	112.8	106.98	9.35	7.75	12.61	110.15	9.90333
FDZ14_RS01105	phosphate acetyltransferase	0.101	-3.30091	5.19608e-45	9.42381e-44	57.3	81.38	80.49	4.6	5.15	6.59	73.0567	5.44667
FDZ14_RS02265	D-glycerate dehydrogenase	0.118	-3.08318	5.386e-45	9.74057e-44	31.66	35.56	27.68	2.69	2.5	3.06	31.6333	2.75
FDZ14_RS01370	F0F1 ATP synthase subunit alpha	0.201	-2.31412	7.31019e-45	1.31831e-43	545.07	585.32	504.61	79.35	83.62	81.62	545	81.53
FDZ14_RS15975	hypothetical protein	0.114	-3.13581	1.48351e-44	2.63809e-43	1189.59	1262.38	1134.85	70.6	88.82	110.93	1195.61	90.1167
FDZ14_RS07090	PTS glucose transporter subunit IIA	0.168	-2.57077	1.73912e-44	3.08405e-43	117.27	121.17	112.69	14.08	16.59	12.21	117.043	14.2933
FDZ14_RS06140	succinate--CoA ligase subunit alpha	0.203	-2.29846	2.06958e-44	3.65989e-43	225.92	192.97	195.25	29.34	29.29	32.72	204.713	30.45
FDZ14_RS05075	NADPH dehydrogenase NamA	0.136	-2.88196	2.19766e-44	3.87565e-43	29.9	30.28	29	2.89	2.56	3.42	29.7267	2.95667
FDZ14_RS18790	imidazolonepropionase	0.103	-3.27893	2.66253e-44	4.68253e-43	100.51	140.53	116.29	6.85	9.64	10.71	119.11	9.06667
FDZ14_RS09645	hypothetical protein	0.152	-2.71828	3.20948e-44	5.61351e-43	429.34	367.33	424.2	40.81	36.87	42.31	406.957	39.9967
FDZ14_RS05435	30S ribosomal protein S1	0.209	-2.25709	6.14422e-44	1.06589e-42	57.62	43.78	54.97	8.34	8.01	7.74	52.1233	8.03
FDZ14_RS12690	hypothetical protein	0.157	-2.67027	7.04775e-44	1.21932e-42	329.87	276.08	299.58	29.5	31.78	39.75	301.843	33.6767
FDZ14_RS24955	3'-5' exoribonuclease YhaM	0.193	-2.37589	7.09807e-44	1.2247e-42	57.48	55.99	54.38	8.34	7.35	8.14	55.95	7.94333
FDZ14_RS26085	type VII secretion protein EssB	0.139	-2.84939	9.51526e-44	1.63294e-42	48.37	48.38	52.97	4.14	5.02	6.08	49.9067	5.08
FDZ14_RS24415	ATP-dependent chaperone ClpB	0.149	-2.74565	1.25625e-43	2.15011e-42	20.94	23.74	21.49	2.39	2.13	2.82	22.0567	2.44667
FDZ14_RS16200	organic hydroperoxide resistance protein	0.093	-3.42326	1.33512e-43	2.27899e-42	1021.07	1232.67	1006.92	52.04	66.7	94.63	1086.89	71.1233
FDZ14_RS16535	ammonia-dependent NAD(+) synthetase	0.13	-2.94223	1.56702e-43	2.66769e-42	110.02	131.99	124.4	11.3	9.41	14.17	122.137	11.6267
FDZ14_RS11200	NADP-dependent oxidoreductase	0.151	-2.72765	2.33255e-43	3.96037e-42	32.87	36.22	35.21	3.61	3.84	4.16	34.7667	3.87
FDZ14_RS07340	DUF1540 domain-containing protein	0.084	-3.56738	3.35058e-43	5.67377e-42	1175.66	1359.9	973.63	71.29	36.74	67.41	1169.73	58.48
FDZ14_RS16525	S8 family serine peptidase	0.149	-2.74935	3.60042e-43	6.08072e-42	95.14	83.27	79.54	8.54	8.12	11.62	85.9833	9.42667
FDZ14_RS12520	hypothetical protein	0.18	-2.47648	4.6389e-43	7.81392e-42	891.43	855.5	819.16	98.99	107.25	124.31	855.363	110.183
FDZ14_RS11940	3-phosphoshikimate 1-carboxyvinyltransferase	0.129	-2.95613	6.89417e-43	1.15518e-41	17.25	17.89	18.33	1.89	1.33	1.88	17.8233	1.7
FDZ14_RS34900	type IV secretion system protein VirB4	0.094	-3.41282	1.02799e-42	1.7135e-41	9.07	6.7	6.89	0.53	0.44	0.61	7.55333	0.526667
FDZ14_RS07875	YtxH domain-containing protein	0.183	-2.4487	1.10459e-42	1.83161e-41	130.9	107.68	118.97	14.82	15.46	16.42	119.183	15.5667
FDZ14_RS08460	general stress protein	0.103	-3.28113	1.14456e-42	1.89298e-41	98.68	97.84	96.92	4.78	9.02	7.52	97.8133	7.10667
FDZ14_RS01375	F0F1 ATP synthase subunit gamma	0.176	-2.50972	1.47871e-42	2.43301e-41	501.45	610.59	504.07	66.76	68.99	73.55	538.703	69.7667
FDZ14_RS24630	exonuclease SbcCD subunit D	0.124	-3.00601	1.84835e-42	3.03339e-41	19.27	19.35	17.72	1.7	2.2	1.35	18.78	1.75
FDZ14_RS04925	sigma-54-dependent transcriptional regulator	0.135	-2.88512	2.23197e-42	3.65357e-41	9.44	8.23	7.94	1.02	0.82	0.75	8.53667	0.863333
FDZ14_RS01810	thioredoxin-disulfide reductase	0.211	-2.24369	2.72017e-42	4.44132e-41	60.69	51.17	59.22	10.41	7.96	8.29	57.0267	8.88667
FDZ14_RS02425	iron-containing alcohol dehydrogenase	0.137	-2.87001	3.23481e-42	5.26813e-41	40.9	48.44	41.82	3.83	4.31	5.09	43.72	4.41
FDZ14_RS11730	SH3 domain-containing protein	0.171	-2.5492	3.82715e-42	6.21693e-41	29.85	21.65	24.54	3.74	2.67	3.19	25.3467	3.2
FDZ14_RS18240	galactose mutarotase	0.154	-2.69773	4.23463e-42	6.8614e-41	34.51	40.4	36.2	3.92	4.4	4.35	37.0367	4.22333
FDZ14_RS01360	F0F1 ATP synthase subunit B	0.232	-2.10512	6.65415e-42	1.07273e-40	321.09	285.82	266.65	50.68	50.21	45.91	291.187	48.9333
FDZ14_RS11925	bifunctional 3-deoxy-7-phosphoheptulonate synthase/chorismate mutase	0.168	-2.57362	7.6047e-42	1.22288e-40	48.04	52.46	43.33	5.66	6.16	6.07	47.9433	5.96333
FDZ14_RS14560	CoA-binding protein	0.104	-3.26734	8.01566e-42	1.28573e-40	71.08	93.38	91.08	5.22	6.77	6.86	85.18	6.28333
FDZ14_RS01380	F0F1 ATP synthase subunit beta	0.208	-2.26847	9.11952e-42	1.45912e-40	737.79	850.55	747.4	117.24	124.59	119.13	778.58	120.32
FDZ14_RS34935	hypothetical protein	0.087	-3.51479	1.12632e-41	1.79312e-40	33.83	32.49	33.4	2.28	1.55	2.4	33.24	2.07667
FDZ14_RS04955	alpha-ketoacid dehydrogenase subunit beta	0.118	-3.0777	1.16821e-41	1.85519e-40	90.13	94.38	79.84	6.42	6.46	9.96	88.1167	7.61333
FDZ14_RS23200	sugar ABC transporter ATP-binding protein	0.159	-2.65692	1.44311e-41	2.2804e-40	138.17	169.42	146.37	16.71	16.27	20.43	151.32	17.8033
FDZ14_RS10165	TPM domain-containing protein	0.195	-2.35929	1.66378e-41	2.6226e-40	529.05	498.9	467.83	74.86	59.82	78.56	498.593	71.08
FDZ14_RS05710	biotin/lipoyl-binding protein	0.053	-4.22878	2.22352e-41	3.49629e-40	173.69	165.29	155.65	6.5	6.84	4.05	164.877	5.79667
FDZ14_RS19615	iron-containing alcohol dehydrogenase	0.15	-2.73601	2.59906e-41	4.07676e-40	31.69	36.5	30.01	3.63	3.32	3.97	32.7333	3.64
FDZ14_RS02670	glucose-1-phosphate adenylyltransferase	0.203	-2.29991	3.05677e-41	4.78295e-40	231.19	211.72	189.09	29.37	31.96	33.05	210.667	31.46
FDZ14_RS02660	4-alpha-glucan branching protein GlgB	0.178	-2.48799	4.36592e-41	6.81468e-40	239.77	183.71	212.26	24.97	25.5	32.72	211.913	27.73
FDZ14_RS25040	sn-glycerol-3-phosphate ABC transporter ATP-binding protein UgpC	0.201	-2.31126	6.41305e-41	9.98559e-40	267.78	186.37	194.8	33.27	29.42	33.23	216.317	31.9733
FDZ14_RS14055	DJ-1/PfpI family protein	0.181	-2.46984	7.23549e-41	1.12388e-39	262.42	250.54	215.13	28.5	32.39	34.03	242.697	31.64
FDZ14_RS22020	ABC transporter permease	0.12	-3.05911	7.85386e-41	1.21697e-39	39.87	23.48	31.22	2.38	2.52	3.33	31.5233	2.74333
FDZ14_RS16905	aspartate kinase	0.218	-2.19644	1.81484e-40	2.78508e-39	67.85	55.93	67.02	12.82	9.79	8.45	63.6	10.3533
FDZ14_RS08930	hypothetical protein	0.053	-4.2428	2.65567e-40	4.06566e-39	148.23	139.84	177.71	3.96	4.61	7	155.26	5.19
FDZ14_RS13475	iron-containing alcohol dehydrogenase	0.169	-2.5682	3.6248e-40	5.53607e-39	34.8	38.97	36.84	4.17	4.7	4.92	36.87	4.59667
FDZ14_RS12525	spore germination protein	0.117	-3.09985	4.89358e-40	7.43825e-39	359.95	378.8	313.34	21.39	34.75	23.57	350.697	26.57
FDZ14_RS02285	NifU family protein	0.218	-2.19466	6.83579e-40	1.03167e-38	734.39	761.8	657.22	114.21	105.62	92.66	717.803	104.163
FDZ14_RS00445	ParA family protein	0.103	-3.28158	8.842e-40	1.32505e-38	19.36	18.14	17.17	1.62	1.39	1.15	18.2233	1.38667
FDZ14_RS19010	hypothetical protein	0.22	-2.18637	9.62474e-40	1.43898e-38	118.99	94.1	105.87	17.54	16.82	16.13	106.32	16.83
FDZ14_RS14255	uroporphyrinogen-III C-methyltransferase	0.203	-2.30248	9.72047e-40	1.44989e-38	57.31	57.66	54.81	9.88	8.08	7.47	56.5933	8.47667
FDZ14_RS03670	3-isopropylmalate dehydrogenase	0.197	-2.3442	1.00867e-39	1.50101e-38	244.22	297.09	260.76	40.98	35.72	40.65	267.357	39.1167
FDZ14_RS14960	DinB family protein	0.124	-3.00783	1.31374e-39	1.94591e-38	68.55	77.64	76.65	5.39	6.33	8.1	74.28	6.60667
FDZ14_RS18630	general stress protein	0.213	-2.23001	1.3985e-39	2.06667e-38	308.19	333.43	331.06	51.24	45.9	52.23	324.227	49.79
FDZ14_RS29650	hypothetical protein	0.12	-3.05554	1.93613e-39	2.85456e-38	60.53	61.21	63.79	5.04	7.28	3.88	61.8433	5.4
FDZ14_RS03675	3-isopropylmalate dehydratase large subunit	0.189	-2.4048	2.48904e-39	3.6613e-38	93.94	114.93	98.2	15.32	12.93	15.01	102.357	14.42
FDZ14_RS24335	peptide ABC transporter substrate-binding protein	0.241	-2.05391	2.88217e-39	4.21048e-38	282.19	286.72	260.08	55.37	52.85	41.51	276.33	49.91
FDZ14_RS03000	M42 family metallopeptidase	0.197	-2.3466	2.93013e-39	4.27076e-38	60.31	46.48	50.02	7.27	7.11	8.19	52.27	7.52333
FDZ14_RS34930	type IV secretory system conjugative DNA transfer family protein	0.153	-2.71104	4.24313e-39	6.1564e-38	6.98	6.43	6.97	0.96	0.66	0.7	6.79333	0.773333
FDZ14_RS18260	hypothetical protein	0.047	-4.40494	6.18656e-39	8.93552e-38	23.34	34.2	27.9	1.02	1.12	0.82	28.48	0.986667
FDZ14_RS13820	oxidoreductase	0.223	-2.16525	1.31297e-38	1.87938e-37	81.9	75.9	83.03	12.34	13.27	13.84	80.2767	13.15
FDZ14_RS34910	hypothetical protein	0.078	-3.6803	1.35469e-38	1.93475e-37	19.08	19.34	23.02	0.88	1.45	1.16	20.48	1.16333
FDZ14_RS23965	6-phospho-beta-glucosidase	0.249	-2.00467	1.72023e-38	2.45133e-37	127.67	97.24	100.41	21.7	20.38	17.99	108.44	20.0233
FDZ14_RS13610	PTS cellobiose transporter subunit IIC	0.161	-2.63536	2.5565e-38	3.61878e-37	24.39	21.56	21.59	2.18	3	2.83	22.5133	2.67
FDZ14_RS08580	DMT family transporter	0.087	-3.51751	2.7585e-38	3.89607e-37	22.05	13.65	20.04	0.97	0.95	1.57	18.58	1.16333
FDZ14_RS02125	arsenate reductase family protein	0.037	-4.77298	4.55194e-38	6.35878e-37	50.21	34.12	54.61	1.55	0.76	1.2	46.3133	1.17
FDZ14_RS01250	fructose-6-phosphate aldolase	0.116	-3.11109	4.81153e-38	6.70672e-37	40.1	34.16	30.06	2.43	2.73	3.53	34.7733	2.89667
FDZ14_RS14220	precorrin-8X methylmutase	0.17	-2.55327	4.86511e-38	6.76664e-37	144.32	170.86	140.8	24.58	18.95	14.28	151.993	19.27
FDZ14_RS16090	YihY/virulence factor BrkB family protein	0.2	-2.31856	5.72168e-38	7.92347e-37	111.78	139.12	130.83	18.9	19.18	18.49	127.243	18.8567
FDZ14_RS16465	YtoQ family protein	0.057	-4.13608	5.76287e-38	7.94605e-37	45.17	42.13	32.38	1.37	0.97	2.38	39.8933	1.57333
FDZ14_RS14145	NAD(P)/FAD-dependent oxidoreductase	0.259	-1.94788	7.18832e-38	9.89013e-37	182.38	174	158	35.6	33.62	29.9	171.46	33.04
FDZ14_RS18215	zinc-binding alcohol dehydrogenase family protein	0.105	-3.24726	1.12455e-37	1.5439e-36	16.05	20.74	15.42	1.46	1.57	1.1	17.4033	1.37667
FDZ14_RS27240	30S ribosomal protein S7	0.184	-2.44374	6.56277e-37	8.83897e-36	122.31	116.12	120.01	16.03	19.78	11.95	119.48	15.92
FDZ14_RS23770	DUF5105 domain-containing protein	0.159	-2.65107	6.81715e-37	9.16225e-36	57.54	65.93	67.38	7.21	6.11	9	63.6167	7.44
FDZ14_RS30180	HNH endonuclease	0.141	-2.83114	6.8753e-37	9.22099e-36	90.06	89.45	86.12	8.19	7.11	12.04	88.5433	9.11333
FDZ14_RS17230	N-acetylmuramoyl-L-alanine amidase	0.135	-2.88385	8.24428e-37	1.10339e-35	44.08	52.93	41.49	3.82	4.24	5.81	46.1667	4.62333
FDZ14_RS27445	ATP-dependent metallopeptidase FtsH/Yme1/Tma family protein	0.264	-1.91929	8.34618e-37	1.11469e-35	308.52	226.98	254.22	55.29	48.34	50.99	263.24	51.54
FDZ14_RS18085	SDR family oxidoreductase	0.168	-2.57592	8.96697e-37	1.1951e-35	251.72	345.32	279.72	33.73	35.2	39.67	292.253	36.2
FDZ14_RS15135	5-oxoprolinase subunit PxpA	0.071	-3.80777	9.34755e-37	1.24322e-35	13.49	14.48	13.82	0.77	0.65	0.76	13.93	0.726667
FDZ14_RS18200	SDR family oxidoreductase	0.114	-3.12812	1.2132e-36	1.61021e-35	42.96	56.62	52.1	3.79	3.29	5.57	50.56	4.21667
FDZ14_RS03065	catabolite control protein A	0.223	-2.16632	1.47156e-36	1.94906e-35	74.2	73.43	70.25	12.64	10.54	12.61	72.6267	11.93
FDZ14_RS02715	o-succinylbenzoate--CoA ligase	0.104	-3.26587	1.82337e-36	2.41002e-35	16.33	18.4	15.3	1.19	0.88	1.75	16.6767	1.27333
FDZ14_RS01935	formate dehydrogenase subunit alpha	0.191	-2.38653	1.98573e-36	2.61919e-35	104.63	81.24	91.08	11.49	11.97	15.51	92.3167	12.99
FDZ14_RS01245	fructose-bisphosphate aldolase	0.23	-2.12035	2.36802e-36	3.117e-35	232.75	226.31	203.85	34.61	40.75	36.69	220.97	37.35
FDZ14_RS20300	group-specific protein	0.109	-3.20001	2.42376e-36	3.18381e-35	122.68	121.38	126.68	7.88	9.69	9.17	123.58	8.91333
FDZ14_RS01720	excinuclease ABC subunit UvrA	0.197	-2.34234	2.46391e-36	3.2299e-35	52.27	53.22	50.94	7.16	6.8	8.92	52.1433	7.62667
FDZ14_RS24525	amino acid permease	0.261	-1.93568	3.63297e-36	4.75264e-35	111.4	79.32	94.51	19.52	18.2	17.34	95.0767	18.3533
FDZ14_RS21405	SDR family oxidoreductase	0.202	-2.30638	4.74349e-36	6.19272e-35	41.72	40.92	38.68	5.94	6.35	5.75	40.44	6.01333
FDZ14_RS12825	M23 family metallopeptidase	0.194	-2.36617	4.93584e-36	6.4176e-35	625.81	583.82	577.79	80.25	71.86	100.9	595.807	84.3367
FDZ14_RS27195	50S ribosomal protein L22	0.185	-2.43768	5.04796e-36	6.55004e-35	280.82	304.76	303.99	48.44	42.15	26.48	296.523	39.0233
FDZ14_RS01815	8-oxo-dGTP diphosphatase	0.128	-2.96152	5.25475e-36	6.80453e-35	57.75	53.21	53.95	4.98	3.73	6.25	54.97	4.98667
FDZ14_RS03920	YsnF/AvaK domain-containing protein	0.182	-2.45618	5.87862e-36	7.59699e-35	1083.26	1177.82	1144.29	137.02	135.26	183.28	1135.12	151.853
FDZ14_RS26005	SidA/IucD/PvdA family monooxygenase	0.088	-3.51304	6.16747e-36	7.95417e-35	32.31	44.25	38.65	1.66	2.1	3.6	38.4033	2.45333
FDZ14_RS26370	Asp-tRNA(Asn)/Glu-tRNA(Gln) amidotransferase subunit GatB	0.163	-2.61796	7.79735e-36	1.00359e-34	36.58	47.78	34.15	5.29	5.3	3.97	39.5033	4.85333
FDZ14_RS15970	PAS domain S-box protein	0.16	-2.64217	8.01387e-36	1.02939e-34	9.79	6.74	8.77	1	0.98	1.01	8.43333	0.996667
FDZ14_RS13615	6-phospho-beta-glucosidase	0.211	-2.24388	1.07761e-35	1.37865e-34	44.84	32.19	34.06	5.61	5.81	5.83	37.03	5.75
FDZ14_RS24790	lipoate--protein ligase	0.129	-2.94908	1.52552e-35	1.9439e-34	15.47	12.29	13.11	1.61	1.23	1.08	13.6233	1.30667
FDZ14_RS10160	LemA family protein	0.166	-2.59504	1.86879e-35	2.37184e-34	461.22	479.63	448.52	54.8	42.55	68.32	463.123	55.2233
FDZ14_RS08970	CBS domain-containing protein	0.15	-2.73515	2.18676e-35	2.76989e-34	59.1	63.72	71.74	6.7	8.54	5.8	64.8533	7.01333
FDZ14_RS15950	metallophosphoesterase family protein	0.163	-2.61886	3.15822e-35	3.97674e-34	26.95	30.18	30.6	3.53	3.37	3.57	29.2433	3.49
FDZ14_RS26145	magnesium/cobalt transporter CorA	0.074	-3.75374	4.82013e-35	6.04553e-34	50.39	124.82	90.02	4.23	4.29	6.1	88.41	4.87333
FDZ14_RS04960	2-oxo acid dehydrogenase subunit E2	0.183	-2.45396	5.02476e-35	6.28981e-34	147.71	173.76	144.9	18.64	20.18	24.09	155.457	20.97
FDZ14_RS21400	nitroreductase family protein	0.145	-2.78208	7.15948e-35	8.94445e-34	36.01	36.93	28.89	4.06	3.73	3.09	33.9433	3.62667
FDZ14_RS02395	pyridoxal phosphate-dependent aminotransferase	0.22	-2.18226	9.33045e-35	1.16112e-33	39.58	40.84	36.22	6.83	5.85	6.39	38.88	6.35667
FDZ14_RS18420	GlsB/YeaQ/YmgE family stress response membrane protein	0.071	-3.81322	1.10016e-34	1.36642e-33	85.44	130.58	94.29	5.69	3.31	5.91	103.437	4.97
FDZ14_RS13600	hypothetical protein	0.118	-3.08019	1.50483e-34	1.86179e-33	62.14	62.53	55.5	4	4.29	6.76	60.0567	5.01667
FDZ14_RS16680	NAD(P)H-hydrate dehydratase	0.178	-2.48718	1.97657e-34	2.43599e-33	17.28	19.97	19.61	3.1	2.08	2.4	18.9533	2.52667
FDZ14_RS26080	type VII secretion protein EssC	0.267	-1.90709	3.41462e-34	4.18406e-33	31.67	28.42	27.94	5.6	6.19	5.72	29.3433	5.83667
FDZ14_RS23260	IclR family transcriptional regulator	0.168	-2.57363	7.08261e-34	8.64539e-33	112.79	175.54	146.04	18.76	17.28	18.03	144.79	18.0233
FDZ14_RS08935	hypothetical protein	0.095	-3.39717	8.0139e-34	9.76351e-33	201.49	189.89	212.07	10.31	8.32	18.11	201.15	12.2467
FDZ14_RS04450	acyl-CoA dehydrogenase family protein	0.262	-1.93169	1.05219e-33	1.27704e-32	63.72	49.85	61.58	11.73	10.74	11.3	58.3833	11.2567
FDZ14_RS25585	sporulation integral membrane protein YtvI	0.155	-2.68613	1.60706e-33	1.94676e-32	32.82	19.5	27.31	2.59	3.17	3.22	26.5433	2.99333
FDZ14_RS16100	hypothetical protein	0.17	-2.55312	1.74221e-33	2.10649e-32	31.01	37.05	35.89	3.85	4.47	4.69	34.65	4.33667
FDZ14_RS04720	glycine cleavage system aminomethyltransferase GcvT	0.221	-2.17872	1.95022e-33	2.34909e-32	25.99	23.67	22.95	4.17	4.03	3.68	24.2033	3.96
FDZ14_RS18785	agmatinase family protein	0.191	-2.38985	2.45889e-33	2.95066e-32	52.71	69.16	62	8.34	9.86	7.9	61.29	8.7
FDZ14_RS13710	SDR family oxidoreductase	0.097	-3.36898	4.88731e-33	5.78861e-32	13.5	12.14	13.77	0.93	0.78	1.06	13.1367	0.923333
FDZ14_RS18645	general stress protein	0.176	-2.50991	5.47763e-33	6.47577e-32	213.79	249.45	228.73	25.9	25.54	32.4	230.657	27.9467
FDZ14_RS15490	group 1 truncated hemoglobin	0.089	-3.49057	5.97005e-33	7.04488e-32	45.6	41.1	40.06	2.87	1.78	3.16	42.2533	2.60333
FDZ14_RS32305	hypothetical protein	0.15	-2.74176	7.27429e-33	8.52093e-32	24.57	30.69	31.6	3.08	2.56	3.91	28.9533	3.18333
FDZ14_RS27230	elongation factor Tu	0.239	-2.06661	8.02062e-33	9.36081e-32	1786.32	1877.64	1639.92	293.7	304.26	337.57	1767.96	311.843
FDZ14_RS05475	hypothetical protein	0.231	-2.11343	9.27382e-33	1.0784e-31	72.75	69.08	58.53	12.39	11.07	10.59	66.7867	11.35
FDZ14_RS26715	RNA-binding transcriptional accessory protein	0.241	-2.05358	1.71171e-32	1.97605e-31	22.55	21.42	20.72	3.8	3.67	4.1	21.5633	3.85667
FDZ14_RS27190	30S ribosomal protein S3	0.168	-2.57623	1.78178e-32	2.05322e-31	91.19	96.78	94.89	13.55	14.48	7.23	94.2867	11.7533
FDZ14_RS01440	helix-turn-helix transcriptional regulator	0.161	-2.63895	2.40306e-32	2.74931e-31	70.03	55.1	58.45	5.77	7.57	7.45	61.1933	6.93
FDZ14_RS27200	30S ribosomal protein S19	0.181	-2.46763	3.01497e-32	3.43094e-31	189.67	205.28	164.61	29.14	23.37	17.53	186.52	23.3467
FDZ14_RS13060	pyrimidine-nucleoside phosphorylase	0.185	-2.43637	3.0904e-32	3.50429e-31	12.67	11.33	12.04	1.84	1.53	1.57	12.0133	1.64667
FDZ14_RS27555	RidA family protein	0.234	-2.09657	3.11191e-32	3.52242e-31	147.82	126.67	121.46	23.11	23.51	18.98	131.983	21.8667
FDZ14_RS07915	aldo/keto reductase	0.197	-2.34031	4.01465e-32	4.52818e-31	31.26	29.43	29.97	4.58	3.6	4.94	30.22	4.37333
FDZ14_RS11930	chorismate synthase	0.16	-2.6476	4.02214e-32	4.52863e-31	12.88	13.45	11.71	1.65	1.58	1.3	12.68	1.51
FDZ14_RS08705	alpha/beta hydrolase	0.287	-1.80061	4.17549e-32	4.69301e-31	198.97	188.84	175.9	40.61	40.59	37.93	187.903	39.71
FDZ14_RS26565	chaperonin GroEL	0.175	-2.51263	4.42702e-32	4.96698e-31	508.62	647.33	541.51	65.53	65.29	89.65	565.82	73.49
FDZ14_RS21390	IDEAL domain-containing protein	0.127	-2.98165	5.05496e-32	5.65164e-31	606.03	802.25	566.56	39.91	57.37	62.93	658.28	53.4033
FDZ14_RS27185	50S ribosomal protein L16	0.158	-2.66017	6.96295e-32	7.74416e-31	84.62	95.2	79.34	10.53	12.61	6.7	86.3867	9.94667
FDZ14_RS14260	nitroreductase	0.147	-2.76709	9.34045e-32	1.03703e-30	33.85	35.66	34.72	3.75	2.87	4.4	34.7433	3.67333
FDZ14_RS17700	glutathione peroxidase	0.271	-1.88561	1.05573e-31	1.1701e-30	199.69	174.33	165.1	40.21	35.1	30.18	179.707	35.1633
FDZ14_RS15900	VTT domain-containing protein	0.108	-3.21131	1.6581e-31	1.82505e-30	28.55	52.28	41.6	3.3	3.08	3.34	40.81	3.24
FDZ14_RS07595	aminopeptidase P family protein	0.217	-2.20556	1.80392e-31	1.97873e-30	31.63	30.06	27.24	4.37	5.24	4.63	29.6433	4.74667
FDZ14_RS09670	AGE family epimerase/isomerase	0.212	-2.23823	1.94088e-31	2.12532e-30	22.61	26.92	26.63	4.48	4.06	3.53	25.3867	4.02333
FDZ14_RS26315	lactonase family protein	0.248	-2.01006	2.1312e-31	2.32973e-30	36.03	29.01	30.72	5.99	5.82	5.7	31.92	5.83667
FDZ14_RS07680	gamma-glutamyltransferase	0.23	-2.1172	2.30971e-31	2.52055e-30	147.4	135.45	127.99	26.8	27.53	16.91	136.947	23.7467
FDZ14_RS14225	cobalt-precorrin-5B (C(1))-methyltransferase	0.215	-2.2206	2.83655e-31	3.08493e-30	111.29	141.75	110.6	22.95	19.82	15.89	121.213	19.5533
FDZ14_RS01240	response regulator	0.199	-2.33212	3.75583e-31	4.07776e-30	102.52	95.58	95.88	12.62	13.32	14.92	97.9933	13.62
FDZ14_RS07480	catalase	0.233	-2.10377	3.9214e-31	4.25029e-30	73.13	81.8	74.4	12.74	12.23	14.7	76.4433	13.2233
FDZ14_RS09280	-	0.166	-2.5868	5.1341e-31	5.5365e-30	677.05	549.84	698.75	55.23	70.75	71.34	641.88	65.7733
FDZ14_RS14265	cob(I)yrinic acid diamide adenosyltransferase	0.174	-2.52053	6.70797e-31	7.22153e-30	35.44	42.19	37.75	5.76	5.33	3.78	38.46	4.95667
FDZ14_RS29920	hypothetical protein	0.137	-2.86766	8.3987e-31	9.01131e-30	535.22	584.89	553.14	40.69	39.69	63.2	557.75	47.86
FDZ14_RS00720	nucleoid occlusion protein	0.275	-1.86233	8.87705e-31	9.50858e-30	186.45	166.85	178.06	34.04	34.85	38.04	177.12	35.6433
FDZ14_RS23980	PTS sugar transporter subunit IIB	0.103	-3.28192	9.97668e-31	1.06685e-29	66.42	50.38	63.51	4.55	5.74	2.72	60.1033	4.33667
FDZ14_RS21210	dihydrolipoyl dehydrogenase	0.167	-2.58329	1.08285e-30	1.15408e-29	117.81	148.07	117.68	13.16	14.47	19.63	127.853	15.7533
FDZ14_RS20395	DsbA family oxidoreductase	0.142	-2.81869	1.38612e-30	1.47238e-29	22.33	16.25	16.66	2.31	1.97	1.5	18.4133	1.92667
FDZ14_RS01060	NADP-dependent phosphogluconate dehydrogenase	0.287	-1.79873	1.47743e-30	1.56416e-29	70.1	73.24	68.25	16.59	14.88	13.92	70.53	15.13
FDZ14_RS27805	serine--tRNA ligase	0.195	-2.35953	1.56441e-30	1.65077e-29	39.8	43.73	32.9	5.21	6.75	4.97	38.81	5.64333
FDZ14_RS25955	winged helix-turn-helix transcriptional regulator	0.125	-3.00179	1.95216e-30	2.05315e-29	64.62	92.26	86.32	7.19	6.45	7.42	81.0667	7.02
FDZ14_RS08920	YihY/virulence factor BrkB family protein	0.123	-3.01948	2.58643e-30	2.70242e-29	15.31	22.98	23	1.85	1.65	2.06	20.43	1.85333
FDZ14_RS34775	hypothetical protein	0.106	-3.23934	2.75501e-30	2.87385e-29	20.05	29.11	29.12	1.48	2.31	2.25	26.0933	2.01333
FDZ14_RS18655	alpha-glucosidase	0.118	-3.08742	2.81656e-30	2.93327e-29	5.96	8.54	8.11	0.59	0.67	0.72	7.53667	0.66
FDZ14_RS33990	serine hydrolase	0.223	-2.1625	4.23912e-30	4.39327e-29	60.36	80.6	67.12	11.72	11.76	11.3	69.36	11.5933
FDZ14_RS03665	2-isopropylmalate synthase	0.257	-1.96133	5.30382e-30	5.46122e-29	214.59	268.7	232.12	48.9	45.2	43.52	238.47	45.8733
FDZ14_RS24620	HNH endonuclease	0.155	-2.68649	5.40797e-30	5.5595e-29	72.57	77.11	82.2	8.91	7.58	8.31	77.2933	8.26667
FDZ14_RS14235	precorrin-2 C(20)-methyltransferase	0.127	-2.97458	5.81166e-30	5.96489e-29	23.59	31.95	27.33	3.43	2.89	1.6	27.6233	2.64
FDZ14_RS26485	5-(carboxyamino)imidazole ribonucleotide mutase	0.166	-2.59498	7.12949e-30	7.27072e-29	58.07	55.59	42.16	5.6	6.51	6.42	51.94	6.17667
FDZ14_RS13010	nucleoside triphosphate pyrophosphohydrolase	0.07	-3.82654	7.67587e-30	7.81543e-29	40.58	79.92	75.05	3.44	3.35	2.92	65.1833	3.23667
FDZ14_RS14330	hypothetical protein	0.189	-2.4006	9.31719e-30	9.45643e-29	838.51	659.97	670.43	79.84	83.17	113.47	722.97	92.16
FDZ14_RS01385	F0F1 ATP synthase subunit epsilon	0.25	-1.99943	9.72899e-30	9.84309e-29	650.73	756.59	676.61	123.63	116.82	130.08	694.643	123.51
FDZ14_RS27245	30S ribosomal protein S12	0.209	-2.25938	1.15008e-29	1.1599e-28	157.69	168.95	145.94	28.76	26.49	16.44	157.527	23.8967
FDZ14_RS17770	HAD family phosphatase	0.154	-2.69787	1.59424e-29	1.6053e-28	16.79	15.14	16.02	1.85	1.99	1.6	15.9833	1.81333
FDZ14_RS22800	haloacid dehalogenase type II	0.042	-4.56817	1.69527e-29	1.70167e-28	10.93	22.61	14.89	0.49	0.6	0.43	16.1433	0.506667
FDZ14_RS20210	glycoside hydrolase family 68 protein	0.044	-4.49836	1.73694e-29	1.74076e-28	4.28	4.52	4.53	0.17	0.19	0.09	4.44333	0.15
FDZ14_RS07095	PRD domain-containing protein	0.291	-1.77971	1.79294e-29	1.79406e-28	68.63	61.87	67.95	16.11	14.46	12.12	66.15	14.23
FDZ14_RS03680	3-isopropylmalate dehydratase small subunit	0.232	-2.1077	2.09053e-29	2.08205e-28	81.61	92.5	74.2	15.4	13.63	13.18	82.77	14.07
FDZ14_RS01820	RNase adapter RapZ	0.313	-1.67413	3.77785e-29	3.75082e-28	105.72	87.25	100.96	23.64	22.1	21.88	97.9767	22.54
FDZ14_RS21225	pyruvate dehydrogenase (acetyl-transferring) E1 component subunit alpha	0.245	-2.02917	3.9763e-29	3.94172e-28	33.99	34.72	32.39	5.81	6.23	6.26	33.7	6.1
FDZ14_RS13775	ABC transporter permease	0.143	-2.80494	4.59249e-29	4.5455e-28	27.89	35.35	29.14	2.76	2.64	4.28	30.7933	3.22667
FDZ14_RS19980	formimidoylglutamase	0.266	-1.91041	5.02822e-29	4.96907e-28	395.04	465.32	402.38	82.33	83.15	83.35	420.913	82.9433
FDZ14_RS00970	thiol reductant ABC exporter subunit CydD	0.181	-2.4668	6.30424e-29	6.19174e-28	15.63	21.16	18.27	3.12	2.59	1.84	18.3533	2.51667
FDZ14_RS18735	STAS domain-containing protein	0.076	-3.72611	6.41826e-29	6.29403e-28	19.92	55.94	35.51	1.9	1.96	2.43	37.1233	2.09667
FDZ14_RS16075	hypothetical protein	0.23	-2.11899	8.00678e-29	7.82777e-28	1464.92	1750.67	1528.84	220.62	258.46	251.1	1581.48	243.393
FDZ14_RS07345	amino acid permease	0.247	-2.01731	8.90993e-29	8.6974e-28	51.8	55.97	48.71	10.91	10.66	7.47	52.16	9.68
FDZ14_RS17765	M15 family metallopeptidase	0.135	-2.89108	1.22459e-28	1.19356e-27	16.54	16.87	14.46	1.79	1.57	1.4	15.9567	1.58667
FDZ14_RS21215	2-oxo acid dehydrogenase subunit E2	0.189	-2.40609	1.29647e-28	1.26169e-27	71.4	88.98	74.84	9.06	10.64	13.06	78.4067	10.92
FDZ14_RS03315	enoyl-CoA hydratase	0.223	-2.16316	1.43587e-28	1.39521e-27	65.29	64.32	65.43	12.16	8.66	10.51	65.0133	10.4433
FDZ14_RS10085	alpha/beta hydrolase	0.173	-2.52798	1.47491e-28	1.43098e-27	24.93	36.11	33.31	3.78	4.49	3.87	31.45	4.04667
FDZ14_RS18795	urocanate hydratase	0.153	-2.70599	1.79482e-28	1.73345e-27	33.29	49.59	35.12	3.72	4.27	5.46	39.3333	4.48333
FDZ14_RS23340	DUF3243 domain-containing protein	0.29	-1.78511	1.8329e-28	1.76756e-27	462.98	496.49	456.54	103.62	101.78	82.25	472.003	95.8833
FDZ14_RS14230	precorrin-6-methyltransferase (decarboxylating) subunit CbiE	0.146	-2.77988	1.84122e-28	1.7729e-27	47.71	64.02	53.88	8.35	6.64	3.39	55.2033	6.12667
FDZ14_RS08905	cation transporter	0.053	-4.24877	2.16392e-28	2.07424e-27	6.07	9.27	10.03	0.34	0.45	0.21	8.45667	0.333333
FDZ14_RS04670	type II/IV secretion system protein	0.181	-2.46951	3.16596e-28	3.02115e-27	122.61	90.75	112.07	11.14	12.84	18.5	108.477	14.16
FDZ14_RS06585	membrane dipeptidase	0.107	-3.2255	3.34435e-28	3.18662e-27	9.32	11.33	11.4	0.65	0.87	0.99	10.6833	0.836667
FDZ14_RS27175	30S ribosomal protein S17	0.127	-2.9743	3.50502e-28	3.33473e-27	77.02	97.9	88.06	7.88	8.16	6.73	87.66	7.59
FDZ14_RS03095	acetate--CoA ligase	0.284	-1.81843	6.08439e-28	5.77158e-27	492.91	447.95	453.49	98.01	86.29	108.16	464.783	97.4867
FDZ14_RS26375	Asp-tRNA(Asn)/Glu-tRNA(Gln) amidotransferase subunit GatA	0.25	-2.00123	1.00776e-27	9.51706e-27	24.62	23.13	22.71	5.53	4.17	3.5	23.4867	4.4
FDZ14_RS23205	D-ribose pyranase	0.218	-2.19982	1.17098e-27	1.10259e-26	75.81	77.01	76.87	12.39	10.49	12.43	76.5633	11.77
FDZ14_RS00975	thiol reductant ABC exporter subunit CydC	0.221	-2.17727	1.23232e-27	1.15864e-26	12.63	8.71	11.97	2.04	1.87	1.56	11.1033	1.82333
FDZ14_RS26410	glycine--tRNA ligase	0.261	-1.9392	1.268e-27	1.18868e-26	31.99	25.08	25.88	5.03	5.83	5.12	27.65	5.32667
FDZ14_RS11600	GlsB/YeaQ/YmgE family stress response membrane protein	0.201	-2.3127	1.64004e-27	1.5352e-26	676.34	848.65	665.4	89.57	93.39	111.99	730.13	98.3167
FDZ14_RS07815	FUSC family protein	0.209	-2.25799	1.66605e-27	1.55726e-26	15.11	16.32	16.33	2.22	2.23	2.93	15.92	2.46
FDZ14_RS01050	alanine dehydrogenase	0.234	-2.09463	1.71057e-27	1.59653e-26	141.86	178.53	151.61	24.42	29.25	28.26	157.333	27.31
FDZ14_RS24985	long-chain fatty acid--CoA ligase	0.314	-1.67176	1.91334e-27	1.78317e-26	69.06	49.94	63.05	15.56	14.08	12.7	60.6833	14.1133
FDZ14_RS01180	UV DNA damage repair endonuclease UvsE	0.177	-2.49917	2.65899e-27	2.4673e-26	15.97	19.81	17.28	2.68	1.93	2.35	17.6867	2.32
FDZ14_RS15595	threonine--tRNA ligase	0.156	-2.68153	2.67337e-27	2.47704e-26	10.26	11.26	9.28	1.11	1.48	1.01	10.2667	1.2
FDZ14_RS18170	tagaturonate reductase	0.108	-3.21532	2.86591e-27	2.64392e-26	5.18	5.06	5.42	0.33	0.38	0.53	5.22	0.413333
FDZ14_RS29015	ParM/StbA family protein	0.266	-1.91089	3.10925e-27	2.86428e-26	30.67	25.97	28.18	5.33	5.4	5.87	28.2733	5.53333
FDZ14_RS20305	thioesterase	0.243	-2.04114	3.704e-27	3.40235e-26	63.81	63.12	60.18	12.49	11.65	8.9	62.37	11.0133
FDZ14_RS33930	alpha/beta hydrolase	0.284	-1.81364	4.01079e-27	3.67887e-26	62	67.29	63.1	14.48	13.34	12.64	64.13	13.4867
FDZ14_RS21630	M3 family oligoendopeptidase	0.301	-1.73431	4.51144e-27	4.13214e-26	40.64	33.81	37.02	8.29	7.88	8.6	37.1567	8.25667
FDZ14_RS19945	cyanophycinase	0.206	-2.27824	5.08002e-27	4.63961e-26	13.61	12.61	15.47	2.38	1.94	2.03	13.8967	2.11667
FDZ14_RS01065	glucose-6-phosphate dehydrogenase	0.284	-1.81819	5.30068e-27	4.83422e-26	55.32	43.52	43.63	10.19	9.25	10.39	47.49	9.94333
FDZ14_RS09745	2-keto-myo-inositol isomerase	0.14	-2.83362	9.60224e-27	8.65829e-26	11.05	12.8	11.5	1.45	1.12	1.11	11.7833	1.22667
FDZ14_RS13815	DeoR/GlpR transcriptional regulator	0.128	-2.96272	9.70663e-27	8.74007e-26	29.7	51.12	46.75	2.91	4.34	4.74	42.5233	3.99667
FDZ14_RS11965	CBS domain-containing protein	0.115	-3.12432	1.26931e-26	1.1397e-25	66.16	140.85	104.75	8.6	6.84	10.2	103.92	8.54667
FDZ14_RS26725	RNA polymerase sigma factor SigB	0.353	-1.50416	1.6305e-26	1.4599e-25	212.09	191.18	201.98	57.86	51.72	47.53	201.75	52.37
FDZ14_RS02270	homoserine dehydrogenase	0.307	-1.70302	1.75544e-26	1.56737e-25	65.36	49.13	59.62	15.66	12.72	11.32	58.0367	13.2333
FDZ14_RS02720	o-succinylbenzoate synthase	0.161	-2.63176	1.75946e-26	1.56877e-25	13.04	16.39	13.55	1.59	1.5	2.03	14.3267	1.70667
FDZ14_RS27605	AbrB/MazE/SpoVT family DNA-binding domain-containing protein	0.119	-3.07464	1.83511e-26	1.63393e-25	102.72	201.64	139.73	10.75	12.04	13.42	148.03	12.07
FDZ14_RS01020	endonuclease/exonuclease/phosphatase family protein	0.173	-2.53084	3.87749e-26	3.42378e-25	27.21	35.48	31.39	3.1	4.52	4.32	31.36	3.98
FDZ14_RS08955	general stress protein	0.218	-2.19767	3.93014e-26	3.46547e-25	220.51	210.34	234.07	26.52	36.28	37.31	221.64	33.37
FDZ14_RS02915	leucine--tRNA ligase	0.297	-1.74983	3.94214e-26	3.47126e-25	18.61	17.57	16.27	4.11	3.8	3.74	17.4833	3.88333
FDZ14_RS01725	hypothetical protein	0.256	-1.9663	5.85922e-26	5.13103e-25	596.16	494.42	468.35	84.39	87.3	100.65	519.643	90.78
FDZ14_RS12830	hypothetical protein	0.263	-1.92451	6.25384e-26	5.46163e-25	352.91	387.91	379.62	76.86	58.3	76.59	373.48	70.5833
FDZ14_RS04725	aminomethyl-transferring glycine dehydrogenase subunit GcvPA	0.196	-2.35276	1.07261e-25	9.26592e-25	71.42	101.98	80.35	11.49	10.69	14.71	84.5833	12.2967
FDZ14_RS14285	SMI1/KNR4 family protein	0.162	-2.62543	1.21645e-25	1.04944e-24	23.13	24.64	25.75	2.46	3.25	2.91	24.5067	2.87333
FDZ14_RS04965	methylmalonyl-CoA mutase	0.314	-1.67135	1.5021e-25	1.29237e-24	113.12	102.12	106.51	23.99	23.96	26.85	107.25	24.9333
FDZ14_RS23970	PTS lactose/cellobiose transporter subunit IIA	0.224	-2.15663	1.95215e-25	1.67733e-24	172.04	117.96	164.11	22.67	21.21	25.9	151.37	23.26
FDZ14_RS22205	FMN-binding glutamate synthase family protein	0.234	-2.09808	2.11498e-25	1.81479e-24	20.87	17.63	18.18	3.31	2.62	3.81	18.8933	3.24667
FDZ14_RS13765	lipase	0.128	-2.97008	2.62462e-25	2.24907e-24	10.5	10.46	9.81	0.99	0.9	0.99	10.2567	0.96
FDZ14_RS11615	hypothetical protein	0.107	-3.2275	2.78734e-25	2.38211e-24	21.49	17.81	18.86	1.13	1.81	1.51	19.3867	1.48333
FDZ14_RS27635	DNA polymerase III subunit delta'	0.27	-1.89067	3.05779e-25	2.60626e-24	70.53	78.14	81.61	14.37	14.74	16.59	76.76	15.2333
FDZ14_RS17090	tannase/feruloyl esterase family alpha/beta hydrolase	0.345	-1.53396	3.38292e-25	2.87954e-24	154.27	141.88	143.07	43.59	37.86	31.82	146.407	37.7567
FDZ14_RS01930	DUF1641 domain-containing protein	0.28	-1.83829	3.53364e-25	2.99983e-24	227.96	212.74	192.38	41.55	39.29	45.87	211.027	42.2367
FDZ14_RS05095	CDGSH iron-sulfur domain-containing protein	0.192	-2.37709	3.62478e-25	3.07312e-24	196.47	173.37	156.22	24.49	23.93	17.72	175.353	22.0467
FDZ14_RS07385	NAD(P)-dependent oxidoreductase	0.216	-2.21367	5.38241e-25	4.55117e-24	135.09	186.24	165.4	24.37	22.56	29.61	162.243	25.5133
FDZ14_RS19400	CBS domain-containing protein	0.101	-3.30395	5.99329e-25	5.04765e-24	20.71	29.59	31.84	2.08	1.59	2.25	27.38	1.97333
FDZ14_RS13770	ABC transporter ATP-binding protein	0.168	-2.57272	8.4639e-25	7.08173e-24	16.66	21.61	19.52	1.89	2.44	2.8	19.2633	2.37667
FDZ14_RS05015	methylmalonyl-CoA epimerase	0.102	-3.29899	9.0813e-25	7.58835e-24	58.52	44.64	50.46	2.49	2.15	6.02	51.2067	3.55333
FDZ14_RS23940	hypothetical protein	0.118	-3.08112	9.43823e-25	7.8763e-24	26.59	33.05	33.63	2.56	2.26	2.94	31.09	2.58667
FDZ14_RS27325	cysteine--tRNA ligase	0.282	-1.82817	1.54679e-24	1.28243e-23	31.8	33.9	33.91	7.19	8.07	5.72	33.2033	6.99333
FDZ14_RS34475	DUF3243 domain-containing protein	0.232	-2.10952	1.76036e-24	1.45384e-23	148.22	154.24	166.99	21.23	27.33	26.27	156.483	24.9433
FDZ14_RS08700	low temperature requirement protein A	0.324	-1.62407	1.82706e-24	1.50697e-23	151.51	165	159.35	39.2	37.12	38.08	158.62	38.1333
FDZ14_RS17165	poly-gamma-glutamate hydrolase family protein	0.228	-2.1352	2.00513e-24	1.65171e-23	27.02	25.21	26.81	4.97	4.6	3.63	26.3467	4.4
FDZ14_RS03310	malate dehydrogenase	0.291	-1.77911	2.33085e-24	1.91508e-23	585.83	664.85	575.43	132.36	120.45	140.07	608.703	130.96
FDZ14_RS01355	F0F1 ATP synthase subunit C	0.318	-1.65416	2.47775e-24	2.03316e-23	735.01	705.45	652.13	163.39	136.72	130.74	697.53	143.617
FDZ14_RS02835	S9 family peptidase	0.075	-3.74608	2.77424e-24	2.27061e-23	13.09	15.4	14.58	0.44	0.39	1.43	14.3567	0.753333
FDZ14_RS12725	Cof-type HAD-IIB family hydrolase	0.294	-1.76675	2.85841e-24	2.33351e-23	47.45	42.39	43.44	9.83	11.05	8.07	44.4267	9.65
FDZ14_RS27375	UvrB/UvrC motif-containing protein	0.248	-2.01191	3.04543e-24	2.48302e-23	76.47	68.97	70.18	12.12	11.33	14.88	71.8733	12.7767
FDZ14_RS00730	ParB/RepB/Spo0J family partition protein	0.341	-1.55161	3.90601e-24	3.16848e-23	141.22	122.04	134.14	35.79	36.71	27.63	132.467	33.3767
FDZ14_RS22920	amidohydrolase family protein	0.27	-1.89053	4.04325e-24	3.2715e-23	32.94	28.74	28.65	5.22	6.33	6.39	30.11	5.98
FDZ14_RS17775	sulfurtransferase	0.255	-1.97355	4.61709e-24	3.73107e-23	50.9	57.71	54.61	9.79	9.25	11.43	54.4067	10.1567
FDZ14_RS14595	cysteine hydrolase	0.19	-2.39531	5.17468e-24	4.17638e-23	90.83	86.21	81.76	9.61	9.71	15.81	86.2667	11.71
FDZ14_RS01730	DUF4097 domain-containing protein	0.315	-1.6664	6.24829e-24	5.03015e-23	2102.56	1849.67	1845.78	437.92	410.03	493.95	1932.67	447.3
FDZ14_RS03330	DNA polymerase I	0.336	-1.57205	6.50898e-24	5.23342e-23	42.82	35.3	35.58	9.51	9.38	9.52	37.9	9.47
FDZ14_RS01225	DNA-directed RNA polymerase subunit delta	0.221	-2.17522	8.39993e-24	6.7453e-23	54.18	44.02	45.97	6.85	6.88	9.05	48.0567	7.59333
FDZ14_RS18770	GlsB/YeaQ/YmgE family stress response membrane protein	0.047	-4.39792	8.6087e-24	6.90427e-23	38.67	65.83	44.83	2.43	0.78	1.61	49.7767	1.60667
FDZ14_RS07860	hypothetical protein	0.241	-2.05139	8.8659e-24	7.10162e-23	31.2	26.49	33.65	5.43	5.84	4.77	30.4467	5.34667
FDZ14_RS14940	MarR family transcriptional regulator	0.17	-2.55462	1.49268e-23	1.18671e-22	9.87	8.84	11.74	1.32	1.37	1.14	10.15	1.27667
FDZ14_RS24105	DUF421 domain-containing protein	0.206	-2.27906	2.42121e-23	1.91537e-22	30.23	41.06	39.57	4.91	5.99	5.82	36.9533	5.57333
FDZ14_RS02920	rhodanese-like domain-containing protein	0.128	-2.96965	3.35709e-23	2.63288e-22	44.54	60.7	43.03	4.92	3.94	4.31	49.4233	4.39
FDZ14_RS12100	LysM peptidoglycan-binding domain-containing protein	0.161	-2.63865	3.40144e-23	2.66112e-22	14.44	22.56	17.54	1.88	1.94	2.65	18.18	2.15667
FDZ14_RS19045	HU family DNA-binding protein	0.179	-2.4803	3.60542e-23	2.81726e-22	100.86	98.14	85.91	9.96	15.39	9.48	94.97	11.61
FDZ14_RS18180	altronate dehydratase	0.108	-3.21304	3.79781e-23	2.96396e-22	4.15	3.89	3.46	0.36	0.29	0.27	3.83333	0.306667
FDZ14_RS23210	ribokinase	0.305	-1.71404	3.86621e-23	3.01366e-22	98.95	114.3	103.04	23.69	23.69	23.82	105.43	23.7333
FDZ14_RS27035	P-loop NTPase	0.38	-1.39773	4.97615e-23	3.87412e-22	168.11	153.79	159.58	47.26	45.79	42.14	160.493	45.0633
FDZ14_RS09740	sugar porter family MFS transporter	0.151	-2.73145	5.07858e-23	3.94905e-22	5.47	4.62	5.12	0.67	0.62	0.42	5.07	0.57
FDZ14_RS22250	mannose-6-phosphate isomerase class I	0.173	-2.52883	5.52157e-23	4.28829e-22	10.16	9.22	8.59	1.54	0.99	1.06	9.32333	1.19667
FDZ14_RS09750	class II fructose-6-bisphosphate aldolase	0.214	-2.22633	6.06356e-23	4.69779e-22	16.27	17.9	15.19	2.85	2.74	2.24	16.4533	2.61
FDZ14_RS03685	tetratricopeptide repeat protein	0.212	-2.23949	6.66828e-23	5.15379e-22	11.49	10.32	12.39	1.94	1.97	1.47	11.4	1.79333
FDZ14_RS27365	ATP-dependent Clp protease ATP-binding subunit	0.304	-1.71684	7.02106e-23	5.41334e-22	310.87	305.03	285.48	63.24	63.91	76.27	300.46	67.8067
FDZ14_RS12225	SDR family oxidoreductase	0.191	-2.38472	7.35597e-23	5.66472e-22	33.66	51.27	43.92	5	6.58	6.55	42.95	6.04333
FDZ14_RS19990	urocanate hydratase	0.249	-2.00671	1.0125e-22	7.77831e-22	91.09	113.25	89.93	16.28	17.28	20.85	98.09	18.1367
FDZ14_RS03150	NAD kinase	0.315	-1.66766	1.0153e-22	7.79048e-22	138.67	125.34	125.38	32.6	25.27	31.93	129.797	29.9333
FDZ14_RS03610	PH domain-containing protein	0.268	-1.90237	1.0673e-22	8.16007e-22	63.25	46.39	43.99	11.14	10.2	8.63	51.21	9.99
FDZ14_RS33620	hypothetical protein	0.246	-2.02283	1.18318e-22	9.01365e-22	21.39	19.18	24.15	4.27	3.17	4.22	21.5733	3.88667
FDZ14_RS02340	divergent PAP2 family protein	0.096	-3.37882	1.1938e-22	9.07286e-22	24.5	64.73	46.86	4.17	2.19	3.25	45.3633	3.20333
FDZ14_RS22255	cupin domain-containing protein	0.262	-1.9297	1.34265e-22	1.01799e-21	14.94	10.44	13.11	2.57	2.5	2.37	12.83	2.48
FDZ14_RS15160	acetyl-CoA carboxylase biotin carboxyl carrier protein	0.003	-8.16944	1.56503e-22	1.18379e-21	165.27	232.07	190.07	0.55	0	0.87	195.803	0.473333
FDZ14_RS00725	ParA family protein	0.346	-1.52987	1.5702e-22	1.18629e-21	147.61	113.99	127.19	34.91	30.44	33	129.597	32.7833
FDZ14_RS17945	copper chaperone CopZ	0.124	-3.01413	1.62434e-22	1.22574e-21	182.59	124.79	228.08	10.12	15.4	15.96	178.487	13.8267
FDZ14_RS22145	hypothetical protein	0.335	-1.57638	1.66629e-22	1.25591e-21	659.3	471.4	505.86	139.95	121.76	118.61	545.52	126.773
FDZ14_RS01595	sodium:solute symporter family protein	0.219	-2.18805	1.91107e-22	1.43702e-21	19.14	18.97	20.65	2.99	2.4	4.08	19.5867	3.15667
FDZ14_RS21655	CoA-disulfide reductase	0.174	-2.52437	2.01949e-22	1.51676e-21	16.34	27.35	19.83	2.67	2.29	3.26	21.1733	2.74
FDZ14_RS21220	alpha-ketoacid dehydrogenase subunit beta	0.244	-2.0329	2.14601e-22	1.60989e-21	33.32	37.63	33.15	5.27	6.51	6.92	34.7	6.23333
FDZ14_RS09635	general stress protein	0.121	-3.04486	2.27298e-22	1.70313e-21	67.45	96.59	88.57	4.18	6.39	10.29	84.2033	6.95333
FDZ14_RS24495	DegV family protein	0.184	-2.43929	2.3805e-22	1.78161e-21	12.03	10.89	11.51	1.36	1.55	1.72	11.4767	1.54333
FDZ14_RS26730	anti-sigma B factor RsbW	0.292	-1.77659	2.4005e-22	1.79447e-21	178.4	176.42	185.9	36.64	33.67	42.53	180.24	37.6133
FDZ14_RS16540	nicotinate (nicotinamide) nucleotide adenylyltransferase	0.225	-2.15259	2.67593e-22	1.99802e-21	21.7	26.46	24.63	4.15	3.99	3.89	24.2633	4.01
FDZ14_RS02250	TIGR01457 family HAD-type hydrolase	0.263	-1.92885	4.85926e-22	3.60296e-21	26.85	23.49	23.82	4.61	4.58	5.02	24.72	4.73667
FDZ14_RS16810	UDP-N-acetylmuramoyl-L-alanyl-D-glutamate-6-diaminopimelate ligase	0.032	-4.96889	5.28117e-22	3.91125e-21	87.81	130.41	118.56	1.54	2.27	4.04	112.26	2.61667
FDZ14_RS18185	AraC family transcriptional regulator	0.303	-1.72079	5.6023e-22	4.13469e-21	30.2	29.78	30.03	6.83	6.9	6.4	30.0033	6.71
FDZ14_RS03660	ketol-acid reductoisomerase	0.35	-1.51437	6.82077e-22	5.02815e-21	292.08	323.53	288.88	86.43	76.58	72.56	301.497	78.5233
FDZ14_RS12740	2OG-Fe(II) oxygenase	0.366	-1.45204	7.39047e-22	5.44184e-21	365.15	305.31	324.51	86.07	95.78	82.91	331.657	88.2533
FDZ14_RS00900	alpha-amylase	0.311	-1.6834	8.43462e-22	6.20353e-21	78.4	95.27	79.09	20.47	20.37	18.08	84.2533	19.64
FDZ14_RS02730	ribonucleotide-diphosphate reductase subunit beta	0.319	-1.64996	8.5079e-22	6.25022e-21	285.56	335.2	296.85	69.46	75.35	71.86	305.87	72.2233
FDZ14_RS15675	MBL fold metallo-hydrolase	0.244	-2.03286	8.62426e-22	6.32116e-21	22.32	17.16	18.95	3.73	3.28	3.41	19.4767	3.47333
FDZ14_RS21300	N-acetyldiaminopimelate deacetylase	0.155	-2.68997	8.97423e-22	6.57012e-21	6.36	6.63	6.54	0.68	0.9	0.68	6.51	0.753333
FDZ14_RS17565	bacillithiol biosynthesis deacetylase BshB2	0.238	-2.07085	9.02861e-22	6.60236e-21	22.24	21.63	23.19	4.57	4.13	3.07	22.3533	3.92333
FDZ14_RS14150	DUF1641 domain-containing protein	0.314	-1.67217	1.13842e-21	8.287e-21	143.08	152.57	130.64	32.64	32.63	30.89	142.097	32.0533
FDZ14_RS18175	zinc-binding alcohol dehydrogenase family protein	0.081	-3.61777	2.15171e-21	1.5504e-20	6.38	4.35	4.68	0.26	0.42	0.26	5.13667	0.313333
FDZ14_RS17585	GIY-YIG nuclease family protein	0.281	-1.83113	2.23967e-21	1.61196e-20	42.32	27.22	38.25	7.67	7.14	7.24	35.93	7.35
FDZ14_RS10920	endonuclease MutS2	0.262	-1.93101	2.99571e-21	2.15367e-20	7.61	6.36	6.98	1.59	1.37	1.15	6.98333	1.37
FDZ14_RS30360	hypothetical protein	0.362	-1.46665	3.99264e-21	2.86393e-20	368.52	375.27	358.74	97.14	96.37	96.83	367.51	96.78
FDZ14_RS02310	iron-sulfur cluster assembly accessory protein	0.273	-1.87514	4.27367e-21	3.05864e-20	102.06	103.21	93.87	17.88	22.67	17.05	99.7133	19.2
FDZ14_RS15990	class II fumarate hydratase	0.233	-2.09861	4.81202e-21	3.44008e-20	9.13	10.93	10.97	1.76	1.73	1.89	10.3433	1.79333
FDZ14_RS06055	3-oxoacyl-[acyl-carrier-protein] reductase	0.237	-2.07899	4.82837e-21	3.44791e-20	51.99	38.16	37.68	6.26	6.79	8.77	42.61	7.27333
FDZ14_RS25800	ABC transporter ATP-binding protein	0.34	-1.55601	5.62018e-21	4.00885e-20	27.67	21.18	22.08	6.3	5.95	5.64	23.6433	5.96333
FDZ14_RS18640	CBS domain-containing protein	0.225	-2.153	5.74009e-21	4.08982e-20	64.6	96.79	92.21	13.18	15.19	12.67	84.5333	13.68
FDZ14_RS11550	MFS transporter	0.177	-2.5021	7.25957e-21	5.14374e-20	5.49	7.42	6.99	0.9	0.72	0.98	6.63333	0.866667
FDZ14_RS07230	NAD-dependent protein deacylase	0.274	-1.86664	7.62387e-21	5.39587e-20	34.07	32.55	34.52	6.49	6.08	7.59	33.7133	6.72
FDZ14_RS25415	prolyl oligopeptidase family serine peptidase	0.215	-2.22031	7.80816e-21	5.52018e-20	8.93	6.67	9.82	1.7	1.28	1.08	8.47333	1.35333
FDZ14_RS25235	L-lactate dehydrogenase	0.323	-1.63044	8.70985e-21	6.14405e-20	1766.03	2096.07	1744.6	541.65	437.41	376.34	1868.9	451.8
FDZ14_RS00980	sodium:proton antiporter	0.15	-2.73505	9.12325e-21	6.42857e-20	12.39	18.13	19.55	1.38	1.41	2.72	16.69	1.83667
FDZ14_RS00450	hypothetical protein	0.125	-3.00078	1.05776e-20	7.44513e-20	27.69	25.32	26.78	1.86	2.95	2.2	26.5967	2.33667
FDZ14_RS11580	hypothetical protein	0.192	-2.38449	1.1134e-20	7.82811e-20	38	40.18	38.05	7.31	3.52	5.11	38.7433	5.31333
FDZ14_RS34315	hypothetical protein	0.177	-2.49751	1.2795e-20	8.98607e-20	22.95	23.6	24.05	2.3	3.55	3.12	23.5333	2.99
FDZ14_RS30175	IS200/IS605 family transposase	0.155	-2.69206	1.46756e-20	1.02842e-19	41.44	28.5	30.62	3.74	2.86	4.19	33.52	3.59667
FDZ14_RS01795	imidazole glycerol phosphate synthase subunit HisF	0.254	-1.97932	1.72221e-20	1.20423e-19	29.24	30.79	32.68	6.89	4.27	6.09	30.9033	5.75
FDZ14_RS19105	hypothetical protein	0.321	-1.63736	1.72715e-20	1.20636e-19	131.49	123.94	122.91	28.33	27.21	34.26	126.113	29.9333
FDZ14_RS25175	phospho-sugar mutase	0.329	-1.60285	1.74955e-20	1.22067e-19	176.96	111.7	141.1	37.77	31.22	35.28	143.253	34.7567
FDZ14_RS05305	cytochrome c biogenesis protein	0.342	-1.54712	1.9119e-20	1.32958e-19	24.83	25.2	27.1	7.23	6.99	5.52	25.71	6.58
FDZ14_RS02370	hotdog fold thioesterase	0.103	-3.27537	2.60231e-20	1.79991e-19	19.48	20.78	21	1.11	1.88	1.49	20.42	1.49333
FDZ14_RS02390	superoxide dismutase family protein	0.219	-2.18873	3.00077e-20	2.07326e-19	29.2	23.23	22.95	4.82	3.3	3.82	25.1267	3.98
FDZ14_RS14395	winged helix-turn-helix transcriptional regulator	0.04	-4.63471	3.01992e-20	2.08423e-19	12.74	16.72	19.65	0.45	0.24	0.67	16.37	0.453333
FDZ14_RS01910	SsrA-binding protein SmpB	0.156	-2.68313	3.17399e-20	2.18348e-19	19.32	23.69	20.63	2.15	3.04	2.02	21.2133	2.40333
FDZ14_RS04675	type II secretion system F family protein	0.266	-1.90947	3.43775e-20	2.35985e-19	41.72	25.04	32.31	5.84	6.34	6.99	33.0233	6.39
FDZ14_RS04780	type II 3-dehydroquinate dehydratase	0.171	-2.54707	3.69481e-20	2.53358e-19	31.39	24.82	34.9	3.77	2.5	4.65	30.37	3.64
FDZ14_RS08305	general stress protein	0.223	-2.16455	3.71018e-20	2.5414e-19	63.99	98.75	88.93	11.79	15.03	13.78	83.89	13.5333
FDZ14_RS07485	nitronate monooxygenase	0.28	-1.83694	3.84175e-20	2.6287e-19	23.83	17.51	20.22	4.16	3.89	4.53	20.52	4.19333
FDZ14_RS34360	hypothetical protein	0.162	-2.62667	4.07499e-20	2.78233e-19	40.51	39.82	46.35	4.32	3.01	6.98	42.2267	4.77
FDZ14_RS19610	CoA-acylating methylmalonate-semialdehyde dehydrogenase	0.323	-1.63069	4.59721e-20	3.13219e-19	41.99	50.14	41.71	11.88	10.63	9.88	44.6133	10.7967
FDZ14_RS28875	LysM peptidoglycan-binding domain-containing protein	0.303	-1.72257	4.83347e-20	3.28614e-19	35.88	44.23	43.12	9.16	9.94	8.64	41.0767	9.24667
FDZ14_RS27330	serine O-acetyltransferase	0.253	-1.98111	5.66693e-20	3.84052e-19	22.81	22.1	20.24	4.43	4.34	3.38	21.7167	4.05
FDZ14_RS11485	GNAT family N-acetyltransferase	0.246	-2.0224	6.35692e-20	4.29445e-19	28.01	27.8	28.24	4.66	5.44	4.86	28.0167	4.98667
FDZ14_RS22700	YdbC family protein	0.273	-1.8756	6.37344e-20	4.30106e-19	65.91	70.08	72.1	13.71	11.18	16.09	69.3633	13.66
FDZ14_RS13785	multifunctional 3'-cyclic-nucleotide 2'-phosphodiesterase/3'-nucleotidase/5'-nucleotidase	0.366	-1.45103	6.4221e-20	4.32933e-19	27.88	29.98	27.15	8.2	7.79	7.35	28.3367	7.78
FDZ14_RS16490	EamA family transporter	0.182	-2.46024	7.87039e-20	5.29448e-19	8.64	7.81	8.58	1.2	1	1.13	8.34333	1.11
FDZ14_RS26735	anti-sigma factor antagonist	0.344	-1.54157	8.24342e-20	5.53958e-19	277	297	293.9	85.58	67.07	57.76	289.3	70.1367
FDZ14_RS04455	cytochrome c	0.282	-1.82794	8.81282e-20	5.91599e-19	602.83	553.17	481.8	94.47	100.01	125.66	545.933	106.713
FDZ14_RS22015	ABC transporter permease	0.205	-2.28969	8.83467e-20	5.92443e-19	35.88	16.12	25.05	3.34	3.78	4.26	25.6833	3.79333
FDZ14_RS05310	c-type cytochrome biogenesis protein CcsB	0.324	-1.62434	8.86361e-20	5.9376e-19	27.03	27.72	24.51	6.47	6.61	6.02	26.42	6.36667
FDZ14_RS28130	hypothetical protein	0.115	-3.12569	9.07306e-20	6.06518e-19	7.16	3.97	5.74	0.46	0.61	0.36	5.62333	0.476667
FDZ14_RS16000	hypothetical protein	0.228	-2.131	9.09774e-20	6.07531e-19	76.47	56.76	74.21	10.7	10.89	10.68	69.1467	10.7567
FDZ14_RS04730	aminomethyl-transferring glycine dehydrogenase subunit GcvPB	0.256	-1.96505	9.17404e-20	6.11348e-19	109.53	154.58	121.61	23.24	21.73	28.57	128.573	24.5133
FDZ14_RS04850	Asp23/Gls24 family envelope stress response protein	0.29	-1.78468	9.61043e-20	6.3976e-19	538.85	558.56	517.01	97.31	103.06	129.19	538.14	109.853
FDZ14_RS25210	SurA N-terminal domain-containing protein	0.325	-1.62371	9.78831e-20	6.50923e-19	84.98	56.75	76.67	17.72	15.93	17.85	72.8	17.1667
FDZ14_RS10145	FMN-dependent NADH-azoreductase	0.19	-2.39499	1.20414e-19	7.97432e-19	14.65	16.93	17.18	2.3	1.84	2.58	16.2533	2.24
FDZ14_RS01740	phage holin family protein	0.373	-1.42432	1.27294e-19	8.4212e-19	1328.99	1177.49	1110.8	313.39	313.17	318.35	1205.76	314.97
FDZ14_RS21340	dienoyl-CoA reductase	0.304	-1.71777	1.45046e-19	9.57571e-19	61.61	61.17	62.16	13.87	11.54	15.61	61.6467	13.6733
FDZ14_RS23350	winged helix-turn-helix transcriptional regulator	0.193	-2.37136	1.55933e-19	1.02626e-18	44.48	47.32	41.49	5.11	5.41	7.37	44.43	5.96333
FDZ14_RS26305	MerR family transcriptional regulator	0.195	-2.3592	1.62938e-19	1.07126e-18	11.79	8.88	9.54	1.69	1.32	1.31	10.07	1.44
FDZ14_RS01800	bifunctional phosphoribosyl-AMP cyclohydrolase/phosphoribosyl-ATP diphosphatase HisIE	0.195	-2.35636	2.02359e-19	1.32363e-18	23.52	24.97	19.21	4.72	2.47	2.6	22.5667	3.26333
FDZ14_RS34865	hypothetical protein	0.054	-4.20162	2.02191e-19	1.32363e-18	38.06	26.96	35.22	0.47	2.04	1.2	33.4133	1.23667
FDZ14_RS33910	hydrolase	0.375	-1.41685	2.22811e-19	1.45591e-18	303.35	303.63	281.32	82.6	78.25	81.92	296.1	80.9233
FDZ14_RS20160	aldehyde dehydrogenase family protein	0.276	-1.85721	2.78637e-19	1.81512e-18	177.8	247.11	218.93	43.02	38.79	50.39	214.613	44.0667
FDZ14_RS01470	UTP--glucose-1-phosphate uridylyltransferase GalU	0.309	-1.69306	3.27504e-19	2.12694e-18	26.34	22.49	29.15	7.19	5.52	5.1	25.9933	5.93667
FDZ14_RS34320	hypothetical protein	0.305	-1.71142	3.70324e-19	2.40259e-18	62.35	71.84	70.46	14.73	15.07	15.4	68.2167	15.0667
FDZ14_RS27360	DNA repair protein RadA	0.276	-1.8593	3.72197e-19	2.41229e-18	97.92	115.08	108.03	21.91	17.18	26.37	107.01	21.82
FDZ14_RS14215	precorrin-6A reductase	0.275	-1.86235	4.05632e-19	2.62101e-18	62.63	77.55	61.4	17.75	13.52	10.25	67.1933	13.84
FDZ14_RS18425	hypothetical protein	0.065	-3.94784	4.46102e-19	2.87959e-18	9.62	13.6	12.64	0.52	0.38	0.75	11.9533	0.55
FDZ14_RS01735	PspC domain-containing protein	0.305	-1.7152	4.83583e-19	3.11838e-18	1573.59	1579.34	1450.51	272.18	283.54	318.27	1534.48	291.33
FDZ14_RS29640	hypothetical protein	0.143	-2.80734	5.31926e-19	3.4232e-18	234.48	211.16	221.1	11.6	16.6	30.2	222.247	19.4667
FDZ14_RS31180	hypothetical protein	0.094	-3.41563	5.68359e-19	3.64663e-18	9.81	13.52	9.76	0.53	0.65	1.04	11.03	0.74
FDZ14_RS00490	hypothetical protein	0.223	-2.16418	1.23408e-18	7.87053e-18	58.21	37.1	49.73	7.79	5.39	9.82	48.3467	7.66667
FDZ14_RS05585	YpiB family protein	0.389	-1.36033	1.24925e-18	7.95932e-18	250.09	213.54	235.13	63.52	71.6	61.49	232.92	65.5367
FDZ14_RS11390	alkene reductase	0.272	-1.87704	1.37776e-18	8.76058e-18	13.04	11.51	11.43	2.37	2.35	2.49	11.9933	2.40333
FDZ14_RS00820	response regulator transcription factor	0.391	-1.35461	1.40169e-18	8.90386e-18	81.79	71.18	79.34	23.11	23.13	20.26	77.4367	22.1667
FDZ14_RS10960	NAD(P)H-dependent oxidoreductase	0.211	-2.24183	1.41813e-18	8.99932e-18	27.99	36	23.72	4.28	4.4	4.82	29.2367	4.5
FDZ14_RS34905	hypothetical protein	0.151	-2.72326	1.44648e-18	9.17012e-18	10.64	7.38	10.27	1.05	1.04	1.02	9.43	1.03667
FDZ14_RS14075	LLM class flavin-dependent oxidoreductase	0.298	-1.74474	1.54937e-18	9.81266e-18	24.99	29.77	24.37	5.84	6.02	5.67	26.3767	5.84333
FDZ14_RS05440	type 2 isopentenyl-diphosphate Delta-isomerase	0.344	-1.54041	1.87265e-18	1.18249e-17	34.54	27.91	26.61	8.09	7.45	7.08	29.6867	7.54
FDZ14_RS25245	zinc-binding dehydrogenase	0.156	-2.68439	1.89043e-18	1.19254e-17	6.74	9.03	6.42	0.72	0.98	0.87	7.39667	0.856667
FDZ14_RS13015	hypothetical protein	0.332	-1.59278	2.00592e-18	1.26414e-17	35.14	26.21	32.59	7.41	6.88	8.59	31.3133	7.62667
FDZ14_RS02325	NAD(P)/FAD-dependent oxidoreductase	0.293	-1.77191	2.29643e-18	1.44295e-17	19.35	23.33	24.43	5.65	4.08	4.89	22.37	4.87333
FDZ14_RS16805	hypothetical protein	0.191	-2.38637	2.33746e-18	1.46729e-17	53.44	36.12	42.42	4.04	5.47	8.17	43.9933	5.89333
FDZ14_RS27095	30S ribosomal protein S13	0.351	-1.50896	2.47654e-18	1.55307e-17	208.43	204.49	177.54	52.16	53.83	41.13	196.82	49.04
FDZ14_RS18625	DUF3231 family protein	0.199	-2.32648	2.61366e-18	1.63745e-17	15.25	28.24	24.4	3.4	2.93	3.74	22.63	3.35667
FDZ14_RS13605	PTS sugar transporter subunit IIB	0.133	-2.90572	2.86666e-18	1.79419e-17	32.9	25.5	35.78	2.84	3.07	2.72	31.3933	2.87667
FDZ14_RS14380	TrmB family transcriptional regulator	0.245	-2.03021	2.95552e-18	1.848e-17	16.82	21.79	20.6	3.38	3.57	3.71	19.7367	3.55333
FDZ14_RS13795	TerD family protein	0.258	-1.95216	3.33466e-18	2.07896e-17	46.73	31.72	34.17	5.83	7.69	7.35	37.54	6.95667
FDZ14_RS03255	DNA polymerase III subunit alpha	0.389	-1.36348	3.48046e-18	2.16773e-17	15.13	14.47	14.21	4.36	4.31	4.05	14.6033	4.24
FDZ14_RS08450	NAD-dependent malic enzyme	0.342	-1.54612	3.67073e-18	2.28179e-17	16.41	18	20.15	5.05	4.58	4.32	18.1867	4.65
FDZ14_RS13280	HU family DNA-binding protein	0.084	-3.57406	3.85431e-18	2.39125e-17	29.5	41.49	35.69	1.7	3.13	1.41	35.56	2.08
FDZ14_RS34790	hypothetical protein	0.037	-4.76766	4.0663e-18	2.52032e-17	19.15	13.91	23.17	0.44	0.64	0.38	18.7433	0.486667
FDZ14_RS14250	cobyrinate-diamide synthase	0.35	-1.5148	4.20891e-18	2.60365e-17	45.42	51.71	49.15	14.91	13.21	10.33	48.76	12.8167
FDZ14_RS15175	uroporphyrinogen-III synthase	0.279	-1.84255	4.45021e-18	2.74494e-17	38.52	27.28	30.14	7.14	8.01	4.61	31.98	6.58667
FDZ14_RS12800	DUF2254 domain-containing protein	0.107	-3.21903	5.20532e-18	3.20761e-17	2.84	5.68	4.52	0.31	0.32	0.41	4.34667	0.346667
FDZ14_RS01585	iron-containing alcohol dehydrogenase	0.366	-1.45118	5.22732e-18	3.21805e-17	46.34	42.92	39.85	11.28	12.08	11.55	43.0367	11.6367
FDZ14_RS34810	hypothetical protein	0.178	-2.48987	5.29995e-18	3.25962e-17	78.21	87.59	69.68	11.7	10.23	6.42	78.4933	9.45
FDZ14_RS30600	hypothetical protein	0.015	-6.07316	5.76088e-18	3.53629e-17	30.82	32.73	29.59	0.2	0.21	0.5	31.0467	0.303333
FDZ14_RS27085	DNA-directed RNA polymerase subunit alpha	0.343	-1.54458	5.79443e-18	3.55347e-17	173.65	183.56	169.34	55.56	46.31	33.26	175.517	45.0433
FDZ14_RS23710	S8 family peptidase	0.351	-1.51242	6.94324e-18	4.24982e-17	180.21	185.83	173.21	43.11	44.83	51.03	179.75	46.3233
FDZ14_RS03510	excinuclease ABC subunit UvrC	0.377	-1.4073	8.36423e-18	5.0903e-17	20.21	19.15	18.98	6.21	5.37	4.86	19.4467	5.48
FDZ14_RS27130	50S ribosomal protein L30	0.172	-2.54212	9.1758e-18	5.57889e-17	169.97	192.37	192.66	22.94	26.87	11.65	185	20.4867
FDZ14_RS18715	YsnF/AvaK domain-containing protein	0.333	-1.5862	9.59764e-18	5.82981e-17	94.87	104.57	110.79	23.59	23.89	28.56	103.41	25.3467
FDZ14_RS24635	helicase-exonuclease AddAB subunit AddA	0.371	-1.43171	1.32135e-17	7.99576e-17	40.86	48.67	43.3	13.69	12.58	10.9	44.2767	12.39
FDZ14_RS04845	acetyl-CoA carboxylase biotin carboxylase subunit	0.315	-1.66487	1.36786e-17	8.26937e-17	262.89	263.76	254.56	54.66	53.15	73.39	260.403	60.4
FDZ14_RS19415	hypothetical protein	0.032	-4.97777	1.41011e-17	8.50865e-17	17.59	31.3	45.94	0.65	0.46	0.9	31.61	0.67
FDZ14_RS12230	nitroreductase family protein	0.341	-1.55303	1.61814e-17	9.74546e-17	51.58	47.66	48.48	11.84	14.32	10.67	49.24	12.2767
FDZ14_RS33915	hydrolase	0.391	-1.35472	1.65715e-17	9.97102e-17	113.96	117.25	109.38	36.36	32.67	28.83	113.53	32.62
FDZ14_RS21115	FtsW/RodA/SpoVE family cell cycle protein	0.347	-1.52492	1.72259e-17	1.03453e-16	162.26	123.43	133.83	31.62	35.54	39.47	139.84	35.5433
FDZ14_RS25560	alpha-galactosidase	0.352	-1.50616	1.74846e-17	1.04908e-16	11.05	10.73	10.06	2.97	2.68	2.72	10.6133	2.79
FDZ14_RS20385	endonuclease	0.378	-1.40307	1.9209e-17	1.15146e-16	219.47	243.67	204.85	66.33	60.53	59.78	222.663	62.2133
FDZ14_RS18275	hypothetical protein	0.205	-2.28545	1.94081e-17	1.1623e-16	1347.49	1957.42	1612.02	174.12	182.19	226.96	1638.98	194.423
FDZ14_RS29020	hypothetical protein	0.348	-1.52487	1.96022e-17	1.17282e-16	50.13	55.46	49.04	14.32	12.56	12.68	51.5433	13.1867
FDZ14_RS17530	AbrB/MazE/SpoVT family DNA-binding domain-containing protein	0.171	-2.54769	2.05727e-17	1.22744e-16	49.97	43.18	45.79	4.16	6.96	5.01	46.3133	5.37667
FDZ14_RS01770	ATP phosphoribosyltransferase	0.221	-2.17537	2.22754e-17	1.32779e-16	51.28	35.06	39.49	10.77	5.48	4.38	41.9433	6.87667
FDZ14_RS05700	N-acetyltransferase	0.375	-1.41663	3.08468e-17	1.83187e-16	157.07	168.28	163.96	49.41	39.66	43.16	163.103	44.0767
FDZ14_RS13705	quinone oxidoreductase	0.309	-1.69577	3.8358e-17	2.27581e-16	22.32	15.37	18.6	4.14	4.72	3.89	18.7633	4.25
FDZ14_RS01825	YvcK family protein	0.388	-1.36436	3.97941e-17	2.35883e-16	90.36	70.83	69.44	23.87	23.14	19.17	76.8767	22.06
FDZ14_RS26175	DinB family protein	0.185	-2.43182	4.32565e-17	2.56169e-16	34.24	31.78	32.95	2.93	3.57	6.34	32.99	4.28
FDZ14_RS06010	Asp23/Gls24 family envelope stress response protein	0.272	-1.87936	4.5305e-17	2.68051e-16	69.39	67.42	72.28	11.6	12.32	15.54	69.6967	13.1533
FDZ14_RS06060	acyl carrier protein	0.262	-1.92997	4.97762e-17	2.93689e-16	128.75	127.22	134.43	20.64	26.44	20.45	130.133	22.51
FDZ14_RS16115	hypothetical protein	0.439	-1.18714	5.06906e-17	2.98807e-16	1416.29	1235.15	1211.1	432.56	413.03	372.04	1287.51	405.877
FDZ14_RS08895	hypothetical protein	0.163	-2.61966	5.14816e-17	3.0319e-16	48.35	59.24	56.35	6.78	4.63	6.42	54.6467	5.94333
FDZ14_RS11080	hypothetical protein	0.409	-1.28931	5.57897e-17	3.28259e-16	47.07	40.7	41.73	13.6	14.13	11.66	43.1667	13.13
FDZ14_RS11385	lipase	0.12	-3.05704	5.7929e-17	3.4022e-16	6.96	12.36	12.38	0.53	1.28	0.99	10.5667	0.933333
FDZ14_RS24915	YtxH domain-containing protein	0.308	-1.69905	5.87302e-17	3.44608e-16	122.05	135.78	134.33	28.7	23.89	32.62	130.72	28.4033
FDZ14_RS24175	magnesium transporter	0.302	-1.72973	5.95548e-17	3.49126e-16	11.6	14.58	14.82	3.2	3.16	2.87	13.6667	3.07667
FDZ14_RS03340	sporulation membrane protein YtaF	0.293	-1.77187	5.9633e-17	3.49263e-16	30.04	39.53	36.94	7.93	7.69	7.28	35.5033	7.63333
FDZ14_RS03560	cation:proton antiporter	0.218	-2.19742	6.59833e-17	3.85749e-16	10	12.98	9.25	1.4	1.77	2.03	10.7433	1.73333
FDZ14_RS28890	hypothetical protein	0.385	-1.37692	6.68569e-17	3.90141e-16	75.37	59.04	73.89	19.89	20.97	17.56	69.4333	19.4733
FDZ14_RS00255	hypothetical protein	0.301	-1.73049	8.48326e-17	4.93234e-16	26.61	29.35	29.59	6.15	6.55	6.1	28.5167	6.26667
FDZ14_RS14895	STAS domain-containing protein	0.303	-1.72388	8.89071e-17	5.15516e-16	15.78	14.2	15.79	3.51	3.42	3.25	15.2567	3.39333
FDZ14_RS16125	VOC family protein	0.398	-1.32804	1.11111e-16	6.41932e-16	251.37	235.3	215.47	72.59	63.37	61.35	234.047	65.77
FDZ14_RS08685	ring-cleaving dioxygenase	0.308	-1.70018	1.27147e-16	7.32585e-16	127.13	141.43	136.81	29.76	24.53	37.18	135.123	30.49
FDZ14_RS17460	potassium/proton antiporter	0.319	-1.65031	1.32156e-16	7.60762e-16	16.61	16.9	17.94	3.6	3.88	4.6	17.15	4.02667
FDZ14_RS23985	transcription antiterminator	0.233	-2.10062	1.38687e-16	7.96921e-16	4.05	3.19	4.41	0.74	0.55	0.71	3.88333	0.666667
FDZ14_RS16655	TrmB family transcriptional regulator	0.192	-2.38351	1.57189e-16	9.02422e-16	9.02	6.99	9.07	1.12	1.14	1.23	8.36	1.16333
FDZ14_RS17160	hypothetical protein	0.071	-3.81431	1.58579e-16	9.09587e-16	85.62	111.02	104.35	6.5	2.51	4.31	100.33	4.44
FDZ14_RS26340	GTPase domain-containing protein	0.417	-1.26115	1.59392e-16	9.1343e-16	24.55	22.66	22.9	7.49	7.12	7.2	23.37	7.27
FDZ14_RS01045	hypothetical protein	0.152	-2.72247	1.62365e-16	9.28798e-16	6.52	8.78	7.36	0.69	1.1	0.76	7.55333	0.85
FDZ14_RS25865	TIGR01777 family protein	0.3	-1.73872	1.67421e-16	9.56861e-16	23.07	15.11	20.85	5.4	4.09	3.55	19.6767	4.34667
FDZ14_RS25820	enoyl-[acyl-carrier-protein] reductase FabL	0.264	-1.92369	1.90965e-16	1.0885e-15	20.37	20.67	19.9	4.06	2.94	4.68	20.3133	3.89333
FDZ14_RS35820	hypothetical protein	0.275	-1.86399	1.99118e-16	1.13295e-15	42.16	39.13	45.58	7.63	6.59	11.14	42.29	8.45333
FDZ14_RS21305	5-tetrahydropyridine-6-dicarboxylate N-acetyltransferase	0.35	-1.51338	2.07244e-16	1.17813e-15	64.1	53.64	54.89	13.38	14.52	15.99	57.5433	14.63
FDZ14_RS04075	ATP-dependent RecD-like DNA helicase	0.41	-1.28657	2.09231e-16	1.18837e-15	22.24	19.36	20.28	6.5	6.06	6.3	20.6267	6.28667
FDZ14_RS24945	peptidylprolyl isomerase	0.367	-1.44592	2.26743e-16	1.28669e-15	92.3	67.64	75.37	20.03	20.17	22.77	78.4367	20.99
FDZ14_RS22105	PilZ domain-containing protein	0.28	-1.83725	2.32808e-16	1.31993e-15	43.58	41.55	51.51	9.66	8.39	8.85	45.5467	8.96667
FDZ14_RS04095	alanine--tRNA ligase	0.342	-1.54819	2.37918e-16	1.34771e-15	7.84	7.51	6.77	1.84	1.92	1.88	7.37333	1.88
FDZ14_RS33905	NAD(P)H-dependent oxidoreductase	0.385	-1.37587	2.38885e-16	1.35199e-15	147.42	163.96	140.92	46.72	41.46	39.26	150.767	42.48
FDZ14_RS24835	ferrochelatase	0.342	-1.5494	2.58257e-16	1.45775e-15	34.09	35.75	29.7	10.2	7.98	7.17	33.18	8.45
FDZ14_RS02345	leucyl aminopeptidase	0.293	-1.77189	2.81253e-16	1.58196e-15	10.57	8.18	8.72	1.71	2.1	2.11	9.15667	1.97333
FDZ14_RS15930	NAD(P)H-dependent oxidoreductase	0.265	-1.91412	3.14223e-16	1.7612e-15	19.92	27.76	25.25	4.97	5.35	4	24.31	4.77333
FDZ14_RS21600	3-ketoacyl-ACP reductase	0.143	-2.80355	3.29795e-16	1.84685e-15	8.97	7.76	8.73	1.56	0.54	0.6	8.48667	0.9
FDZ14_RS15405	MBL fold metallo-hydrolase	0.38	-1.39542	3.36766e-16	1.88424e-15	15.38	16.14	17.45	4.78	4.64	4.46	16.3233	4.62667
FDZ14_RS26075	type VII secretion protein EsaA	0.404	-1.30628	3.54026e-16	1.97907e-15	37.29	35.2	35.41	10.45	10.56	11.44	35.9667	10.8167
FDZ14_RS34850	toprim domain-containing protein	0.24	-2.05752	3.75955e-16	2.09982e-15	14.73	15.34	20	2.61	2.35	3.78	16.69	2.91333
FDZ14_RS25440	GNAT family N-acetyltransferase	0.157	-2.66787	4.35747e-16	2.42953e-15	6.76	4.88	6.52	0.73	0.63	0.72	6.05333	0.693333
FDZ14_RS24040	YitT family protein	0.373	-1.42383	4.44706e-16	2.47732e-15	175.97	203.4	200.55	49.75	54.89	52.95	193.307	52.53
FDZ14_RS28250	hypothetical protein	0.351	-1.51199	4.61771e-16	2.57014e-15	225.84	191.16	247.93	54.82	50.03	50.68	221.643	51.8433
FDZ14_RS23840	malonate decarboxylase subunit epsilon	0.346	-1.52941	4.7258e-16	2.62801e-15	68	44.06	65.15	18.81	13.73	12.68	59.07	15.0733
FDZ14_RS12810	HlyC/CorC family transporter	0.252	-1.99111	5.02451e-16	2.78926e-15	40.22	58.88	56.24	8.44	7.95	12.44	51.78	9.61
FDZ14_RS20020	GH32 C-terminal domain-containing protein	0.35	-1.51538	5.15284e-16	2.85801e-15	9.74	12.22	11.67	3.44	2.92	2.54	11.21	2.96667
FDZ14_RS13810	toxic anion resistance protein	0.278	-1.8459	6.1437e-16	3.40168e-15	9.18	8.91	9.88	1.75	2	1.98	9.32333	1.91
FDZ14_RS01590	betaine-aldehyde dehydrogenase	0.353	-1.50178	6.47366e-16	3.58127e-15	21.51	16.5	15.63	5.07	4.36	4.59	17.88	4.67333
FDZ14_RS17365	GntR family transcriptional regulator	0.198	-2.33746	6.85339e-16	3.78805e-15	10.64	11.74	9.56	1.83	1.4	1.42	10.6467	1.55
FDZ14_RS16135	glutamate-5-semialdehyde dehydrogenase	0.312	-1.68021	6.88365e-16	3.80149e-15	82.99	85.04	83.48	16.41	17.13	24	83.8367	19.18
FDZ14_RS06120	signal peptidase I	0.266	-1.9119	6.93506e-16	3.82657e-15	35.68	33.66	31.81	5.81	5.3	8.1	33.7167	6.40333
FDZ14_RS13825	heme-degrading domain-containing protein	0.316	-1.66018	7.0374e-16	3.87969e-15	75.89	67.3	77.95	14.03	16.52	19.09	73.7133	16.5467
FDZ14_RS24425	SDR family oxidoreductase	0.043	-4.52657	7.13137e-16	3.9281e-15	68.83	167.58	113.97	2.71	3.04	5.32	116.793	3.69
FDZ14_RS27565	4-(cytidine 5'-diphospho)-2-C-methyl-D-erythritol kinase	0.354	-1.49786	7.35362e-16	4.04703e-15	22.67	22.86	23.17	6.61	6.23	5.18	22.9	6.00667
FDZ14_RS03435	phenylalanine--tRNA ligase subunit alpha	0.241	-2.05516	7.67824e-16	4.21841e-15	11.82	11.41	8.42	2.02	1.48	2.1	10.55	1.86667
FDZ14_RS05200	RNA polymerase sporulation sigma factor SigF	0.377	-1.40853	8.29705e-16	4.55055e-15	59.45	63.09	59.62	16.71	19	14.89	60.72	16.8667
FDZ14_RS14870	VOC family protein	0.263	-1.9285	8.35874e-16	4.58044e-15	35.71	34.98	33.84	5.97	7.04	6.4	34.8433	6.47
FDZ14_RS24645	3-oxoacyl-ACP reductase FabG	0.364	-1.45747	9.1892e-16	5.02259e-15	121.33	144.43	129.25	34.54	33.89	37.16	131.67	35.1967
FDZ14_RS15665	GNAT family N-acetyltransferase	0.225	-2.15222	1.0015e-15	5.46927e-15	26.92	20.03	19.07	3.38	4.29	3.01	22.0067	3.56
FDZ14_RS03555	cation:proton antiporter regulatory subunit	0.228	-2.13111	1.03109e-15	5.62125e-15	44.15	40.94	50.32	6.29	5.22	10.28	45.1367	7.26333
FDZ14_RS34875	hypothetical protein	0.153	-2.71246	1.07372e-15	5.84864e-15	4.32	3.65	3.08	0.41	0.45	0.39	3.68333	0.416667
FDZ14_RS02725	ribonucleoside-diphosphate reductase subunit alpha	0.397	-1.33123	1.08373e-15	5.89818e-15	183.58	200.4	192.6	53.84	57.59	59.23	192.193	56.8867
FDZ14_RS27080	50S ribosomal protein L17	0.349	-1.51667	1.10377e-15	6.00208e-15	122.63	114.61	110.5	29.88	34.14	22.2	115.913	28.74
FDZ14_RS21125	hypothetical protein	0.379	-1.39873	1.13494e-15	6.16632e-15	79.67	71.31	78.44	19.92	21.48	21.05	76.4733	20.8167
FDZ14_RS27640	cyclic-di-AMP receptor	0.252	-1.98968	1.20492e-15	6.54098e-15	48.85	59.77	53.32	8.48	11.49	8.59	53.98	9.52
FDZ14_RS17205	TIGR00730 family Rossman fold protein	0.262	-1.93003	1.24178e-15	6.72966e-15	22.85	19.52	21.76	4.91	2.88	4.37	21.3767	4.05333
FDZ14_RS23835	malonate decarboxylase subunit alpha	0.223	-2.16202	1.3584e-15	7.34918e-15	118.86	38.13	67.43	13.59	12.37	10.65	74.8067	12.2033
FDZ14_RS16675	hypothetical protein	0.212	-2.2385	1.40946e-15	7.61253e-15	88.86	68.44	81.1	8.65	11.68	12.45	79.4667	10.9267
FDZ14_RS22210	pyruvate oxidase	0.362	-1.4656	1.44107e-15	7.77667e-15	62.07	76.83	64.15	18.15	17.67	19.07	67.6833	18.2967
FDZ14_RS27110	type I methionyl aminopeptidase	0.408	-1.29428	1.44824e-15	7.80873e-15	163.1	151.89	150.32	53.74	50.21	36.41	155.103	46.7867
FDZ14_RS34895	lysozyme family protein	0.101	-3.30665	1.58993e-15	8.55827e-15	3.58	2.89	3.01	0.2	0.19	0.31	3.16	0.233333
FDZ14_RS03305	NADP-dependent isocitrate dehydrogenase	0.413	-1.27704	1.66064e-15	8.93138e-15	282.58	302.68	269.27	93.77	80.95	87.63	284.843	87.45
FDZ14_RS25145	acryloyl-CoA reductase	0.383	-1.38338	1.84452e-15	9.8953e-15	82.86	94.25	85.73	24.95	23.68	25.86	87.6133	24.83
FDZ14_RS16420	hypothetical protein	0.399	-1.32723	1.98292e-15	1.062e-14	3010.59	2911.19	2458.24	795.02	664.42	741.25	2793.34	733.563
FDZ14_RS19705	SDR family oxidoreductase	0.199	-2.3294	2.03086e-15	1.08585e-14	8.26	6.48	8.79	1.06	1.17	1.17	7.84333	1.13333
FDZ14_RS05195	anti-sigma F factor	0.312	-1.68138	2.03471e-15	1.08699e-14	37.76	39.22	35.77	8.93	8.5	7.84	37.5833	8.42333
FDZ14_RS27205	50S ribosomal protein L2	0.293	-1.76965	2.21739e-15	1.18162e-14	56.82	54.14	51.44	14.2	14.4	7.03	54.1333	11.8767
FDZ14_RS18650	flavodoxin family protein	0.26	-1.94272	2.23117e-15	1.18797e-14	29.79	48.75	37.24	8.5	6.36	7.37	38.5933	7.41
FDZ14_RS05190	anti-sigma F factor antagonist	0.349	-1.51808	2.3823e-15	1.26633e-14	92.33	103.66	91.44	25.68	23.01	22.06	95.81	23.5833
FDZ14_RS11040	manganese catalase family protein	0.423	-1.24207	2.4148e-15	1.28253e-14	226.18	239.08	220.49	71.63	74.52	67.72	228.583	71.29
FDZ14_RS17535	helix-turn-helix transcriptional regulator	0.373	-1.42142	2.6932e-15	1.42684e-14	100.2	79.13	101.41	28.17	22.78	23.03	93.58	24.66
FDZ14_RS03060	bifunctional 3-deoxy-7-phosphoheptulonate synthase/chorismate mutase	0.38	-1.3947	3.04979e-15	1.61041e-14	84.67	85.19	78.94	20.98	23.95	24.75	82.9333	23.2267
FDZ14_RS05645	hypothetical protein	0.131	-2.93233	3.3187e-15	1.74951e-14	23.87	57.21	44.29	2.92	2.79	5.77	41.79	3.82667
FDZ14_RS14390	CDP-diacylglycerol--serine O-phosphatidyltransferase	0.094	-3.41864	3.61512e-15	1.90263e-14	8.22	14.12	8.58	0.75	0.64	0.72	10.3067	0.703333
FDZ14_RS13065	deoxyribose-phosphate aldolase	0.188	-2.41416	3.92091e-15	2.05848e-14	12.68	9.28	12.95	0.96	1.81	1.92	11.6367	1.56333
FDZ14_RS28120	hypothetical protein	0.214	-2.22142	3.98724e-15	2.08986e-14	6.1	5.28	8.03	1.18	0.86	1.02	6.47	1.02
FDZ14_RS13035	hypothetical protein	0.363	-1.46003	4.3869e-15	2.29369e-14	8.56	7.73	9.84	2.12	2.72	2.23	8.71	2.35667
FDZ14_RS19085	fatty acid desaturase	0.267	-1.90718	4.45069e-15	2.32514e-14	17.62	18.25	19.97	3.41	2.65	4.78	18.6133	3.61333
FDZ14_RS22030	iron-sulfur cluster biosynthesis family protein	0.106	-3.23428	4.53342e-15	2.36642e-14	24.66	27.73	17.86	2.81	0.76	1.63	23.4167	1.73333
FDZ14_RS10430	amidohydrolase	0.252	-1.9876	4.76176e-15	2.47751e-14	8.22	8.62	9.06	1.36	1.41	2.01	8.63333	1.59333
FDZ14_RS09295	tyrosine-type recombinase/integrase	0.143	-2.80605	4.94669e-15	2.57163e-14	6.31	6.91	6.65	1.18	0.7	0.28	6.62333	0.72
FDZ14_RS27075	energy-coupling factor ABC transporter ATP-binding protein	0.252	-1.98853	5.23807e-15	2.7209e-14	12.1	11.85	10.21	2.41	2.57	1.46	11.3867	2.14667
FDZ14_RS05130	YqkE family protein	0.293	-1.76904	5.56979e-15	2.88616e-14	230.28	166.21	230	34.83	38.77	46.36	208.83	39.9867
FDZ14_RS19020	anti-anti-sigma factor	0.224	-2.15741	5.60604e-15	2.90259e-14	50.96	53.14	58.24	8	9.68	7.04	54.1133	8.24
FDZ14_RS04630	rhomboid family intramembrane serine protease	0.376	-1.40979	6.3016e-15	3.25744e-14	12.12	11.53	12.78	3.76	3.47	3	12.1433	3.41
FDZ14_RS30170	hypothetical protein	0.196	-2.34913	6.30893e-15	3.2586e-14	42.28	35.79	36.29	3.98	4.14	7	38.12	5.04
FDZ14_RS07060	purine-nucleoside phosphorylase	0.3	-1.73888	6.79437e-15	3.50365e-14	22.2	16.5	16.46	4.67	4.25	3.23	18.3867	4.05
FDZ14_RS05655	pantetheine-phosphate adenylyltransferase	0.278	-1.84869	7.81989e-15	4.02274e-14	26.1	19.89	23.3	4.35	4.59	4.8	23.0967	4.58
FDZ14_RS04320	nucleotide exchange factor GrpE	0.316	-1.66072	9.12959e-15	4.67763e-14	41.18	57.99	49.52	11.77	11.8	10.86	49.5633	11.4767
FDZ14_RS13760	NAD(P)-dependent oxidoreductase	0.123	-3.02795	9.75724e-15	4.9912e-14	4.59	4.55	4.07	0.42	0.25	0.5	4.40333	0.39
FDZ14_RS15670	hypothetical protein	0.187	-2.41906	1.12085e-14	5.72898e-14	65.11	47.29	66.04	4.72	10.09	7.31	59.48	7.37333
FDZ14_RS12165	1-acyl-sn-glycerol-3-phosphate acyltransferase	0.089	-3.4897	1.15044e-14	5.8755e-14	5.07	4.57	4.58	0.35	0.33	0.26	4.74	0.313333
FDZ14_RS17995	twin-arginine translocase TatA/TatE family subunit	0.267	-1.90275	1.20978e-14	6.17367e-14	218.29	167.47	165.38	30.65	28.74	32.35	183.713	30.58
FDZ14_RS22140	carbohydrate kinase	0.231	-2.11557	1.21325e-14	6.18147e-14	7.08	5.67	6.98	1.37	0.88	1.09	6.57667	1.11333
FDZ14_RS20390	S8 family peptidase	0.414	-1.27056	1.36117e-14	6.90758e-14	244.04	277.22	233.66	82.12	75.91	74.24	251.64	77.4233
FDZ14_RS30355	DUF4365 domain-containing protein	0.439	-1.18809	1.38052e-14	6.99463e-14	524.44	398.07	473.89	153.09	141.02	158.2	465.467	150.77
FDZ14_RS13075	pyrimidine nucleoside transporter NupC	0.267	-1.90471	1.38286e-14	7.00095e-14	6.84	6.36	5.97	1.49	1.15	1.16	6.39	1.26667
FDZ14_RS09560	FadR family transcriptional regulator	0.409	-1.29082	1.44354e-14	7.29387e-14	425.49	341.5	349.24	105.6	105.62	119.62	372.077	110.28
FDZ14_RS04975	methylmalonyl Co-A mutase-associated GTPase MeaB	0.409	-1.28848	1.4707e-14	7.41625e-14	160.31	190.06	174.84	55.77	51.29	52.47	175.07	53.1767
FDZ14_RS33615	nucleotidyltransferase domain-containing protein	0.384	-1.38007	1.67418e-14	8.43566e-14	39.96	41.26	44.81	13.79	10.29	11.58	42.01	11.8867
FDZ14_RS17560	pyrroline-5-carboxylate reductase	0.378	-1.405	1.71978e-14	8.65859e-14	31.04	30.68	30.15	9.5	9.3	6.91	30.6233	8.57
FDZ14_RS02685	TIGR00266 family protein	0.246	-2.02533	1.7891e-14	8.99133e-14	31.34	24.19	29.37	4.24	3.54	7.16	28.3	4.98
FDZ14_RS03335	DNA-formamidopyrimidine glycosylase	0.397	-1.3317	2.24553e-14	1.12523e-13	72.04	78.06	69.07	20.7	21.88	21.52	73.0567	21.3667
FDZ14_RS20035	PTS system mannose/fructose/N-acetylgalactosamine-transporter subunit IIB	0.217	-2.20479	2.32532e-14	1.1643e-13	26.23	18.35	17.13	3.45	4.32	2.01	20.57	3.26
FDZ14_RS10090	hypothetical protein	0.27	-1.89026	2.34112e-14	1.1713e-13	15.84	15.09	16.14	3.64	3.04	2.6	15.69	3.09333
FDZ14_RS10425	LLM class flavin-dependent oxidoreductase	0.137	-2.87073	2.45888e-14	1.22829e-13	2.64	2.58	2.63	0.21	0.33	0.26	2.61667	0.266667
FDZ14_RS14530	hypothetical protein	0.341	-1.55308	2.62911e-14	1.31127e-13	31.18	37.03	38.05	9.34	8.13	8.95	35.42	8.80667
FDZ14_RS05180	purine-nucleoside phosphorylase	0.34	-1.55473	2.69931e-14	1.34523e-13	48.6	61.33	51.3	12.13	13.82	14.45	53.7433	13.4667
FDZ14_RS13025	DNA translocase FtsK	0.468	-1.09683	2.76982e-14	1.37929e-13	56.19	56.01	55.7	20.58	20.33	18	55.9667	19.6367
FDZ14_RS15410	ChaB family protein	0.31	-1.68932	2.77834e-14	1.38246e-13	227.06	196.04	252.5	53.04	39.54	40.88	225.2	44.4867
FDZ14_RS06780	4-aminobutyrate--2-oxoglutarate transaminase	0.341	-1.55305	2.9983e-14	1.48843e-13	17.39	13.55	12.8	4.21	3.02	3.79	14.58	3.67333
FDZ14_RS11935	prephenate dehydrogenase	0.135	-2.88378	3.10466e-14	1.54003e-13	5.16	6.43	6.65	0.27	0.6	0.9	6.08	0.59
FDZ14_RS27320	Mini-ribonuclease 3	0.268	-1.89779	3.2337e-14	1.60279e-13	24	28.12	29.58	5.29	5.78	4.67	27.2333	5.24667
FDZ14_RS17425	aldehyde dehydrogenase family protein	0.445	-1.16666	3.41577e-14	1.69172e-13	1641.08	1806.83	1644.77	598.75	583.47	513.38	1697.56	565.2
FDZ14_RS01765	ATP phosphoribosyltransferase regulatory subunit	0.237	-2.07497	4.17596e-14	2.06022e-13	43.51	46.27	37.3	12.18	6.98	3.89	42.36	7.68333
FDZ14_RS25140	nucleoside hydrolase	0.26	-1.94345	4.28155e-14	2.10906e-13	14.38	11.68	11.64	2.68	1.53	2.93	12.5667	2.38
FDZ14_RS18025	cystathionine gamma-synthase family protein	0.214	-2.22323	4.52439e-14	2.22696e-13	4.15	5.01	4.5	0.83	0.8	0.57	4.55333	0.733333
FDZ14_RS15265	hypothetical protein	0.34	-1.55675	4.58441e-14	2.25476e-13	51.15	55.16	49.71	13.21	10.74	14.27	52.0067	12.74
FDZ14_RS21855	peptide-methionine (S)-S-oxide reductase MsrA	0.406	-1.30086	4.6405e-14	2.2806e-13	74.48	76.37	68.63	22.38	20.12	23.18	73.16	21.8933
FDZ14_RS29155	hypothetical protein	0.397	-1.33117	4.73479e-14	2.32515e-13	31.88	20.25	27.73	8.23	7.25	7.93	26.62	7.80333
FDZ14_RS04970	methylmalonyl-CoA mutase	0.434	-1.20344	4.94285e-14	2.42545e-13	119.57	125.7	117.56	37.68	41.42	38.4	120.943	39.1667
FDZ14_RS15755	enoyl-CoA hydratase	0.418	-1.25703	5.0688e-14	2.48535e-13	38.49	33.22	35.75	12.43	10.98	9.72	35.82	11.0433
FDZ14_RS14775	helix-turn-helix domain-containing protein	0.237	-2.07456	5.78425e-14	2.82746e-13	14.81	14.58	11.82	2.83	2.27	2.06	13.7367	2.38667
FDZ14_RS15760	SDR family oxidoreductase	0.446	-1.16583	6.18303e-14	3.02008e-13	62.77	56.24	62.18	21.56	19	18.7	60.3967	19.7533
FDZ14_RS05575	3-phosphoshikimate 1-carboxyvinyltransferase	0.399	-1.32693	6.73261e-14	3.28099e-13	20.66	19	18.04	5.71	6.18	5.19	19.2333	5.69333
FDZ14_RS03215	alanine dehydrogenase	0.323	-1.63114	6.99404e-14	3.40579e-13	10.08	9.1	11.94	2.69	2.19	2.52	10.3733	2.46667
FDZ14_RS08625	hypothetical protein	0.045	-4.4867	7.25799e-14	3.52626e-13	5.01	12.93	10.49	0.09	0.19	0.6	9.47667	0.293333
FDZ14_RS08240	MEDS domain-containing protein	0.208	-2.26292	7.34112e-14	3.56393e-13	10.27	16.01	14.69	2.48	2.06	1.76	13.6567	2.1
FDZ14_RS24355	beta-ketoacyl-ACP synthase II	0.469	-1.09312	8.37785e-14	4.06415e-13	235.79	204.31	216.05	77.25	72.92	76.89	218.717	75.6867
FDZ14_RS19025	DUF3231 family protein	0.256	-1.96768	9.51516e-14	4.60537e-13	7.17	6.66	9.6	1.54	1.22	1.62	7.81	1.46
FDZ14_RS16545	nicotinate phosphoribosyltransferase	0.35	-1.51544	9.65514e-14	4.66958e-13	9.94	9.16	9.46	3.12	2.14	2.2	9.52	2.48667
FDZ14_RS24270	transcriptional regulator Spx	0.447	-1.16087	1.07145e-13	5.17015e-13	2681.91	2352.81	2284.69	737.28	819.65	756.4	2439.8	771.11
FDZ14_RS24245	adaptor protein MecA	0.477	-1.06837	1.11893e-13	5.39113e-13	222.31	181.13	200.34	78.84	70.35	61.68	201.26	70.29
FDZ14_RS15550	carbohydrate ABC transporter substrate-binding protein	0.314	-1.67207	1.2095e-13	5.81872e-13	9.55	10.04	9.94	2.63	2.72	1.61	9.84333	2.32
FDZ14_RS05840	DivIVA domain-containing protein	0.424	-1.23726	1.25978e-13	6.0515e-13	192.28	172.62	177.73	52.06	54.9	57.89	180.877	54.95
FDZ14_RS17200	NAD-dependent malic enzyme	0.256	-1.96733	1.27135e-13	6.10246e-13	10.29	11.03	9.09	1.88	1.28	2.55	10.1367	1.90333
FDZ14_RS23175	sugar ABC transporter substrate-binding protein	0.394	-1.34318	1.31501e-13	6.30258e-13	19.34	16.45	15.83	5.62	5.27	4.25	17.2067	5.04667
FDZ14_RS07185	Ger(x)C family spore germination protein	0.263	-1.92566	1.50756e-13	7.20377e-13	8.23	5.25	6.21	1.44	1.12	1.25	6.56333	1.27
FDZ14_RS04655	MBL fold metallo-hydrolase	0.334	-1.58377	1.51867e-13	7.25145e-13	71.35	88.32	97.52	17.14	24.14	21.15	85.73	20.81
FDZ14_RS11515	hypothetical protein	0.218	-2.19738	1.61842e-13	7.71622e-13	33.84	61.34	55.25	6.27	6.33	11.13	50.1433	7.91
FDZ14_RS04325	molecular chaperone DnaK	0.4	-1.3208	1.88283e-13	8.96346e-13	111.36	125.92	107.29	33.59	31.79	37.3	114.857	34.2267
FDZ14_RS10265	6-phospho-beta-glucosidase	0.333	-1.58659	1.96408e-13	9.32936e-13	16.6	18.79	19.44	4.36	3.69	5.42	18.2767	4.49
FDZ14_RS04840	acetyl-CoA carboxylase biotin carboxyl carrier protein	0.282	-1.82672	1.99244e-13	9.45704e-13	150.87	203.87	156.72	27.81	30.23	45.12	170.487	34.3867
FDZ14_RS19395	DUF421 domain-containing protein	0.156	-2.682	2.01483e-13	9.55621e-13	7.3	13.46	12.27	1.74	0.6	1.44	11.01	1.26
FDZ14_RS24075	GNAT family N-acetyltransferase	0.386	-1.37404	2.09694e-13	9.93093e-13	63.43	56.15	59.63	16.26	15.45	17.69	59.7367	16.4667
FDZ14_RS14945	MFS transporter	0.333	-1.58424	2.53937e-13	1.19818e-12	12.56	11.71	11.08	2.99	3.65	2.18	11.7833	2.94
FDZ14_RS33920	antibiotic biosynthesis monooxygenase	0.423	-1.24118	2.70477e-13	1.27528e-12	99.61	107.52	92.57	32.41	31.38	28.91	99.9	30.9
FDZ14_RS10245	class A beta-lactamase	0.382	-1.38904	2.75905e-13	1.29991e-12	40.1	28.87	29.99	8.58	9.58	9.45	32.9867	9.20333
FDZ14_RS16110	YxcD family protein	0.471	-1.08628	3.13807e-13	1.4763e-12	1132.56	883.6	907.8	341.91	324.99	279.77	974.653	315.557
FDZ14_RS24310	peptide ABC transporter substrate-binding protein	0.494	-1.01654	3.30051e-13	1.55044e-12	649.69	586.53	600.61	229.66	228.21	216.45	612.277	224.773
FDZ14_RS13020	hypothetical protein	0.373	-1.42411	3.64173e-13	1.70446e-12	41.1	24.46	31.18	9.15	7.74	9.53	32.2467	8.80667
FDZ14_RS01905	ribonuclease R	0.472	-1.08172	3.86429e-13	1.8073e-12	61.85	56.24	56.42	21.07	19.69	20.6	58.17	20.4533
FDZ14_RS01835	HPr family phosphocarrier protein	0.371	-1.42977	4.22668e-13	1.97245e-12	151.19	143.84	133.01	41.4	31.73	33.55	142.68	35.56
FDZ14_RS27315	23S rRNA (guanosine(2251)-2'-O)-methyltransferase RlmB	0.355	-1.49468	4.35664e-13	2.03161e-12	26.44	29.3	28.81	6.88	8.92	6.33	28.1833	7.37667
FDZ14_RS24975	HU family DNA-binding protein	0.413	-1.27436	4.97415e-13	2.31282e-12	593.62	596.44	571.52	149.43	179.68	162.01	587.193	163.707
FDZ14_RS11375	hypothetical protein	0.276	-1.85509	5.59456e-13	2.59562e-12	80.65	80.62	96.57	15.87	11.23	23.03	85.9467	16.71
FDZ14_RS11070	SDR family oxidoreductase	0.36	-1.47322	5.7883e-13	2.6816e-12	31.62	23.15	28.29	7.11	8.34	6.3	27.6867	7.25
FDZ14_RS15355	DinB family protein	0.201	-2.31163	7.3146e-13	3.36915e-12	13.4	13.04	10.65	2.04	1.75	1.62	12.3633	1.80333
FDZ14_RS02865	gamma carbonic anhydrase family protein	0.264	-1.92063	7.54883e-13	3.47453e-12	21.1	16.06	16.79	2.61	3.85	3.72	17.9833	3.39333
FDZ14_RS34335	DEAD/DEAH box helicase	0.384	-1.38196	7.86556e-13	3.6151e-12	26.98	16.5	19.76	6.9	5.65	5.37	21.08	5.97333
FDZ14_RS16325	FUSC family protein	0.376	-1.41117	8.48928e-13	3.89057e-12	25.31	35.69	29.24	9.03	8.13	8.37	30.08	8.51
FDZ14_RS11880	peptidoglycan-binding protein	0.294	-1.7655	8.59055e-13	3.93415e-12	6.23	6.37	5.92	1.49	1.28	1.28	6.17333	1.35
FDZ14_RS24850	antibiotic biosynthesis monooxygenase	0.408	-1.29321	8.60624e-13	3.93851e-12	494.08	532.18	467.5	131.93	150.39	156.11	497.92	146.143
FDZ14_RS18220	ureidoglycolate dehydrogenase	0.205	-2.28472	1.07048e-12	4.87094e-12	6.9	8.69	4.7	0.93	0.95	1.19	6.76333	1.02333
FDZ14_RS15860	O-methyltransferase	0.358	-1.48062	1.11129e-12	5.04588e-12	20.8	16.52	21.59	5.3	4.97	5.08	19.6367	5.11667
FDZ14_RS00795	adenylosuccinate synthase	0.426	-1.23009	1.17788e-12	5.34064e-12	45.75	35.21	32.75	13.36	12.04	10.58	37.9033	11.9933
FDZ14_RS17570	YojF family protein	0.187	-2.41624	1.18208e-12	5.35585e-12	21.52	16.74	19.43	3.24	1.76	2.52	19.23	2.50667
FDZ14_RS30750	hypothetical protein	0.251	-1.99216	1.20029e-12	5.43066e-12	9.31	9.06	10.74	1.53	1.74	2.03	9.70333	1.76667
FDZ14_RS24435	carbamoyl phosphate synthase large subunit	0.049	-4.36424	1.21999e-12	5.50807e-12	10.23	13.89	10.65	0.86	0.19	0.26	11.59	0.436667
FDZ14_RS29180	nucleotidyltransferase	0.429	-1.22086	1.2519e-12	5.64416e-12	25	21.31	21.85	7.82	7.03	6.76	22.72	7.20333
FDZ14_RS15875	GNAT family N-acetyltransferase	0.107	-3.22543	1.41199e-12	6.35695e-12	4.61	8.44	8.38	0.79	0.72	0.23	7.14333	0.58
FDZ14_RS24870	EcsC family protein	0.479	-1.06141	1.4203e-12	6.38985e-12	178.61	142.54	152.79	59.33	52.64	53.89	157.98	55.2867
FDZ14_RS12220	phosphoesterase	0.242	-2.04844	1.45977e-12	6.55355e-12	7.65	4.74	5.59	1.21	0.96	1.01	5.99333	1.06
FDZ14_RS24795	MBL fold metallo-hydrolase	0.233	-2.10331	1.50177e-12	6.73267e-12	8.48	10.54	8.86	1.67	1.16	1.9	9.29333	1.57667
FDZ14_RS13545	HNH endonuclease	0.115	-3.1247	1.6366e-12	7.3217e-12	12.3	9.46	13.2	1.76	0.51	0.61	11.6533	0.96
FDZ14_RS25475	GNAT family N-acetyltransferase	0.307	-1.7043	1.86713e-12	8.33548e-12	27.01	22.76	20.09	4.8	6.07	4.62	23.2867	5.16333
FDZ14_RS27600	methionine--tRNA ligase	0.463	-1.11135	1.96524e-12	8.76122e-12	52.59	41.29	44.7	15.92	15.16	16.37	46.1933	15.8167
FDZ14_RS27090	30S ribosomal protein S11	0.384	-1.3796	1.98318e-12	8.83503e-12	194.68	202.81	149.7	59.17	53.75	38.31	182.397	50.41
FDZ14_RS04900	sporulation transcription factor Spo0A	0.492	-1.02447	2.12955e-12	9.4805e-12	205.65	156.21	180.96	70.06	64.9	60.47	180.94	65.1433
FDZ14_RS16855	hypothetical protein	0.086	-3.54494	2.25636e-12	1.00102e-11	50.86	124.24	72.09	4.59	4.74	4.08	82.3967	4.47
FDZ14_RS33925	amidohydrolase	0.458	-1.12517	2.28249e-12	1.01191e-11	106.19	119.61	105.84	41.37	38.64	34.06	110.547	38.0233
FDZ14_RS23180	flavin reductase family protein	0.236	-2.08046	2.31e-12	1.02339e-11	9.86	10.9	9.36	1.58	1.73	1.87	10.04	1.72667
FDZ14_RS12845	SDR family oxidoreductase	0.403	-1.31239	2.52458e-12	1.11459e-11	87.35	79.32	71.86	23.38	20.25	26.4	79.51	23.3433
FDZ14_RS09375	hypothetical protein	0.172	-2.54326	2.52639e-12	1.11462e-11	22.94	14.62	21.93	3.83	1.6	1.76	19.83	2.39667
FDZ14_RS12840	alcohol dehydrogenase catalytic domain-containing protein	0.341	-1.5506	2.93296e-12	1.29042e-11	54.89	60.79	58.74	13.44	11.49	18.66	58.14	14.53
FDZ14_RS27355	DNA integrity scanning protein DisA	0.475	-1.07293	3.04655e-12	1.33855e-11	87.65	85.64	90.29	34.57	28.03	30.23	87.86	30.9433
FDZ14_RS23185	hypothetical protein	0.299	-1.74113	3.12121e-12	1.37041e-11	5.35	5.7	5.58	1.28	1.14	1.27	5.54333	1.23
FDZ14_RS12850	hypothetical protein	0.411	-1.28372	3.31596e-12	1.45492e-11	111.7	106.04	104.03	33.11	27.26	32.25	107.257	30.8733
FDZ14_RS24780	enoyl-CoA hydratase/isomerase family protein	0.45	-1.15092	3.80522e-12	1.66387e-11	86.35	76.25	81.21	27.94	23.86	28.43	81.27	26.7433
FDZ14_RS26245	HAMP domain-containing histidine kinase	0.372	-1.42809	3.94007e-12	1.72165e-11	11.19	8.02	9.85	2.8	2.41	2.74	9.68667	2.65
FDZ14_RS22040	VOC family protein	0.286	-1.80467	3.96278e-12	1.7304e-11	39.04	34.8	31.46	5.41	8.41	7.3	35.1	7.04
FDZ14_RS01790	1-(5-phosphoribosyl)-5-[(5-phosphoribosylamino)methylideneamino]imidazole-4-carboxamide isomerase	0.279	-1.84243	4.70758e-12	2.05141e-11	19.46	21.41	18.89	6.47	3.46	2.6	19.92	4.17667
FDZ14_RS11380	efflux RND transporter permease subunit	0.336	-1.57352	4.89532e-12	2.13177e-11	44.23	24.8	29.58	6.92	7.31	9.95	32.87	8.06
FDZ14_RS05525	chorismate synthase	0.443	-1.17316	5.26919e-12	2.29145e-11	27.27	20.94	22.93	8.23	8.17	6.94	23.7133	7.78
FDZ14_RS01075	uracil-DNA glycosylase	0.254	-1.97558	5.5414e-12	2.40819e-11	8.87	9.2	8.19	1.65	1.81	1.45	8.75333	1.63667
FDZ14_RS18090	universal stress protein	0.482	-1.05303	5.59829e-12	2.43126e-11	2953.1	3225.35	2884.33	1154.15	1054.41	962.13	3020.93	1056.9
FDZ14_RS08925	hypothetical protein	0.109	-3.19252	5.87991e-12	2.55009e-11	35.96	27.67	51.83	2.67	1.62	3.69	38.4867	2.66
FDZ14_RS31040	DUF2691 family protein	0.254	-1.97806	5.95449e-12	2.58068e-11	18.28	15.17	18.31	2.55	2.9	3.81	17.2533	3.08667
FDZ14_RS15985	hypothetical protein	0.003	-8.32382	6.08486e-12	2.6354e-11	52.29	51.88	45.17	0.3	0	0	49.78	0.1
FDZ14_RS05650	16S rRNA (guanine(966)-N(2))-methyltransferase RsmD	0.349	-1.51872	6.92721e-12	2.98994e-11	21.17	22.77	27.04	6.62	5.44	5.93	23.66	5.99667
FDZ14_RS12200	bifunctional 4-hydroxy-2-oxoglutarate aldolase/2-dehydro-3-deoxy-phosphogluconate aldolase	0.232	-2.10789	7.69208e-12	3.31351e-11	8.11	7.08	9.46	1.75	1.18	1.24	8.21667	1.39
FDZ14_RS20040	PTS fructose transporter subunit IIA	0.162	-2.62456	8.00512e-12	3.44371e-11	13.66	11.27	9.37	1.47	1.93	0.68	11.4333	1.36
FDZ14_RS09220	tetratricopeptide repeat protein	0.268	-1.90063	8.79904e-12	3.7827e-11	19.81	27.47	26.07	4.73	3.51	5.81	24.45	4.68333
FDZ14_RS27380	CtsR family transcriptional regulator	0.279	-1.84277	8.894e-12	3.82095e-11	28.5	27.9	23.64	4.01	5.09	6.66	26.68	5.25333
FDZ14_RS13800	TerD family protein	0.39	-1.35904	1.00504e-11	4.3004e-11	35.35	27.55	27.31	9.62	8.77	7.24	30.07	8.54333
FDZ14_RS31920	tyrosine-type recombinase/integrase	0.425	-1.23585	1.01954e-11	4.35952e-11	19.66	16.48	19.8	6.17	5.37	5.94	18.6467	5.82667
FDZ14_RS16175	GNAT family N-acetyltransferase	0.484	-1.04806	1.02844e-11	4.39461e-11	355.04	268.7	312.22	116.55	100.35	107.03	311.987	107.977
FDZ14_RS02805	phage holin family protein	0.103	-3.27663	1.04729e-11	4.47219e-11	7.4	15.86	9.22	1.25	0.91	0.36	10.8267	0.84
FDZ14_RS20495	cardiolipin synthase	0.251	-1.99672	1.06157e-11	4.53014e-11	36.91	64.81	58.51	7.33	7.88	14.34	53.41	9.85
FDZ14_RS18135	sigma 54-interacting transcriptional regulator	0.287	-1.80119	1.07111e-11	4.56778e-11	4.8	3.69	4.67	0.93	0.81	1.03	4.38667	0.923333
FDZ14_RS26395	NAD-dependent DNA ligase LigA	0.379	-1.40089	1.07358e-11	4.57525e-11	11.54	15.5	12.34	4.09	4	3.17	13.1267	3.75333
FDZ14_RS15470	molecular chaperone HtpG	0.352	-1.50653	1.07855e-11	4.59337e-11	9.73	14.24	12.13	2.99	3.29	3.24	12.0333	3.17333
FDZ14_RS26940	aspartyl-phosphate phosphatase Spo0E family protein	0.111	-3.16963	1.12022e-11	4.76767e-11	88.9	259.94	184.67	12.4	7.55	15.42	177.837	11.79
FDZ14_RS26010	NO-inducible flavohemoprotein	0.272	-1.87826	1.13357e-11	4.81805e-11	4.74	4.32	4.78	1.01	1.09	0.71	4.61333	0.936667
FDZ14_RS15765	acyl-CoA dehydrogenase family protein	0.486	-1.0403	1.19633e-11	5.07467e-11	52.13	45.62	47.78	19.28	19.04	14.55	48.51	17.6233
FDZ14_RS03535	succinate dehydrogenase iron-sulfur subunit	0.386	-1.37515	1.27826e-11	5.40067e-11	216.87	274.73	214.02	86.69	67.71	49.62	235.207	68.0067
FDZ14_RS07325	GNAT family N-acetyltransferase	0.371	-1.43089	1.32852e-11	5.60931e-11	49.04	48.3	39.56	14.6	12.82	9.42	45.6333	12.28
FDZ14_RS18530	hypothetical protein	0.348	-1.52488	1.35419e-11	5.71391e-11	168.93	178.65	127.33	39.62	34.78	33.72	158.303	36.04
FDZ14_RS00035	SDR family NAD(P)-dependent oxidoreductase	0.271	-1.88525	1.37598e-11	5.80203e-11	8.79	7.07	7.59	1.53	1.79	1.35	7.81667	1.55667
FDZ14_RS01580	GbsR/MarR family transcriptional regulator	0.202	-2.3082	1.39109e-11	5.858e-11	9.48	16.21	10.98	1.81	1.37	2.19	12.2233	1.79
FDZ14_RS18545	hypothetical protein	0.392	-1.35254	1.4302e-11	6.01873e-11	48.29	32.72	40.48	12.71	12.65	9.13	40.4967	11.4967
FDZ14_RS06050	ACP S-malonyltransferase	0.414	-1.27239	1.4343e-11	6.03198e-11	60.81	39.29	50.16	14.66	14.18	16.4	50.0867	15.08
FDZ14_RS11315	cytochrome aa3 quinol oxidase subunit III	0.405	-1.30477	1.44145e-11	6.05806e-11	105.05	141.18	111.89	36.75	37.64	32.3	119.373	35.5633
FDZ14_RS17810	helix-turn-helix domain-containing protein	0.406	-1.30159	1.44866e-11	6.08436e-11	20.29	16.16	19.95	5.79	6.26	4.8	18.8	5.61667
FDZ14_RS08195	sulfite oxidase-like oxidoreductase	0.251	-1.99196	1.47124e-11	6.1711e-11	8.32	8.41	7.85	1.58	1.68	1.29	8.19333	1.51667
FDZ14_RS05785	cell division protein FtsA	0.465	-1.1038	1.51307e-11	6.33822e-11	50.49	41.63	50.08	19.17	14.01	15.84	47.4	16.34
FDZ14_RS27345	2-C-methyl-D-erythritol 4-phosphate cytidylyltransferase	0.43	-1.21842	1.52236e-11	6.37293e-11	66.99	62.72	54.75	18.98	18.56	20.3	61.4867	19.28
FDZ14_RS21830	response regulator transcription factor	0.399	-1.32727	1.62605e-11	6.79365e-11	32.92	36.73	35.63	9.83	9.64	11.21	35.0933	10.2267
FDZ14_RS34870	hypothetical protein	0.066	-3.91458	1.7244e-11	7.19515e-11	6.1	5.79	5.75	0.34	0.19	0.3	5.88	0.276667
FDZ14_RS27180	50S ribosomal protein L29	0.174	-2.52148	1.74273e-11	7.26686e-11	74.44	64	60.14	5	10.45	6.52	66.1933	7.32333
FDZ14_RS28225	PH domain-containing protein	0.207	-2.27132	2.06694e-11	8.57397e-11	5.91	4.62	4.96	0.8	0.84	0.71	5.16333	0.783333
FDZ14_RS19575	LysR family transcriptional regulator	0.294	-1.76811	2.10195e-11	8.71354e-11	7.99	9.72	8.62	2.1	2.27	1.42	8.77667	1.93
FDZ14_RS24390	NAD(P)-dependent oxidoreductase	0.457	-1.13082	2.20601e-11	9.13897e-11	44.27	33.42	36.11	13.55	13.41	11.28	37.9333	12.7467
FDZ14_RS14170	hypothetical protein	0.295	-1.76133	2.21391e-11	9.16574e-11	11.14	6.81	6.25	1.77	1.99	1.51	8.06667	1.75667
FDZ14_RS00945	LacI family DNA-binding transcriptional regulator	0.296	-1.75544	2.33228e-11	9.63708e-11	9.38	12.52	12.52	2.75	1.77	2.99	11.4733	2.50333
FDZ14_RS11670	diacylglycerol kinase family lipid kinase	0.33	-1.59949	2.40762e-11	9.92113e-11	37.9	48.24	55	9.77	9.72	14.5	47.0467	11.33
FDZ14_RS22150	formate/nitrite transporter family protein	0.408	-1.29452	2.4088e-11	9.92113e-11	25.36	25.68	24.85	7.14	7.42	8.11	25.2967	7.55667
FDZ14_RS11005	hypothetical protein	0.346	-1.5301	3.1046e-11	1.27131e-10	1077.69	1142.74	1111.31	209.9	204.28	270.22	1110.58	228.133
FDZ14_RS01255	UDP-N-acetylglucosamine 1-carboxyvinyltransferase	0.493	-1.02025	3.15578e-11	1.29144e-10	113.26	105.94	103.75	44.3	42.06	32.46	107.65	39.6067
FDZ14_RS06760	cytochrome c biogenesis protein CcdA	0.303	-1.72378	3.55956e-11	1.4511e-10	10.65	10.4	10.33	2.05	2.31	2.55	10.46	2.30333
FDZ14_RS01160	spermidine synthase	0.356	-1.49179	3.67314e-11	1.49645e-10	16.51	12.26	11.89	3.52	3.42	3.62	13.5533	3.52
FDZ14_RS24510	YajQ family cyclic di-GMP-binding protein	0.429	-1.22236	3.7726e-11	1.53599e-10	79.83	59.72	77.73	20.63	23.34	22.48	72.4267	22.15
FDZ14_RS01785	imidazole glycerol phosphate synthase subunit HisH	0.337	-1.56798	4.15364e-11	1.68897e-10	23.47	24.83	23.36	7.18	7.1	3.71	23.8867	5.99667
FDZ14_RS07225	universal stress protein	0.303	-1.72283	4.33528e-11	1.76059e-10	31.63	35.51	39.27	5.78	7.95	8.88	35.47	7.53667
FDZ14_RS20070	LacI family DNA-binding transcriptional regulator	0.343	-1.54307	4.55379e-11	1.84815e-10	9.59	6.9	9	2.48	2.15	1.82	8.49667	2.15
FDZ14_RS32880	hypothetical protein	0.236	-2.08231	4.80247e-11	1.94537e-10	54.32	56.62	40.18	8.64	5.2	9.8	50.3733	7.88
FDZ14_RS20965	asparagine--tRNA ligase	0.496	-1.01211	5.01962e-11	2.03075e-10	62.03	48.21	56.82	21.82	19.01	20.29	55.6867	20.3733
FDZ14_RS26050	peptide-methionine (S)-S-oxide reductase MsrA	0.364	-1.45791	5.04498e-11	2.03843e-10	28.27	23	23.55	8.34	5.84	5.6	24.94	6.59333
FDZ14_RS06765	DUF2179 domain-containing protein	0.325	-1.61928	5.15189e-11	2.08031e-10	26.26	44.39	40.5	10.27	8.33	8.04	37.05	8.88
FDZ14_RS05380	genetic competence negative regulator	0.477	-1.06723	5.33816e-11	2.15416e-10	187.31	131.55	151.47	62.31	55.36	45.78	156.777	54.4833
FDZ14_RS14475	DUF3578 domain-containing protein	0.3	-1.73713	6.21485e-11	2.49689e-10	3.7	3.37	4.58	0.88	0.71	0.97	3.88333	0.853333
FDZ14_RS18800	histidine ammonia-lyase	0.403	-1.31034	6.52986e-11	2.61851e-10	19.87	24.93	18.66	6.56	6.94	5.71	21.1533	6.40333
FDZ14_RS21280	redoxin domain-containing protein	0.459	-1.12313	6.59367e-11	2.64244e-10	159.72	163.16	139.26	60.52	50.75	42.37	154.047	51.2133
FDZ14_RS24980	enoyl-CoA hydratase	0.457	-1.1298	6.67276e-11	2.67245e-10	117.25	76.63	94.15	31.34	34.45	30.1	96.01	31.9633
FDZ14_RS10030	hypothetical protein	0.103	-3.28624	7.38438e-11	2.95005e-10	312.77	652.49	478.75	23.13	30.2	44.35	481.337	32.56
FDZ14_RS05135	aldo/keto reductase	0.398	-1.33029	7.55707e-11	3.01339e-10	28.13	23.59	18.71	6.91	7.19	6.54	23.4767	6.88
FDZ14_RS35745	hypothetical protein	0.343	-1.54305	8.03516e-11	3.19803e-10	19.51	21.45	21.61	4.95	5.25	5.28	20.8567	5.16
FDZ14_RS26420	adenine deaminase	0.469	-1.09222	8.16851e-11	3.24504e-10	40.09	41.64	39.6	13.82	13.59	14.87	40.4433	14.0933
FDZ14_RS28170	ATP-binding protein	0.377	-1.40859	8.34291e-11	3.31226e-10	11.38	8.16	10.53	2.35	2.91	3.04	10.0233	2.76667
FDZ14_RS03655	acetolactate synthase small subunit	0.496	-1.01254	8.50062e-11	3.37278e-10	187.49	175.46	163.7	72.19	63.71	53.96	175.55	63.2867
FDZ14_RS21970	signal peptidase I	0.279	-1.84132	8.50946e-11	3.37419e-10	13.28	16.12	13.17	2.31	3.23	3.07	14.19	2.87
FDZ14_RS16515	acylphosphatase	0.323	-1.63191	8.7573e-11	3.466e-10	136.98	192.79	160.28	32.3	29.87	44.46	163.35	35.5433
FDZ14_RS06025	L-serine ammonia-lyase iron-sulfur-dependent subunit beta	0.401	-1.31986	8.92622e-11	3.53067e-10	23.01	18.26	22.1	7.24	6.35	5.03	21.1233	6.20667
FDZ14_RS13540	YwqI/YxiC family protein	0.218	-2.19627	8.96853e-11	3.54521e-10	32.29	31.12	30.71	4.62	3.39	5.65	31.3733	4.55333
FDZ14_RS24950	hypothetical protein	0.171	-2.54992	9.08714e-11	3.58987e-10	165.95	130.92	146.79	7.65	10.27	25.64	147.887	14.52
FDZ14_RS12190	sugar kinase	0.255	-1.97333	1.04346e-10	4.10694e-10	4.91	5.54	4.56	1.16	0.98	0.73	5.00333	0.956667
FDZ14_RS18685	hypothetical protein	0.027	-5.23438	1.08367e-10	4.25734e-10	28.71	30.11	27.24	0.4	0.42	0.64	28.6867	0.486667
FDZ14_RS35750	type IV secretory system conjugative DNA transfer family protein	0.336	-1.57244	1.21876e-10	4.77627e-10	18.14	16.71	15.97	3.49	3.22	5.84	16.94	4.18333
FDZ14_RS15085	SDR family oxidoreductase	0.3	-1.73815	1.23099e-10	4.81829e-10	10.72	10.25	11.56	1.95	2.15	2.93	10.8433	2.34333
FDZ14_RS27155	type Z 30S ribosomal protein S14	0.041	-4.59853	1.2635e-10	4.94253e-10	47.81	64.1	40.83	2.89	0	1.1	50.9133	1.33
FDZ14_RS29775	hypothetical protein	0.16	-2.64439	1.32438e-10	5.17751e-10	6.77	13.45	15.99	1.16	1.08	1.87	12.07	1.37
FDZ14_RS28240	hypothetical protein	0.222	-2.17295	1.41506e-10	5.52186e-10	3.38	4.61	4.2	0.55	0.64	0.79	4.06333	0.66
FDZ14_RS24110	hypothetical protein	0.342	-1.54859	1.45782e-10	5.68524e-10	107.67	122	108.8	23.22	23.22	29.9	112.823	25.4467
FDZ14_RS34885	hypothetical protein	0.106	-3.2351	1.51858e-10	5.91495e-10	5	1.73	3.4	0.41	0.29	0.1	3.37667	0.266667
FDZ14_RS15750	quinone oxidoreductase	0.477	-1.06751	1.60554e-10	6.24226e-10	74.14	70.94	70.46	30.05	26.88	19.74	71.8467	25.5567
FDZ14_RS13040	hypothetical protein	0.437	-1.19296	1.69807e-10	6.59798e-10	33.63	31.74	27.3	10.32	10.84	8.74	30.89	9.96667
FDZ14_RS16530	RNA-binding protein S1	0.313	-1.67807	1.88016e-10	7.28777e-10	27	24.97	31.91	5.36	5.21	7.83	27.96	6.13333
FDZ14_RS03180	class I SAM-dependent methyltransferase	0.405	-1.30289	1.91787e-10	7.42943e-10	13.64	10.09	12.79	4.09	3.43	3.37	12.1733	3.63
FDZ14_RS22665	suppressor of fused domain protein	0.455	-1.13543	2.31819e-10	8.95301e-10	142.54	182.91	163.39	56.03	55.39	52.63	162.947	54.6833
FDZ14_RS27215	50S ribosomal protein L4	0.423	-1.24232	2.32613e-10	8.97823e-10	70.2	59.08	61.44	22.97	22.92	13.5	63.5733	19.7967
FDZ14_RS17965	universal stress protein	0.046	-4.45081	2.36568e-10	9.12538e-10	1524.78	1850.01	1799.7	24.74	37.24	99.78	1724.83	53.92
FDZ14_RS03345	dephospho-CoA kinase	0.432	-1.21199	2.58141e-10	9.9395e-10	50.53	50.9	44.18	14.05	16.55	15.1	48.5367	15.2333
FDZ14_RS27065	energy-coupling factor transporter transmembrane protein EcfT	0.367	-1.44572	2.6055e-10	1.00262e-09	14.31	11.34	14.58	3.38	4.44	3.03	13.41	3.61667
FDZ14_RS17785	hypothetical protein	0.407	-1.29762	2.61122e-10	1.00422e-09	112.19	90.57	88.59	29.41	25.66	25	97.1167	26.69
FDZ14_RS10150	helix-turn-helix transcriptional regulator	0.279	-1.84235	2.70654e-10	1.03963e-09	32.03	32.26	30.66	4.91	5.88	7.27	31.65	6.02
FDZ14_RS02870	alpha/beta hydrolase	0.322	-1.63284	3.03613e-10	1.16482e-09	8.06	8.59	10.4	2.13	2.24	2.04	9.01667	2.13667
FDZ14_RS08950	TrkA C-terminal domain-containing protein	0.179	-2.48047	3.11944e-10	1.19535e-09	5.99	9.62	11.27	0.99	0.57	1.88	8.96	1.14667
FDZ14_RS08945	hypothetical protein	0.159	-2.65309	3.17341e-10	1.2153e-09	5.79	8.09	6.26	0.68	0.45	1.14	6.71333	0.756667
FDZ14_RS15585	amino acid permease	0.203	-2.30018	3.34647e-10	1.28081e-09	1.93	2.14	2.42	0.33	0.32	0.33	2.16333	0.326667
FDZ14_RS02990	MBL fold metallo-hydrolase	0.492	-1.02259	3.46267e-10	1.32369e-09	56.58	50.31	55.42	21.78	17.29	19.64	54.1033	19.57
FDZ14_RS30575	hypothetical protein	0.098	-3.3481	3.49444e-10	1.33504e-09	8.73	7.39	12.89	0.41	0.59	0.93	9.67	0.643333
FDZ14_RS11320	cytochrome aa3 quinol oxidase subunit IV	0.368	-1.44306	3.90099e-10	1.48769e-09	60.52	77.91	66.64	18.22	20.09	14.43	68.3567	17.58
FDZ14_RS18290	PHB depolymerase family esterase	0.358	-1.48172	4.06067e-10	1.54766e-09	9.56	10.81	9.67	2.6	3.24	2.18	10.0133	2.67333
FDZ14_RS15255	TetM/TetW/TetO/TetS family tetracycline resistance ribosomal protection protein	0.343	-1.54169	4.083e-10	1.55524e-09	3.88	5.28	4.26	1.15	1.13	1.17	4.47333	1.15
FDZ14_RS27310	NYN domain-containing protein	0.42	-1.25293	4.14375e-10	1.57744e-09	34.7	33.96	33.4	12.18	8.96	9.88	34.02	10.34
FDZ14_RS33075	hypothetical protein	0.438	-1.18993	4.29904e-10	1.63558e-09	831.05	762.13	817.36	207.11	236.64	271.34	803.513	238.363
FDZ14_RS08550	hypothetical protein	0.038	-4.73615	4.46922e-10	1.69831e-09	50.39	39.19	37.72	0	0.67	2	42.4333	0.89
FDZ14_RS27335	glutamate--tRNA ligase	0.486	-1.04194	4.75712e-10	1.80547e-09	41.67	29.24	32.05	12.81	12.26	11.85	34.32	12.3067
FDZ14_RS15295	acyl--CoA ligase	0.451	-1.14948	5.06495e-10	1.91783e-09	76.49	57.1	63.7	19.18	21.27	24.75	65.7633	21.7333
FDZ14_RS34305	HU family DNA-binding protein	0.319	-1.6498	5.19064e-10	1.96309e-09	61.39	57.05	44.41	11.42	10.95	12.51	54.2833	11.6267
FDZ14_RS24195	GTP pyrophosphokinase family protein	0.363	-1.46167	5.19837e-10	1.96485e-09	17.97	14.43	13.94	5.01	3.48	3.8	15.4467	4.09667
FDZ14_RS19545	general stress protein	0.01	-6.70635	5.5597e-10	2.0977e-09	13.92	20.45	12.71	0	0.18	0.14	15.6933	0.106667
FDZ14_RS16450	Na+/H+ antiporter NhaC family protein	0.421	-1.24738	5.81932e-10	2.19048e-09	10.52	9.97	12.96	4.11	3.5	2.89	11.15	3.5
FDZ14_RS28135	hypothetical protein	0.158	-2.65989	6.09258e-10	2.29064e-09	1.84	3.4	3.92	0.41	0.28	0.39	3.05333	0.36
FDZ14_RS11175	cytochrome c oxidase assembly protein	0.405	-1.30254	6.28372e-10	2.36111e-09	30.52	34.73	36.3	10.27	8.24	11.57	33.85	10.0267
FDZ14_RS26945	arginase	0.102	-3.29261	6.40557e-10	2.40406e-09	41.35	66.93	53.62	2.36	3.33	6.28	53.9667	3.99
FDZ14_RS16610	hypothetical protein	0.133	-2.91214	6.43728e-10	2.41455e-09	43.2	48.26	43.09	3.5	3.04	4.54	44.85	3.69333
FDZ14_RS24045	DUF1349 domain-containing protein	0.417	-1.26185	6.84046e-10	2.56126e-09	45.77	58.83	58.28	15.22	17.53	16.79	54.2933	16.5133
FDZ14_RS03020	DUF4479 domain-containing protein	0.37	-1.43271	6.91795e-10	2.58876e-09	19.5	13.34	18.47	4.73	5.13	3.94	17.1033	4.6
FDZ14_RS19630	hypothetical protein	0.365	-1.45541	6.98169e-10	2.61108e-09	71.51	100.62	106.89	24.79	19.56	27.79	93.0067	24.0467
FDZ14_RS10955	signal peptidase I	0.465	-1.10573	7.201e-10	2.68837e-09	58.23	43.2	47.13	17.79	17.89	14.4	49.52	16.6933
FDZ14_RS18245	DinB family protein	0.139	-2.84429	7.33264e-10	2.73432e-09	5.79	3.99	7.27	0.6	0.58	0.53	5.68333	0.57
FDZ14_RS14770	multidrug resistance efflux transporter family protein	0.345	-1.53565	7.59989e-10	2.83067e-09	10.74	7.05	7.2	2.13	2.32	1.89	8.33	2.11333
FDZ14_RS26575	CPBP family intramembrane metalloprotease	0.256	-1.9641	8.12538e-10	3.01759e-09	6.43	12.23	9.78	1.68	1.75	1.95	9.48	1.79333
FDZ14_RS03055	bacillithiol system redox-active protein YtxJ	0.453	-1.14315	8.12248e-10	3.01759e-09	117.52	132.83	116.64	40.74	38.81	36.4	122.33	38.65
FDZ14_RS12530	DUF1033 family protein	0.305	-1.7128	8.44297e-10	3.13372e-09	27.15	29.28	30.4	7.62	7.27	4.02	28.9433	6.30333
FDZ14_RS07045	phosphatase PAP2 family protein	0.485	-1.04369	8.76718e-10	3.2465e-09	144.13	92.94	117.89	45.87	39.61	39.27	118.32	41.5833
FDZ14_RS09775	CoA-acylating methylmalonate-semialdehyde dehydrogenase	0.397	-1.33114	8.89539e-10	3.29207e-09	11.94	8.25	8	2.87	3.13	2.32	9.39667	2.77333
FDZ14_RS00690	ribonuclease P protein component	0.339	-1.56016	8.92498e-10	3.3011e-09	37.07	32.17	33.05	6.57	8.85	8.67	34.0967	8.03
FDZ14_RS01135	4-oxalocrotonate tautomerase	0.397	-1.33255	8.9855e-10	3.32157e-09	319.6	339.33	329.12	88.71	69.46	85.61	329.35	81.26
FDZ14_RS09200	YdeI/OmpD-associated family protein	0.225	-2.14888	9.70147e-10	3.58001e-09	7.71	5.29	6.82	1.14	0.97	1.11	6.60667	1.07333
FDZ14_RS13660	hypothetical protein	0.217	-2.20333	9.87801e-10	3.64095e-09	38.15	81.23	69.66	7.47	9.44	10.08	63.0133	8.99667
FDZ14_RS25960	BH0509 family protein	0.48	-1.05891	1.13424e-09	4.17348e-09	1462.49	1392.97	1185.68	470.45	399.27	301.91	1347.05	390.543
FDZ14_RS12160	carotenoid biosynthesis protein	0.15	-2.73763	1.17091e-09	4.30345e-09	2.94	6.58	4.01	0.63	0.64	0.28	4.51	0.516667
FDZ14_RS33780	hypothetical protein	0.444	-1.17109	1.31366e-09	4.81701e-09	284.1	287.26	296.35	87.22	81.12	113.22	289.237	93.8533
FDZ14_RS29405	HTH domain-containing protein	0.15	-2.73793	1.32767e-09	4.86558e-09	5.72	6.47	6.2	0.59	0.65	0.74	6.13	0.66
FDZ14_RS25615	VanZ family protein	0.257	-1.95964	1.34927e-09	4.93991e-09	9.35	14.65	13.26	2.51	2.02	2.41	12.42	2.31333
FDZ14_RS19965	YfcC family protein	0.357	-1.48512	1.3495e-09	4.93991e-09	6.69	4.08	5.99	1.42	1.62	1.36	5.58667	1.46667
FDZ14_RS12805	DUF4385 domain-containing protein	0.403	-1.31155	1.42825e-09	5.2192e-09	58.15	68.22	60.95	18.25	14.92	20.68	62.44	17.95
FDZ14_RS01100	heme-dependent peroxidase	0.48	-1.05853	1.47779e-09	5.39097e-09	105.47	123.76	105.1	41.47	37.53	39.28	111.443	39.4267
FDZ14_RS17085	bifunctional methylenetetrahydrofolate dehydrogenase/methenyltetrahydrofolate cyclohydrolase FolD	0.365	-1.45579	1.56873e-09	5.71618e-09	11.16	8.94	8.04	2.75	2.51	2.3	9.38	2.52
FDZ14_RS34795	hypothetical protein	0.156	-2.67925	1.64541e-09	5.98878e-09	46.76	52.54	47.73	2.22	6.97	5.21	49.01	4.8
FDZ14_RS00920	carbon starvation protein A	0.486	-1.0421	1.69186e-09	6.1438e-09	32.7	38.76	33.14	13.8	12.6	11.72	34.8667	12.7067
FDZ14_RS10300	enoyl-ACP reductase FabI	0.42	-1.2529	1.80087e-09	6.52113e-09	34.39	38.07	32.43	10.49	9.32	12.39	34.9633	10.7333
FDZ14_RS02875	tetraprenyl-beta-curcumene synthase family protein	0.286	-1.80737	1.88673e-09	6.82816e-09	4.74	3.71	4.6	1.06	1.1	0.62	4.35	0.926667
FDZ14_RS09735	myo-inosose-2 dehydratase	0.124	-3.01239	1.97459e-09	7.12998e-09	3.58	2.28	2.82	0.04	0.45	0.3	2.89333	0.263333
FDZ14_RS22705	ribose-5-phosphate isomerase RpiA	0.481	-1.05447	2.13612e-09	7.70452e-09	175.86	164.67	160.34	54.53	55.32	65.11	166.957	58.32
FDZ14_RS02240	DUF3055 domain-containing protein	0.314	-1.66968	2.17447e-09	7.83398e-09	53.86	40.44	43.73	8.95	9.32	10.59	46.01	9.62
FDZ14_RS26900	SH3 domain-containing protein	0.361	-1.46814	2.21625e-09	7.97998e-09	11.95	8.49	8.88	3.71	2.56	1.69	9.77333	2.65333
FDZ14_RS01435	3-hydroxyacyl-ACP dehydratase FabZ	0.327	-1.61257	2.33977e-09	8.41527e-09	36.67	32.05	34.79	5.92	6.91	10.78	34.5033	7.87
FDZ14_RS08975	MEDS domain-containing protein	0.309	-1.69527	2.35824e-09	8.4769e-09	12.12	9.9	10.47	3.15	2.4	1.8	10.83	2.45
FDZ14_RS23125	response regulator	0.48	-1.05849	2.46722e-09	8.85867e-09	22.42	22.13	22.14	9.83	8.43	5.94	22.23	8.06667
FDZ14_RS15525	STAS domain-containing protein	0.363	-1.46235	2.51923e-09	9.03524e-09	6.58	7.77	7.53	2.25	1.82	1.83	7.29333	1.96667
FDZ14_RS16460	ABC transporter ATP-binding protein	0.182	-2.45472	2.57187e-09	9.2137e-09	3.15	4.57	3.89	0.4	0.92	0.29	3.87	0.536667
FDZ14_RS10875	radical SAM protein	0.222	-2.17286	2.68325e-09	9.59655e-09	3.76	3.98	4.21	0.82	0.72	0.44	3.98333	0.66
FDZ14_RS22830	gamma-glutamyltransferase	0.249	-2.00857	2.6963e-09	9.63785e-09	2.03	2.84	2.58	0.39	0.43	0.55	2.48333	0.456667
FDZ14_RS12450	FAD-dependent monooxygenase	0.301	-1.73384	2.83525e-09	1.01175e-08	3.68	2.69	2.57	0.68	0.66	0.64	2.98	0.66
FDZ14_RS10060	fructose-6-bisphosphatase	0.49	-1.02781	2.88848e-09	1.02959e-08	42.77	30.96	37.47	13.09	12.42	14.63	37.0667	13.38
FDZ14_RS23635	glucose uptake protein GlcU	0.273	-1.87215	2.9216e-09	1.04082e-08	7.62	15.62	11.9	1.79	2.62	2.69	11.7133	2.36667
FDZ14_RS27530	aminoacyl-tRNA hydrolase	0.346	-1.53192	3.28936e-09	1.16857e-08	16.43	20.27	19.27	3.72	5.6	4.71	18.6567	4.67667
FDZ14_RS28510	oligoendopeptidase F	0.46	-1.12052	3.33746e-09	1.185e-08	8.74	8.95	9.04	3.53	2.72	2.93	8.91	3.06
FDZ14_RS33020	hypothetical protein	0.428	-1.22314	3.38565e-09	1.20078e-08	19.05	12.14	15.28	4.77	4.64	5.12	15.49	4.84333
FDZ14_RS03145	amidohydrolase	0.427	-1.22848	3.49352e-09	1.23766e-08	6.79	5.82	6.49	2.45	1.87	1.76	6.36667	2.02667
FDZ14_RS25970	YihY/virulence factor BrkB family protein	0.356	-1.48935	3.84637e-09	1.3604e-08	11.22	6.98	8.36	2.53	2.26	2.13	8.85333	2.30667
FDZ14_RS05490	GTP cyclohydrolase I FolE	0.317	-1.65556	3.94459e-09	1.3936e-08	12.04	11.63	10.09	2.9	2.07	2.78	11.2533	2.58333
FDZ14_RS26540	NCS2 family permease	0.317	-1.65848	4.01443e-09	1.41592e-08	5.01	3	4.92	0.96	1.19	0.87	4.31	1.00667
FDZ14_RS18660	SDR family oxidoreductase	0.311	-1.68603	4.06796e-09	1.43401e-08	7.05	8.17	7.55	1.45	1.75	2.02	7.59	1.74
FDZ14_RS35775	type IV secretion system protein VirB4	0.399	-1.32377	4.10878e-09	1.4476e-08	9.02	10.16	10.99	2.86	2.39	3.65	10.0567	2.96667
FDZ14_RS18000	AI-2E family transporter	0.405	-1.30479	4.38194e-09	1.54299e-08	10.59	7.92	12.09	3.71	2.91	2.55	10.2	3.05667
FDZ14_RS15130	DUF3459 domain-containing protein	0.419	-1.25401	4.42216e-09	1.55629e-08	6.98	5.86	6.07	1.89	2.28	1.72	6.30333	1.96333
FDZ14_RS27585	16S rRNA (adenine(1518)-N(6)/adenine(1519)-N(6))-dimethyltransferase RsmA	0.374	-1.41937	4.45604e-09	1.56648e-08	8.54	8.05	8.71	2.47	2.01	2.46	8.43333	2.31333
FDZ14_RS22855	TetR/AcrR family transcriptional regulator	0.178	-2.48891	4.49197e-09	1.57825e-08	6.37	3.95	7.72	0.57	0.56	1.12	6.01333	0.75
FDZ14_RS12175	phytoene desaturase	0.464	-1.10856	4.99087e-09	1.74968e-08	11.55	9.1	11.04	3.62	4.07	3.21	10.5633	3.63333
FDZ14_RS13385	NADPH:quinone reductase	0.455	-1.13667	5.23355e-09	1.83174e-08	23.31	18.84	17.8	6.58	6.38	7.05	19.9833	6.67
FDZ14_RS07285	MBL fold metallo-hydrolase	0.349	-1.51982	5.30035e-09	1.85411e-08	8.09	8.06	8.49	2.7	1.43	2.21	8.21333	2.11333
FDZ14_RS08915	mechanosensitive ion channel	0.164	-2.60409	5.32491e-09	1.85964e-08	1.82	3.01	3.63	0.6	0.23	0.21	2.82	0.346667
FDZ14_RS14480	DUF2357 domain-containing protein	0.443	-1.17444	5.55875e-09	1.93812e-08	7.15	6.24	7.97	2.26	2.38	2.36	7.12	2.33333
FDZ14_RS24190	NAD kinase	0.461	-1.11628	5.55578e-09	1.93812e-08	22.29	18.98	21.45	8.13	7.64	5.61	20.9067	7.12667
FDZ14_RS07880	sucrose-6-phosphate hydrolase	0.426	-1.2316	6.14825e-09	2.13433e-08	7.02	7.38	7.31	2.65	1.99	2.25	7.23667	2.29667
FDZ14_RS27070	energy-coupling factor ABC transporter ATP-binding protein	0.347	-1.52781	6.18383e-09	2.14552e-08	7.58	10.81	8.7	2.34	2.46	2.18	9.03	2.32667
FDZ14_RS10995	zinc-binding dehydrogenase	0.267	-1.90285	6.27277e-09	2.17402e-08	4.65	3.45	3.04	0.84	0.69	0.67	3.71333	0.733333
FDZ14_RS12635	hypothetical protein	0.47	-1.09043	6.67926e-09	2.30863e-08	11.51	8.9	12.54	4.12	3.42	3.9	10.9833	3.81333
FDZ14_RS33605	hypothetical protein	0.458	-1.12596	6.79542e-09	2.34751e-08	282.98	240.05	254.2	85.04	67.43	75	259.077	75.8233
FDZ14_RS02195	DUF72 domain-containing protein	0.314	-1.6713	6.92975e-09	2.39262e-08	7.01	6.82	8.5	2.59	1.34	1.29	7.44333	1.74
FDZ14_RS27560	pur operon repressor	0.491	-1.02687	7.01307e-09	2.42008e-08	40.31	28.3	32.79	12.62	12.91	10.92	33.8	12.15
FDZ14_RS12050	FixH family protein	0.334	-1.58139	7.043e-09	2.42909e-08	22.43	17.57	27.41	4.86	6.06	4.99	22.47	5.30333
FDZ14_RS11835	hypothetical protein	0.358	-1.48317	7.22073e-09	2.48502e-08	134.8	70.49	85.27	21.01	21.06	28.14	96.8533	23.4033
FDZ14_RS07330	hypothetical protein	0.431	-1.21547	7.60555e-09	2.61605e-08	99.12	81.69	70.43	27.86	26.56	20.34	83.7467	24.92
FDZ14_RS18020	HTH-type transcriptional regulator Hpr	0.165	-2.59821	7.92809e-09	2.72259e-08	4.3	4.78	5.33	0.52	0.36	0.8	4.80333	0.56
FDZ14_RS33510	hypothetical protein	0.227	-2.13663	8.046e-09	2.76011e-08	2.38	6.19	4.56	0.64	0.71	0.89	4.37667	0.746667
FDZ14_RS24010	copper homeostasis protein CutC	0.138	-2.85229	8.24213e-09	2.82436e-08	7.37	2.89	3.48	0.58	0.26	0.51	4.58	0.45
FDZ14_RS03460	DNA polymerase/3'-5' exonuclease PolX	0.439	-1.18709	8.42854e-09	2.88668e-08	10.2	8.19	7.42	3.48	2.67	2.33	8.60333	2.82667
FDZ14_RS34355	fatty acid desaturase	0.359	-1.47669	8.49719e-09	2.90864e-08	7.8	4.94	6.79	1.62	1.73	1.79	6.51	1.71333
FDZ14_RS08875	GNAT family N-acetyltransferase	0.313	-1.67551	8.5311e-09	2.91868e-08	14.87	20.9	15.11	4.56	3.54	3.47	16.96	3.85667
FDZ14_RS12415	OsmC family protein	0.239	-2.06208	8.54117e-09	2.92056e-08	8.81	8.91	9.81	1.63	1.79	1.33	9.17667	1.58333
FDZ14_RS20415	BtpA/SgcQ family protein	0.402	-1.31339	8.54856e-09	2.92152e-08	14.69	20.21	16.59	5.44	5.62	4.37	17.1633	5.14333
FDZ14_RS06535	SDR family oxidoreductase	0.071	-3.81921	8.58578e-09	2.9311e-08	1.96	2.61	2.72	0.14	0.05	0.17	2.43	0.12
FDZ14_RS03745	glutamate-1-semialdehyde aminomutase	0.497	-1.00852	8.78041e-09	2.99435e-08	62.68	75.91	65.02	26.26	26.99	22.44	67.87	25.23
FDZ14_RS22720	PTS ascorbate transporter subunit IIC	0.367	-1.44424	9.14366e-09	3.11656e-08	5.57	5.39	4.63	1.41	1.64	1.23	5.19667	1.42667
FDZ14_RS01775	histidinol dehydrogenase	0.347	-1.52557	9.62168e-09	3.27774e-08	35.85	20.04	22.79	9.99	6.65	3.85	26.2267	6.83
FDZ14_RS17185	D-serine ammonia-lyase	0.462	-1.11278	9.68159e-09	3.29639e-08	16.82	15.32	16.02	5.61	4.62	6.19	16.0533	5.47333
FDZ14_RS04070	tetratricopeptide repeat protein	0.318	-1.65149	9.97828e-09	3.39559e-08	11.19	20.15	15.61	3.45	3.37	4.15	15.65	3.65667
FDZ14_RS22620	hypothetical protein	0.097	-3.37155	1.03392e-08	3.51468e-08	10.69	5.65	7.14	0.96	0.3	0.35	7.82667	0.536667
FDZ14_RS32500	DUF1963 domain-containing protein	0.233	-2.10009	1.11856e-08	3.79631e-08	5.55	5.17	5.35	0.46	0.88	1.34	5.35667	0.893333
FDZ14_RS19995	histidine ammonia-lyase	0.449	-1.15418	1.14258e-08	3.87373e-08	47.93	54.24	46.21	13.74	17.02	18.56	49.46	16.44
FDZ14_RS17590	2-dehydropantoate 2-reductase	0.427	-1.22702	1.21838e-08	4.11761e-08	35.05	20.66	26.07	10.52	9.11	6.19	27.26	8.60667
FDZ14_RS13485	sigma 54-interacting transcriptional regulator	0.312	-1.6819	1.26796e-08	4.27837e-08	3.69	2.98	2.88	0.91	0.56	0.73	3.18333	0.733333
FDZ14_RS34540	hypothetical protein	0.368	-1.44277	1.38123e-08	4.64826e-08	22.85	30.08	26.45	6.43	7.14	7.28	26.46	6.95
FDZ14_RS10260	hypothetical protein	0.253	-1.98158	1.38359e-08	4.65377e-08	207.11	345.1	301.54	43.89	33.42	49.9	284.583	42.4033
FDZ14_RS11810	signal peptidase I	0.38	-1.39533	1.43839e-08	4.83555e-08	16.45	21.94	21.62	5.14	6.18	5.3	20.0033	5.54
FDZ14_RS11525	APC family permease	0.485	-1.04521	1.50982e-08	5.06766e-08	29.41	34.13	36.08	11.69	11.2	12.94	33.2067	11.9433
FDZ14_RS26880	VOC family protein	0.367	-1.44564	1.67539e-08	5.61455e-08	18.21	18.36	19.87	5.06	3.98	5.74	18.8133	4.92667
FDZ14_RS21865	MerR family transcriptional regulator	0.427	-1.22888	1.67958e-08	5.62561e-08	38.44	46.74	44.8	12.18	12.82	14.85	43.3267	13.2833
FDZ14_RS00030	TetR family transcriptional regulator	0.316	-1.66352	1.68616e-08	5.64471e-08	12.18	11.57	8.33	2.57	2.1	2.66	10.6933	2.44333
FDZ14_RS32605	MgtC/SapB family protein	0.064	-3.96644	1.72465e-08	5.7675e-08	1.8	2.92	2.96	0.21	0.12	0.05	2.56	0.126667
FDZ14_RS26310	nitronate monooxygenase	0.471	-1.08582	1.76482e-08	5.89874e-08	18.79	17.08	15.05	6.86	5.99	4.99	16.9733	5.94667
FDZ14_RS22625	hypothetical protein	0.056	-4.17032	1.79853e-08	6.00827e-08	4.89	7.54	7.3	0.06	0.43	0.32	6.57667	0.27
FDZ14_RS19065	DEAD/DEAH box helicase	0.014	-6.17278	1.84208e-08	6.14732e-08	4.57	1.82	0.03	0.02	0.02	0.02	2.14	0.02
FDZ14_RS16745	YkvS family protein	0.309	-1.6951	1.87117e-08	6.24113e-08	85.96	112.16	92.4	16.95	14.45	26.18	96.84	19.1933
FDZ14_RS13500	glycerate kinase	0.217	-2.20561	1.92504e-08	6.41748e-08	2.72	2.05	1.97	0.39	0.37	0.32	2.24667	0.36
FDZ14_RS09520	YczI family protein	0.091	-3.46461	2.06153e-08	6.85459e-08	21.03	20.45	17.72	0.37	1.95	1.19	19.7333	1.17
FDZ14_RS33540	ROK family glucokinase	0.224	-2.15815	2.20149e-08	7.30474e-08	4	2.92	2.41	0.58	0.37	0.57	3.11	0.506667
FDZ14_RS33610	hypothetical protein	0.471	-1.08676	2.21177e-08	7.33504e-08	410.92	310.65	374.74	106.67	112.24	105.38	365.437	108.097
FDZ14_RS28375	hypothetical protein	0.474	-1.0779	2.2197e-08	7.35751e-08	39.96	25.81	30.45	11.13	11.21	10.79	32.0733	11.0433
FDZ14_RS20510	fatty acid desaturase	0.415	-1.26934	2.29121e-08	7.59061e-08	181.97	87.2	114.96	35.98	35.81	43.39	128.043	38.3933
FDZ14_RS28865	hypothetical protein	0.242	-2.04765	2.63505e-08	8.68913e-08	5.75	5.7	6.78	1.29	0.9	1.01	6.07667	1.06667
FDZ14_RS35740	hypothetical protein	0.375	-1.41499	2.67154e-08	8.80492e-08	19.22	16.64	17.81	3.81	3.96	6.8	17.89	4.85667
FDZ14_RS02705	2-succinyl-6-hydroxy-cyclohexadiene-1-carboxylate synthase	0.434	-1.20375	2.71486e-08	8.93844e-08	25.14	37.31	33.54	12.06	10.23	8.81	31.9967	10.3667
FDZ14_RS16820	sugar phosphate isomerase/epimerase	0.478	-1.06361	3.20016e-08	1.05038e-07	27.06	21.61	20.57	7.52	8.52	8.26	23.08	8.1
FDZ14_RS23245	MarR family transcriptional regulator	0.305	-1.71431	3.25361e-08	1.06627e-07	18.23	14.03	16.51	3.07	2.45	4.85	16.2567	3.45667
FDZ14_RS35080	lecithin retinol acyltransferase family protein	0.267	-1.90501	3.57429e-08	1.16957e-07	7.92	8.52	6.27	1.35	1.48	1.56	7.57	1.46333
FDZ14_RS31035	hypothetical protein	0.31	-1.6886	3.61855e-08	1.18344e-07	16.42	12.69	13.12	2.86	3.48	2.95	14.0767	3.09667
FDZ14_RS17520	SDR family oxidoreductase	0.377	-1.40661	3.73785e-08	1.22059e-07	11.69	10.44	11.9	2.81	2.59	3.87	11.3433	3.09
FDZ14_RS07180	hypothetical protein	0.164	-2.61135	3.76587e-08	1.22911e-07	8.89	8.44	7.37	0.93	1.15	0.8	8.23333	0.96
FDZ14_RS15170	IclR family transcriptional regulator	0.46	-1.12093	3.84806e-08	1.25465e-07	29.58	34.45	31.68	13.69	11.05	8.11	31.9033	10.95
FDZ14_RS24585	DUF418 domain-containing protein	0.404	-1.30929	3.88791e-08	1.26699e-07	7.73	10.45	11.38	3.55	3.09	2.32	9.85333	2.98667
FDZ14_RS24580	DUF1516 family protein	0.444	-1.16981	4.06322e-08	1.32345e-07	51.31	42.45	44.85	17.54	14.09	11.83	46.2033	14.4867
FDZ14_RS24515	glucose 1-dehydrogenase	0.262	-1.93391	4.08945e-08	1.33131e-07	3.73	3.04	4.61	0.81	0.64	0.72	3.79333	0.723333
FDZ14_RS22630	hypothetical protein	0.258	-1.9573	4.33517e-08	1.40915e-07	4.26	8.28	8.27	1.31	1.5	1.16	6.93667	1.32333
FDZ14_RS32725	cold-shock protein	0.185	-2.43209	4.44655e-08	1.44389e-07	37.22	81.2	73.51	8.33	3.48	10.42	63.9767	7.41
FDZ14_RS16235	LysR family transcriptional regulator	0.355	-1.49309	4.7684e-08	1.54369e-07	9.8	5.47	8.53	2.03	1.82	2.27	7.93333	2.04
FDZ14_RS32840	hypothetical protein	0.265	-1.91733	5.21176e-08	1.68295e-07	4.72	4.6	5.97	0.94	1.21	0.83	5.09667	0.993333
FDZ14_RS11160	thioredoxin domain-containing protein	0.465	-1.10471	5.25026e-08	1.69452e-07	22	26.19	23.06	9.38	7.75	7.36	23.75	8.16333
FDZ14_RS04020	aspartate--tRNA ligase	0.395	-1.34027	5.77157e-08	1.85808e-07	6.78	10.47	8.55	2.18	3.06	2.4	8.6	2.54667
FDZ14_RS17955	response regulator transcription factor	0.153	-2.71248	6.0204e-08	1.93428e-07	3.28	2.6	3.05	0.32	0.46	0.23	2.97667	0.336667
FDZ14_RS10750	hypothetical protein	0.176	-2.50555	6.27268e-08	2.01028e-07	4.25	7.26	5.92	0.76	0.65	0.81	5.81	0.74
FDZ14_RS26060	endonuclease	0.468	-1.09422	6.39491e-08	2.0474e-07	35.52	29.7	31.74	10.98	8.89	13.37	32.32	11.08
FDZ14_RS33515	TrkA family potassium uptake protein	0.027	-5.21951	6.57184e-08	2.10194e-07	2.59	1.54	4.32	0	0	0.15	2.81667	0.05
FDZ14_RS12195	MFS transporter	0.33	-1.59894	6.71888e-08	2.14789e-07	3.56	4.12	3	0.85	0.91	0.87	3.56	0.876667
FDZ14_RS35760	hypothetical protein	0.419	-1.25511	6.74884e-08	2.15639e-07	13.5	11.96	15.76	3.69	3.34	5.63	13.74	4.22
FDZ14_RS05070	ribonuclease Z	0.435	-1.20093	7.04506e-08	2.24541e-07	11.59	10.77	8.89	3.58	3.4	3.08	10.4167	3.35333
FDZ14_RS11180	YitT family protein	0.465	-1.10326	7.15409e-08	2.27562e-07	16.53	17.4	15.79	6.17	4.94	5.94	16.5733	5.68333
FDZ14_RS14550	hypothetical protein	0.41	-1.28469	7.4978e-08	2.38376e-07	64.59	64.58	58.91	14.97	21.58	16.25	62.6933	17.6
FDZ14_RS03470	DUF350 domain-containing protein	0.363	-1.46212	7.52745e-08	2.392e-07	21.93	22.71	17.59	5.13	6.45	4.62	20.7433	5.4
FDZ14_RS27595	TatD family hydrolase	0.429	-1.22175	7.73341e-08	2.45622e-07	17.04	19.22	19.38	5.05	5.57	6.76	18.5467	5.79333
FDZ14_RS11235	thioredoxin family protein	0.296	-1.75408	7.91596e-08	2.51295e-07	13.51	7.08	9.06	1.72	2.73	1.87	9.88333	2.10667
FDZ14_RS04870	polyprenyl synthetase family protein	0.41	-1.28468	8.01493e-08	2.54311e-07	11.54	9.78	7.95	3.07	2.74	3.02	9.75667	2.94333
FDZ14_RS35810	hypothetical protein	0.285	-1.81202	8.44593e-08	2.6772e-07	52.43	43.77	51.79	6.16	6.87	14.37	49.33	9.13333
FDZ14_RS23825	malonate decarboxylase subunit delta	0.423	-1.23972	8.56736e-08	2.71434e-07	63.45	43.32	50.03	18.39	14	13.36	52.2667	15.25
FDZ14_RS08565	iron-containing alcohol dehydrogenase	0.488	-1.03542	8.68434e-08	2.74756e-07	17.36	15.01	13.54	5.27	6.17	5.14	15.3033	5.52667
FDZ14_RS33705	hypothetical protein	0.344	-1.54057	8.96932e-08	2.83326e-07	3.54	4.2	4.46	0.83	0.92	1.32	4.06667	1.02333
FDZ14_RS16120	RraA family protein	0.496	-1.01291	1.03686e-07	3.25755e-07	31.51	23.34	29.49	10.63	10.47	9.24	28.1133	10.1133
FDZ14_RS19960	beta-aspartyl-peptidase	0.305	-1.71278	1.04237e-07	3.27324e-07	6.49	3.08	5.45	0.97	0.86	1.46	5.00667	1.09667
FDZ14_RS13005	glycoside hydrolase family 25 protein	0.13	-2.93835	1.09584e-07	3.43776e-07	20.4	58.5	41.41	2.77	4.18	4.62	40.1033	3.85667
FDZ14_RS16040	acetyltransferase	0.247	-2.01904	1.18392e-07	3.69955e-07	5.36	6.7	5.46	1.37	0.98	0.84	5.84	1.06333
FDZ14_RS08120	C40 family peptidase	0.393	-1.34872	1.19266e-07	3.72503e-07	4.2	4.31	4.93	1.4	1.32	1.2	4.48	1.30667
FDZ14_RS29185	ThiF family adenylyltransferase	0.487	-1.03862	1.2546e-07	3.91272e-07	6.33	6.72	7.09	2.7	2.5	2.14	6.71333	2.44667
FDZ14_RS16010	Fur-regulated basic protein FbpA	0.067	-3.90939	1.30291e-07	4.05745e-07	28.42	84.71	52.49	1.06	4.34	1.58	55.2067	2.32667
FDZ14_RS09725	NAD(P)-dependent alcohol dehydrogenase	0.359	-1.47879	1.36571e-07	4.2468e-07	9.49	13.93	12.25	2.78	2.37	4.24	11.89	3.13
FDZ14_RS20525	cupin domain-containing protein	0.483	-1.04924	1.36862e-07	4.25377e-07	48.11	54.1	47.53	19.2	14.86	18.37	49.9133	17.4767
FDZ14_RS05625	hypothetical protein	0.26	-1.94546	1.39972e-07	4.34831e-07	14.94	11.4	21.94	1.95	2.66	3.99	16.0933	2.86667
FDZ14_RS06195	flagellar M-ring protein FliF	0.485	-1.04271	1.46641e-07	4.54887e-07	24.5	13.72	21.9	7.63	6.88	6.93	20.04	7.14667
FDZ14_RS09210	DNA alkylation repair protein	0.247	-2.0163	1.46793e-07	4.55137e-07	6.3	5.24	3.72	0.65	0.82	1.23	5.08667	0.9
FDZ14_RS13535	DUF5082 family protein	0.227	-2.13744	1.48331e-07	4.59682e-07	13.73	20.76	13.27	1.29	2.79	3.42	15.92	2.5
FDZ14_RS31065	hypothetical protein	0.008	-6.89545	1.52203e-07	4.71451e-07	6.43	2.43	3.97	0	0	0	4.27667	0
FDZ14_RS17225	GNAT family N-acetyltransferase	0.227	-2.14055	1.54535e-07	4.78444e-07	3.19	2.82	2.24	0.59	0.49	0.33	2.75	0.47
FDZ14_RS07620	D-cysteine desulfhydrase	0.38	-1.39666	1.55497e-07	4.8119e-07	6.39	5.77	5.18	1.9	1.3	1.66	5.78	1.62
FDZ14_RS22260	beta-mannanase	0.425	-1.23369	1.59338e-07	4.92837e-07	6.92	8.01	8.53	3	1.81	2.62	7.82	2.47667
FDZ14_RS18225	sugar kinase	0.078	-3.68948	1.60941e-07	4.97553e-07	1.27	1.42	1.47	0.07	0.11	0.06	1.38667	0.08
FDZ14_RS03440	phenylalanine--tRNA ligase subunit beta	0.433	-1.20721	1.67303e-07	5.15973e-07	15.61	22.48	16.84	5.02	5.85	6.89	18.31	5.92
FDZ14_RS34830	transpeptidase	0.09	-3.47898	1.69452e-07	5.22346e-07	3.97	3.09	2.28	0.07	0.15	0.36	3.11333	0.193333
FDZ14_RS34155	sulfite oxidase	0.421	-1.24673	1.76635e-07	5.43963e-07	7.57	8.32	6.97	2.88	2.02	2.27	7.62	2.39
FDZ14_RS10845	TetR/AcrR family transcriptional regulator	0.21	-2.25497	1.82691e-07	5.62071e-07	5.74	3.96	5.11	0.65	0.43	1.09	4.93667	0.723333
FDZ14_RS26240	response regulator transcription factor	0.27	-1.89161	1.85698e-07	5.70497e-07	5.52	5.55	5.87	1.59	0.51	1.22	5.64667	1.10667
FDZ14_RS14280	APC family permease	0.487	-1.03846	1.9024e-07	5.8389e-07	8.14	7.5	9.11	3.4	2.54	3	8.25	2.98
FDZ14_RS33850	aspartate/glutamate racemase family protein	0.35	-1.51494	1.9046e-07	5.84285e-07	6.96	6.13	6.33	1.64	1.86	1.49	6.47333	1.66333
FDZ14_RS03360	hypothetical protein	0.312	-1.67855	1.94888e-07	5.97295e-07	13.97	14.11	16.41	2.56	4.12	3.15	14.83	3.27667
FDZ14_RS00965	cytochrome d ubiquinol oxidase subunit II	0.368	-1.4441	2.02692e-07	6.20915e-07	8.08	15.11	11.38	4.14	2.91	2.57	11.5233	3.20667
FDZ14_RS13550	SMI1/KNR4 family protein	0.069	-3.86444	2.14885e-07	6.57006e-07	2.64	6.33	4.44	0.49	0.21	0	4.47	0.233333
FDZ14_RS11300	hypothetical protein	0.252	-1.99024	2.31521e-07	7.0719e-07	4.3	6.4	7.07	1.37	0.86	1.03	5.92333	1.08667
FDZ14_RS16560	hypothetical protein	0.42	-1.2515	2.36125e-07	7.20222e-07	43.23	24.49	34.27	10.08	9.71	10.2	33.9967	9.99667
FDZ14_RS19950	sigma 54-interacting transcriptional regulator	0.404	-1.30632	2.37954e-07	7.25452e-07	2.6	2.48	3.34	0.97	0.78	0.79	2.80667	0.846667
FDZ14_RS02380	kinase-associated lipoprotein B	0.443	-1.17388	2.44774e-07	7.4589e-07	38.72	38.77	33.52	13.4	9.69	11.73	37.0033	11.6067
FDZ14_RS16305	general stress protein	0.494	-1.01728	2.56785e-07	7.8137e-07	295.94	400.62	327.2	113.22	122.48	117.34	341.253	117.68
FDZ14_RS17220	DUF4825 domain-containing protein	0.49	-1.02813	2.79642e-07	8.48899e-07	63.69	59	65.35	20.84	19.21	26.04	62.68	22.03
FDZ14_RS33950	general stress protein	0.434	-1.20575	2.95074e-07	8.94046e-07	28.01	41.18	40.03	11.87	10.07	12.43	36.4067	11.4567
FDZ14_RS22910	NAD(P)-dependent oxidoreductase	0.045	-4.48782	2.95451e-07	8.94761e-07	2.8	1.79	2.4	0.23	0	0	2.33	0.0766667
FDZ14_RS03070	flagellar motor protein MotP	0.486	-1.04154	2.96057e-07	8.96173e-07	16.41	12.47	15.28	5.34	5.19	5.14	14.72	5.22333
FDZ14_RS26090	hypothetical protein	0.159	-2.65574	2.99212e-07	9.05295e-07	17.22	27.27	15.42	1.66	2.48	2.17	19.97	2.10333
FDZ14_RS20185	L-threonine 3-dehydrogenase	0.452	-1.14447	3.01494e-07	9.11765e-07	19.34	23.95	16.36	6.37	6.7	6.93	19.8833	6.66667
FDZ14_RS25975	hypothetical protein	0.199	-2.32674	3.04082e-07	9.19157e-07	12.94	6.46	12.32	1.55	1.51	1.32	10.5733	1.46
FDZ14_RS10660	GNAT family N-acetyltransferase	0.268	-1.89754	3.27819e-07	9.87634e-07	5.93	5.57	5.19	1.46	0.95	0.87	5.56333	1.09333
FDZ14_RS08805	aldehyde dehydrogenase family protein	0.37	-1.43423	3.52257e-07	1.05677e-06	3.4	2.54	3.09	0.83	0.94	0.7	3.01	0.823333
FDZ14_RS09730	HPr family phosphocarrier protein	0.267	-1.90451	3.68202e-07	1.10253e-06	20.04	35.22	30.94	6.75	4.04	4.9	28.7333	5.23
FDZ14_RS27590	ribonuclease M5	0.319	-1.64983	3.77944e-07	1.13064e-06	7.13	8.02	8.02	2.38	1.34	1.67	7.72333	1.79667
FDZ14_RS05300	thiol-disulfide oxidoreductase ResA	0.5	-1.00076	3.78444e-07	1.13161e-06	42.44	50.66	49.33	19.58	15.15	16.99	47.4767	17.24
FDZ14_RS03975	post-transcriptional regulator	0.175	-2.51861	3.88774e-07	1.16141e-06	11.41	12.08	11.24	2.06	1.33	0.86	11.5767	1.41667
FDZ14_RS12750	GNAT family N-acetyltransferase	0.388	-1.36503	4.08253e-07	1.21562e-06	15.47	27.78	21.16	6.81	5.95	5.66	21.47	6.14
FDZ14_RS06745	ATP-binding cassette domain-containing protein	0.469	-1.09231	4.08667e-07	1.21594e-06	15.62	11.57	12.72	4.22	3.84	5.65	13.3033	4.57
FDZ14_RS06190	flagellar hook-basal body complex protein FliE	0.277	-1.85457	4.09131e-07	1.21653e-06	23.36	16.83	29.81	3.58	6.36	3.36	23.3333	4.43333
FDZ14_RS03970	stage V sporulation protein B	0.454	-1.14026	4.13945e-07	1.2297e-06	4.77	4.53	4.56	1.64	1.51	1.52	4.62	1.55667
FDZ14_RS03900	quinolinate synthase NadA	0.365	-1.45222	4.20749e-07	1.24875e-06	4.35	5.98	4.58	1.22	1.5	1.34	4.97	1.35333
FDZ14_RS30930	hypothetical protein	0.481	-1.0561	4.34028e-07	1.28756e-06	41.38	45.68	39.34	14.6	12.85	16.45	42.1333	14.6333
FDZ14_RS05100	heme biosynthesis protein HemY	0.418	-1.25681	4.39233e-07	1.30119e-06	43.31	39.48	30.4	12.08	9.58	11.34	37.73	11
FDZ14_RS05115	acetyl-CoA C-acetyltransferase	0.485	-1.04502	4.82619e-07	1.42641e-06	271.53	327.41	291	90.34	99.99	127.33	296.647	105.887
FDZ14_RS32715	YdcF family protein	0.173	-2.52978	4.84245e-07	1.43055e-06	2.32	5.41	5.15	0.58	0.35	0.68	4.29333	0.536667
FDZ14_RS26205	organic hydroperoxide resistance protein	0.353	-1.50363	4.88319e-07	1.44192e-06	14.31	11.89	12.65	3.72	3.02	3.03	12.95	3.25667
FDZ14_RS10055	YitT family protein	0.462	-1.11411	5.03161e-07	1.48506e-06	21.53	26.35	23.16	7.66	6.94	9.49	23.68	8.03
FDZ14_RS14400	DUF3147 family protein	0.072	-3.80142	5.17261e-07	1.52386e-06	4.65	5.86	7.21	0.15	0.33	0.39	5.90667	0.29
FDZ14_RS11370	TetR/AcrR family transcriptional regulator	0.416	-1.26464	5.29998e-07	1.55994e-06	60.36	82.03	79.33	19.34	17.57	29.46	73.9067	22.1233
FDZ14_RS09770	5-dehydro-2-deoxygluconokinase	0.433	-1.20762	5.35785e-07	1.57625e-06	8.86	6.06	9.28	2.73	2.95	2.06	8.06667	2.58
FDZ14_RS23945	antiholin-like protein LrgB	0.269	-1.89571	5.72437e-07	1.68098e-06	3.76	4.2	4.85	1.18	0.73	0.63	4.27	0.846667
FDZ14_RS15195	hypothetical protein	0.347	-1.52826	5.84329e-07	1.71432e-06	29.86	26.63	22.53	6.32	5.33	6.98	26.34	6.21
FDZ14_RS13450	hypothetical protein	0.06	-4.05129	5.92349e-07	1.73625e-06	19.9	19.93	20.89	2.02	0.53	0	20.24	0.85
FDZ14_RS18690	hypothetical protein	0.092	-3.4371	6.10648e-07	1.78825e-06	11.42	14.05	12.85	0.94	0.33	1.02	12.7733	0.763333
FDZ14_RS09625	SDR family oxidoreductase	0.382	-1.3896	6.19664e-07	1.81216e-06	6.81	7.61	8.01	2.98	1.37	2.01	7.47667	2.12
FDZ14_RS13070	cytidine deaminase	0.331	-1.59685	6.92814e-07	2.01868e-06	26.29	16.47	11.86	4.74	4.04	3.99	18.2067	4.25667
FDZ14_RS22155	uroporphyrinogen-III C-methyltransferase	0.408	-1.29223	7.13982e-07	2.07846e-06	10.22	8.96	7.91	2.41	3.4	2.33	9.03	2.71333
FDZ14_RS21185	UPF0223 family protein	0.096	-3.37754	7.28274e-07	2.11813e-06	10.24	12.7	9.8	0.25	0.27	1.45	10.9133	0.656667
FDZ14_RS19525	DUF1272 domain-containing protein	0.195	-2.36197	7.4286e-07	2.15761e-06	25.96	39.86	33.08	3.04	5.84	3.59	32.9667	4.15667
FDZ14_RS15865	pentapeptide repeat-containing protein	0.415	-1.26806	7.77969e-07	2.25752e-06	12.93	11.15	13.42	3.81	5.16	2.54	12.5	3.83667
FDZ14_RS22245	phospho-sugar mutase	0.453	-1.14252	8.14694e-07	2.3598e-06	8.23	8.92	8.57	2.33	2.73	3.53	8.57333	2.86333
FDZ14_RS30430	hypothetical protein	0.273	-1.87212	8.5008e-07	2.45784e-06	26.03	28.49	30.5	3.45	3.48	8.3	28.34	5.07667
FDZ14_RS31070	DUF2179 domain-containing protein	0.026	-5.26658	9.43233e-07	2.72101e-06	4.94	19.49	14.14	0.55	0	0.21	12.8567	0.253333
FDZ14_RS10835	manganese catalase family protein	0.23	-2.12243	9.54968e-07	2.75362e-06	3.46	6.65	5.12	1.07	0.96	0.59	5.07667	0.873333
FDZ14_RS18615	hypothetical protein	0.047	-4.42473	9.57206e-07	2.75883e-06	4.01	18.82	11.28	0.79	0.19	0.23	11.37	0.403333
FDZ14_RS21170	inositol monophosphatase family protein	0.416	-1.26642	9.89834e-07	2.84644e-06	20.6	29.17	26.24	7.98	5.4	9.79	25.3367	7.72333
FDZ14_RS19635	hypothetical protein	0.191	-2.39189	1.10516e-06	3.16526e-06	37.47	52.1	52.43	3.82	6.32	6.41	47.3333	5.51667
FDZ14_RS11990	hypothetical protein	0.47	-1.08849	1.12394e-06	3.2147e-06	20.97	22.44	30.41	9.66	7.92	7.67	24.6067	8.41667
FDZ14_RS09830	DUF4396 domain-containing protein	0.402	-1.31464	1.20611e-06	3.44203e-06	8.87	13.56	10.97	3.04	3.57	3.29	11.1333	3.3
FDZ14_RS07200	YjbQ family protein	0.427	-1.22855	1.24168e-06	3.53879e-06	21.5	22.29	22.36	6.2	6.65	7.11	22.05	6.65333
FDZ14_RS13150	phosphoribosylaminoimidazolecarboxamide formyltransferase	0.448	-1.15829	1.3785e-06	3.92347e-06	9.33	6.58	7.84	3.52	2.6	1.83	7.91667	2.65
FDZ14_RS08255	hypothetical protein	0.38	-1.39512	1.44176e-06	4.0944e-06	31.38	36.93	31.59	9.26	7.53	9.04	33.3	8.61
FDZ14_RS11015	cell wall hydrolase	0.255	-1.97264	1.50317e-06	4.2669e-06	2.95	2.92	2.58	0.63	0.56	0.41	2.81667	0.533333
FDZ14_RS10990	galactitol-1-phosphate 5-dehydrogenase	0.309	-1.6928	1.56794e-06	4.44679e-06	3.28	4.52	3.7	1.26	1.02	0.44	3.83333	0.906667
FDZ14_RS23000	dimethylbenzimidazole synthase	0.401	-1.31975	1.61353e-06	4.57202e-06	8.13	9.09	11.03	3.05	2.26	2.93	9.41667	2.74667
FDZ14_RS15535	fructoselysine 6-kinase	0.395	-1.34007	1.69509e-06	4.7962e-06	7.7	9.34	7.46	3.48	1.94	1.84	8.16667	2.42
FDZ14_RS17175	carbohydrate kinase	0.41	-1.28699	1.85082e-06	5.20972e-06	7.33	4.73	5.55	2.17	1.62	1.52	5.87	1.77
FDZ14_RS01865	central glycolytic genes regulator	0.399	-1.32506	2.07694e-06	5.83077e-06	38.62	63.16	56.05	11.17	13.68	21.29	52.61	15.38
FDZ14_RS27500	RNA-binding S4 domain-containing protein	0.346	-1.52948	2.30573e-06	6.43911e-06	32.82	60.66	57.29	14.07	8.22	13.13	50.2567	11.8067
FDZ14_RS18590	cation:proton antiporter	0.203	-2.30042	2.33084e-06	6.50637e-06	1.48	1.02	1.76	0.27	0.24	0.14	1.42	0.216667
FDZ14_RS08250	hypothetical protein	0.225	-2.14942	2.34925e-06	6.54918e-06	47.81	50.27	42.07	10.1	3.73	6.08	46.7167	6.63667
FDZ14_RS23880	acetolactate decarboxylase	0.165	-2.59678	2.47881e-06	6.8983e-06	2.77	2.06	3.51	0.1	0.71	0.22	2.78	0.343333
FDZ14_RS26895	PTS mannitol transporter subunit IICBA	0.138	-2.85598	2.63284e-06	7.30786e-06	400.24	464.16	468.76	25.03	31.02	77.14	444.387	44.3967
FDZ14_RS35120	dUTP diphosphatase	0.336	-1.57553	2.68103e-06	7.43838e-06	13.66	7.18	14.29	3.27	2.5	2.58	11.71	2.78333
FDZ14_RS10985	PTS galactitol transporter subunit IIC	0.356	-1.48866	2.68292e-06	7.44038e-06	2.5	3.67	3.63	1.05	0.97	0.61	3.26667	0.876667
FDZ14_RS01900	alpha/beta fold hydrolase	0.499	-1.004	2.75352e-06	7.62624e-06	15.52	19.01	19.23	6.49	7.1	6.15	17.92	6.58
FDZ14_RS34630	helix-turn-helix domain-containing protein	0.373	-1.42261	2.76583e-06	7.65702e-06	5.26	4.34	6.26	1.61	1.78	1	5.28667	1.46333
FDZ14_RS25925	calcium/proton exchanger	0.412	-1.27982	3.00364e-06	8.30816e-06	4.38	4.19	4.41	1.52	1.41	1.05	4.32667	1.32667
FDZ14_RS34110	GlsB/YeaQ/YmgE family stress response membrane protein	0.281	-1.83089	3.09672e-06	8.5582e-06	15.95	19.95	22.83	3.16	3.91	4.04	19.5767	3.70333
FDZ14_RS26785	rhomboid family intramembrane serine protease	0.463	-1.11228	3.29716e-06	9.10032e-06	14.8	10.55	13.56	4.64	4.08	4.3	12.97	4.34
FDZ14_RS25270	EamA family transporter RarD	0.353	-1.50338	3.42436e-06	9.43918e-06	3.22	4.57	4.67	1.11	0.99	1.14	4.15333	1.08
FDZ14_RS04990	amino acid ABC transporter permease	0.356	-1.49121	3.46836e-06	9.54807e-06	72.86	25.49	29.32	16.1	9.94	7.14	42.5567	11.06
FDZ14_RS26330	BMP family ABC transporter substrate-binding protein	0.487	-1.03658	3.73083e-06	1.02529e-05	29.63	34.25	38.48	10.69	10.63	15.16	34.12	12.16
FDZ14_RS16670	PhzF family phenazine biosynthesis isomerase	0.462	-1.1138	3.86177e-06	1.05946e-05	16.22	8.49	10.85	4.33	3.95	3.71	11.8533	3.99667
FDZ14_RS02960	RNA 3'-cyclic phosphodiesterase	0.213	-2.23227	4.09761e-06	1.12127e-05	3.16	3.35	4.51	0.69	0.38	0.61	3.67333	0.56
FDZ14_RS21870	aminoglycoside phosphotransferase family protein	0.374	-1.41991	4.16792e-06	1.14002e-05	15.27	40.25	32.34	7.46	7.73	9.19	29.2867	8.12667
FDZ14_RS01035	HAD family phosphatase	0.41	-1.28784	4.26847e-06	1.16602e-05	7.16	11.28	10.54	2.88	2.37	3.47	9.66	2.90667
FDZ14_RS19220	carbon-nitrogen family hydrolase	0.313	-1.67665	4.53771e-06	1.23798e-05	3.28	4.09	3.28	0.76	0.79	0.9	3.55	0.816667
FDZ14_RS16455	ABC transporter permease	0.201	-2.31122	4.75155e-06	1.29411e-05	1.82	2.84	2.6	0.27	0.59	0.24	2.42	0.366667
FDZ14_RS03160	RDD family protein	0.49	-1.02864	4.85472e-06	1.32052e-05	29.92	24.84	20.27	8.87	9.11	8.51	25.01	8.83
FDZ14_RS27340	2-C-methyl-D-erythritol cyclodiphosphate synthase	0.303	-1.72212	5.17468e-06	1.40456e-05	6.64	7.54	8.76	1.98	0.94	2.02	7.64667	1.64667
FDZ14_RS30195	hypothetical protein	0.133	-2.90784	5.19841e-06	1.4104e-05	73.35	28.64	65.06	4.96	2.52	5.44	55.6833	4.30667
FDZ14_RS27105	translation initiation factor IF-1	0.42	-1.25156	5.20121e-06	1.41056e-05	64.46	84.9	77.23	26.1	18.5	18.1	75.53	20.9
FDZ14_RS22035	hypothetical protein	0.488	-1.03417	5.39933e-06	1.46304e-05	42.23	39.62	38.7	15.09	14.05	11.87	40.1833	13.67
FDZ14_RS05470	DUF2768 domain-containing protein	0.388	-1.36455	5.53503e-06	1.49918e-05	90.8	117.28	79.25	27.02	17.2	26.62	95.7767	23.6133
FDZ14_RS10740	decarboxylating 6-phosphogluconate dehydrogenase	0.201	-2.31544	5.66963e-06	1.53368e-05	2.31	2.17	1.23	0.22	0.29	0.33	1.90333	0.28
FDZ14_RS18665	hypothetical protein	0.278	-1.84771	5.7283e-06	1.5489e-05	23.76	29.6	34.78	6.87	3.64	5.53	29.38	5.34667
FDZ14_RS28090	CRISPR-associated helicase Cas3'	0.494	-1.01699	5.74669e-06	1.55321e-05	2.73	2.9	3.01	1.24	1.05	0.92	2.88	1.07
FDZ14_RS17960	HAMP domain-containing histidine kinase	0.386	-1.37319	5.96616e-06	1.60912e-05	2.62	3.28	3.75	1.3	0.77	0.74	3.21667	0.936667
FDZ14_RS13375	DUF3231 family protein	0.153	-2.71014	6.01246e-06	1.62093e-05	0.88	1.46	1.52	0.13	0.1	0.2	1.28667	0.143333
FDZ14_RS11170	DUF2243 domain-containing protein	0.358	-1.48151	6.08649e-06	1.64019e-05	16.38	33.73	28.46	8.86	3.92	7.72	26.19	6.83333
FDZ14_RS02385	hypothetical protein	0.226	-2.14482	6.15421e-06	1.65774e-05	44.21	33.18	26.05	5.25	6.69	3.18	34.48	5.04
FDZ14_RS04680	prepilin-type N-terminal cleavage/methylation domain-containing protein	0.376	-1.41305	6.21177e-06	1.67254e-05	46.02	23.87	34.98	7.29	7.49	11.54	34.9567	8.77333
FDZ14_RS18145	xylulokinase	0.347	-1.52889	6.23148e-06	1.67714e-05	1.97	1.92	2.03	0.47	0.69	0.38	1.97333	0.513333
FDZ14_RS01295	threonylcarbamoyl-AMP synthase	0.413	-1.27667	6.49366e-06	1.74403e-05	4.36	4.6	3.88	1.52	1.4	1.04	4.28	1.32
FDZ14_RS26380	Asp-tRNA(Asn)/Glu-tRNA(Gln) amidotransferase subunit GatC	0.307	-1.70342	6.69602e-06	1.79762e-05	26.8	13.05	26.94	5.48	2.95	5.3	22.2633	4.57667
FDZ14_RS02140	TOPRIM domain-containing protein	0.318	-1.65074	6.90361e-06	1.85101e-05	11.4	11.36	11.28	2.9	2.36	2.35	11.3467	2.53667
FDZ14_RS17260	riboflavin biosynthesis protein RibF	0.266	-1.91295	7.02538e-06	1.88287e-05	6.28	2.55	4.42	0.58	0.64	1.24	4.41667	0.82
FDZ14_RS20025	PTS mannose transporter subunit IID	0.499	-1.00204	7.14876e-06	1.91433e-05	16.76	13.83	13.17	5.27	6.71	4.16	14.5867	5.38
FDZ14_RS25980	low molecular weight phosphotyrosine protein phosphatase	0.362	-1.46622	7.32463e-06	1.95978e-05	12.58	9.75	9.82	1.84	3.36	3.05	10.7167	2.75
FDZ14_RS11610	hypothetical protein	0.411	-1.28131	7.37092e-06	1.97134e-05	19.02	25.56	19.3	6.77	4.28	7.79	21.2933	6.28
FDZ14_RS20470	UTP--glucose-1-phosphate uridylyltransferase GalU	0.238	-2.07303	7.42772e-06	1.9857e-05	2.32	1.9	2.53	0.4	0.16	0.58	2.25	0.38
FDZ14_RS13790	TerD family protein	0.474	-1.07601	7.53599e-06	2.0138e-05	11.97	13.62	14.59	4.89	4.48	4.52	13.3933	4.63
FDZ14_RS26890	BglG family transcription antiterminator	0.139	-2.84524	8.18966e-06	2.17936e-05	629.13	576.55	604.79	33.87	38.71	108.63	603.49	60.4033
FDZ14_RS03005	DUF84 family protein	0.129	-2.95476	8.20209e-06	2.18176e-05	3.9	4.58	2.26	0.9	0.08	0.07	3.58	0.35
FDZ14_RS14050	IDEAL domain-containing protein	0.167	-2.58401	8.43735e-06	2.2406e-05	6.15	7.48	7.03	0.66	0.54	1.13	6.88667	0.776667
FDZ14_RS14060	helix-turn-helix domain-containing protein	0.333	-1.58516	8.82697e-06	2.33823e-05	2.43	3.63	3.16	0.51	0.98	0.79	3.07333	0.76
FDZ14_RS27210	50S ribosomal protein L23	0.466	-1.10062	9.02911e-06	2.39078e-05	83.36	81.25	59.17	26.31	30.18	16.05	74.5933	24.18
FDZ14_RS01780	imidazoleglycerol-phosphate dehydratase HisB	0.434	-1.20423	9.11204e-06	2.41106e-05	27.87	19.63	18.66	10.45	6.66	4.14	22.0533	7.08333
FDZ14_RS20410	HAD family phosphatase	0.37	-1.43348	9.11325e-06	2.41106e-05	51.38	37.97	43.31	8.78	13.34	9.84	44.22	10.6533
FDZ14_RS16605	hypothetical protein	0.367	-1.44517	9.29257e-06	2.45647e-05	6.46	3.38	4.69	1.64	0.97	1.27	4.84333	1.29333
FDZ14_RS11365	DUF3817 domain-containing protein	0.386	-1.37482	9.56471e-06	2.52632e-05	151.75	375.57	258.15	57.55	61.59	88.21	261.823	69.1167
FDZ14_RS01550	flagellar biosynthesis anti-sigma factor FlgM	0.417	-1.26134	9.59942e-06	2.53234e-05	37.8	39.75	40.59	12.85	12.2	8.45	39.38	11.1667
FDZ14_RS03640	metallophosphoesterase	0.497	-1.00853	9.83934e-06	2.59456e-05	18.6	16.65	17.27	7.48	5.72	5.72	17.5067	6.30667
FDZ14_RS24930	hypothetical protein	0.266	-1.91117	9.95015e-06	2.62161e-05	58.5	75.43	61.22	14.63	4.19	12.94	65.05	10.5867
FDZ14_RS16500	alpha/beta hydrolase	0.323	-1.63206	1.03416e-05	2.72138e-05	4.73	4.6	4.35	1.34	1.22	0.72	4.56	1.09333
FDZ14_RS20165	antibiotic biosynthesis monooxygenase	0.286	-1.80737	1.12639e-05	2.95677e-05	14.09	16.83	30.53	5.48	2.27	4.24	20.4833	3.99667
FDZ14_RS16665	hypothetical protein	0.432	-1.21235	1.15535e-05	3.02657e-05	10.06	7.24	10.05	2.59	3.7	2.33	9.11667	2.87333
FDZ14_RS07490	hypothetical protein	0.488	-1.03604	1.19255e-05	3.11508e-05	38.01	28.2	26.79	10.19	10.35	11.31	31	10.6167
FDZ14_RS02135	YusG family protein	0.135	-2.88606	1.2046e-05	3.14268e-05	10.39	11.45	11.25	1.25	1.33	0.51	11.03	1.03
FDZ14_RS29360	hypothetical protein	0.289	-1.79289	1.26851e-05	3.30268e-05	6.58	11.18	8.33	1.72	2.77	1.05	8.69667	1.84667
FDZ14_RS16765	hypothetical protein	0.309	-1.69415	1.26964e-05	3.30427e-05	4.27	4.51	3.65	1.07	0.91	0.84	4.14333	0.94
FDZ14_RS30500	hypothetical protein	0.358	-1.48232	1.27436e-05	3.31521e-05	21.66	21	17.18	4.64	6.31	3.9	19.9467	4.95
FDZ14_RS07555	ABC transporter ATP-binding protein	0.407	-1.29563	1.37022e-05	3.55733e-05	13.63	20.79	19.57	3.9	4.34	7.77	17.9967	5.33667
FDZ14_RS13495	GntP family permease	0.269	-1.89631	1.37131e-05	3.55873e-05	1.21	1.58	1.7	0.29	0.22	0.37	1.49667	0.293333
FDZ14_RS04740	lipoate--protein ligase family protein	0.317	-1.65793	1.37314e-05	3.56202e-05	3.96	2.18	3.82	0.61	0.85	0.83	3.32	0.763333
FDZ14_RS35230	hypothetical protein	0.439	-1.189	1.39824e-05	3.62418e-05	10.5	8.47	11.46	2.76	3.24	3.58	10.1433	3.19333
FDZ14_RS01605	hypothetical protein	0.481	-1.05478	1.43401e-05	3.71238e-05	13.1	10.87	12.71	3.52	4.62	4.63	12.2267	4.25667
FDZ14_RS10205	histidinol-phosphatase	0.431	-1.21533	1.44546e-05	3.74049e-05	5.67	6.25	6.37	1.66	2.06	2.05	6.09667	1.92333
FDZ14_RS26885	mannitol-1-phosphate 5-dehydrogenase	0.125	-3.0037	1.48863e-05	3.84909e-05	1023.75	855.18	942.01	42.95	50.59	156.11	940.313	83.2167
FDZ14_RS13175	HD domain-containing protein	0.339	-1.55863	1.51002e-05	3.90125e-05	3.23	2.27	2.83	0.77	0.85	0.48	2.77667	0.7
FDZ14_RS16310	hypothetical protein	0.078	-3.68774	1.62303e-05	4.18643e-05	13.76	7.35	4.75	0.28	0.59	0.46	8.62	0.443333
FDZ14_RS15870	PadR family transcriptional regulator	0.264	-1.92327	1.7017e-05	4.3805e-05	9.72	7.86	13.26	2.94	1.24	1.52	10.28	1.9
FDZ14_RS03015	DUF1444 domain-containing protein	0.484	-1.04561	2.00129e-05	5.12483e-05	9.94	8.3	11.13	3.47	2.86	4	9.79	3.44333
FDZ14_RS28110	hypothetical protein	0.32	-1.64336	2.06339e-05	5.27963e-05	4.61	6.34	4.67	1.67	0.96	1.06	5.20667	1.23
FDZ14_RS08660	alpha/beta hydrolase	0.213	-2.23057	2.10576e-05	5.38588e-05	2.83	1	2.41	0.28	0.27	0.39	2.08	0.313333
FDZ14_RS29260	hypothetical protein	0.26	-1.9417	2.30694e-05	5.88159e-05	2.03	3.01	1.65	0.42	0.51	0.37	2.23	0.433333
FDZ14_RS15510	MBL fold metallo-hydrolase	0.146	-2.77103	2.37087e-05	6.03977e-05	1.37	1.63	1.38	0.22	0.05	0.19	1.46	0.153333
FDZ14_RS13920	ankyrin repeat domain-containing protein	0.324	-1.62395	2.40657e-05	6.12093e-05	5.05	5.01	7.02	1.15	1.34	1.47	5.69333	1.32
FDZ14_RS35770	hypothetical protein	0.485	-1.04435	2.40896e-05	6.12456e-05	11.46	11.12	12.1	3.7	3.59	4.88	11.56	4.05667
FDZ14_RS15330	3-hydroxyacyl-ACP dehydratase FabZ	0.319	-1.6496	2.4881e-05	6.31823e-05	12.99	6.54	10.44	1.35	2.27	2.97	9.99	2.19667
FDZ14_RS17235	hypothetical protein	0.184	-2.43892	2.59202e-05	6.5769e-05	4.39	4.77	4.85	0.63	0.55	0.65	4.67	0.61
FDZ14_RS10730	glucose-6-phosphate dehydrogenase	0.274	-1.87031	2.60873e-05	6.61666e-05	1.19	1.64	1.5	0.16	0.52	0.22	1.44333	0.3
FDZ14_RS07865	hypothetical protein	0.475	-1.07253	2.93008e-05	7.3906e-05	197.26	303.61	269.27	71.52	70.19	101.96	256.713	81.2233
FDZ14_RS10550	gas vesicle protein GvpP	0.146	-2.77629	3.04066e-05	7.6544e-05	2.14	2.37	3.6	0.48	0.09	0.28	2.70333	0.283333
FDZ14_RS09905	antibiotic biosynthesis monooxygenase	0.257	-1.96041	3.39906e-05	8.52636e-05	7.76	15.22	11.25	2.32	3.24	0.85	11.41	2.13667
FDZ14_RS23990	TetR/AcrR family transcriptional regulator	0.277	-1.84959	3.45109e-05	8.65349e-05	5.64	3.05	3.16	1.05	0.58	0.75	3.95	0.793333
FDZ14_RS09700	hypothetical protein	0.2	-2.31903	3.52528e-05	8.82217e-05	69.51	65.72	67.01	12.8	8.04	4.58	67.4133	8.47333
FDZ14_RS11360	hypothetical protein	0.224	-2.15745	3.56436e-05	8.913e-05	280.03	588.45	443.84	56.27	51.73	98.17	437.44	68.7233
FDZ14_RS18940	damage-inducible protein DinB	0.408	-1.29419	3.83298e-05	9.54358e-05	10.8	8.55	8.75	3.86	2.88	1.69	9.36667	2.81
FDZ14_RS18450	DUF1450 domain-containing protein	0.309	-1.69561	3.93782e-05	9.78553e-05	28.04	26.76	23.15	4.75	5.03	5.73	25.9833	5.17
FDZ14_RS12910	EAL domain-containing protein	0.348	-1.5218	4.11471e-05	0.000102092	2.79	3.9	3.17	0.47	1.13	0.94	3.28667	0.846667
FDZ14_RS15185	G/U mismatch-specific DNA glycosylase	0.103	-3.28553	4.15526e-05	0.000103058	8.44	20.05	10.52	0.47	0.51	1.84	13.0033	0.94
FDZ14_RS17455	K+/H+ antiporter	0.021	-5.57182	4.48984e-05	0.000111097	3.98	7.82	16.37	0.57	0	0	9.39	0.19
FDZ14_RS10915	AzlD domain-containing protein	0.448	-1.15701	4.59945e-05	0.000113634	29.16	19.14	21.83	9.3	6.89	5.82	23.3767	7.33667
FDZ14_RS09765	5-deoxy-glucuronate isomerase	0.496	-1.01066	4.73595e-05	0.000116825	7.21	6.44	7.81	3.11	2.51	2.24	7.15333	2.62
FDZ14_RS07575	NAD(P)H-dependent oxidoreductase	0.315	-1.66677	4.77172e-05	0.000117662	3.85	5.49	7.02	1.61	0.92	1.2	5.45333	1.24333
FDZ14_RS26255	PepSY domain-containing protein	0.367	-1.44527	5.2358e-05	0.000128658	7.6	5.74	7.7	1.3	2.78	1.52	7.01333	1.86667
FDZ14_RS27935	acyltransferase family protein	0.202	-2.30751	5.61394e-05	0.000137632	1.11	1.3	1.24	0.16	0.11	0.26	1.21667	0.176667
FDZ14_RS13985	hypothetical protein	0.126	-2.99364	5.75195e-05	0.000140853	22.1	16.09	17.03	0	1.83	2.27	18.4067	1.36667
FDZ14_RS20805	DUF1273 domain-containing protein	0.494	-1.01824	6.85882e-05	0.00016687	11.97	15.69	17.95	5.32	5.77	5.28	15.2033	5.45667
FDZ14_RS06825	copper homeostasis protein CutC	0.372	-1.42529	6.99679e-05	0.000170019	3.92	3.88	5.36	0.92	1.47	1.18	4.38667	1.19
FDZ14_RS13490	helix-turn-helix domain-containing protein	0.264	-1.92263	7.14435e-05	0.00017342	1.44	1.11	1.44	0.26	0.19	0.31	1.33	0.253333
FDZ14_RS22730	BglG family transcription antiterminator	0.487	-1.03901	7.31244e-05	0.000177366	3.33	4.45	3.31	1.24	1.2	1.58	3.69667	1.34
FDZ14_RS30155	hypothetical protein	0.272	-1.87935	7.4596e-05	0.000180729	3.83	2.24	3.33	0.69	0.41	0.72	3.13333	0.606667
FDZ14_RS11195	hypothetical protein	0.115	-3.12004	7.64366e-05	0.000184908	4.5	18.66	15.09	0.76	2.02	0.31	12.75	1.03
FDZ14_RS06310	chemotaxis protein CheA	0.449	-1.15486	7.66131e-05	0.000185194	1.73	1.75	1.81	0.75	0.51	0.52	1.76333	0.593333
FDZ14_RS34805	AbrB/MazE/SpoVT family DNA-binding domain-containing protein	0.49	-1.02801	7.84109e-05	0.000189397	54.28	39.15	38.14	13.33	14.82	15.26	43.8567	14.47
FDZ14_RS25480	hypothetical protein	0.386	-1.37242	8.29944e-05	0.000199863	4.8	8.77	6.74	1.66	2.09	2	6.77	1.91667
FDZ14_RS15335	cobalamin-binding protein	0.438	-1.18944	8.53125e-05	0.000204995	7.35	4.74	4.61	2.03	1.4	1.91	5.56667	1.78
FDZ14_RS10555	gas vesicle protein GvpQ	0.211	-2.2474	9.06251e-05	0.000217174	3.32	2.88	3.96	0.53	0.19	0.76	3.38667	0.493333
FDZ14_RS13105	LLM class flavin-dependent oxidoreductase	0.367	-1.44787	9.58208e-05	0.000229195	3.57	2.69	2.4	0.55	0.64	1.1	2.88667	0.763333
FDZ14_RS19920	GNAT family N-acetyltransferase	0.039	-4.666	9.7219e-05	0.000232365	2.4	1.49	2.7	0.19	0	0	2.19667	0.0633333
FDZ14_RS35485	hypothetical protein	0.414	-1.27181	0.000101739	0.000242713	17.62	15.31	14.62	6.52	2.19	5.31	15.85	4.67333
FDZ14_RS33585	hypothetical protein	0.426	-1.2315	0.000102609	0.000244697	5.59	4.67	4.16	1.52	1.06	1.88	4.80667	1.48667
FDZ14_RS22070	GntR family transcriptional regulator	0.49	-1.02786	0.000103175	0.000245955	10.3	8.2	8.24	2.8	2.87	3.8	8.91333	3.15667
FDZ14_RS02050	TetR family transcriptional regulator	0.496	-1.01257	0.000106699	0.000254167	6.36	5.18	7.65	2.79	2.36	1.87	6.39667	2.34
FDZ14_RS14605	hypothetical protein	0.497	-1.0089	0.000106931	0.000254625	20.53	26.78	28.15	10.73	8.65	7.39	25.1533	8.92333
FDZ14_RS10270	GntR family transcriptional regulator	0.407	-1.29693	0.000110719	0.000263251	4.25	5.52	4.11	1.59	1.42	1.18	4.62667	1.39667
FDZ14_RS04915	glycerophosphodiester phosphodiesterase	0.492	-1.02439	0.000113248	0.000268764	20.87	13.12	17.58	8.65	3.76	6.11	17.19	6.17333
FDZ14_RS35790	hypothetical protein	0.474	-1.07587	0.000121068	0.000286577	5.41	3.8	5.32	1.76	1.65	1.63	4.84333	1.68
FDZ14_RS11165	disulfide bond formation protein B	0.382	-1.38975	0.000124077	0.000293482	8.56	7.82	7.76	2.42	2.04	2.09	8.04667	2.18333
FDZ14_RS35240	hypothetical protein	0.392	-1.34961	0.000131018	0.000309556	14.17	25.82	13.47	6.22	3.46	5.34	17.82	5.00667
FDZ14_RS31760	FUSC family protein	0.46	-1.11893	0.00013981	0.000329475	3.17	4.19	4.37	1.2	1.6	1.22	3.91	1.34
FDZ14_RS09545	GNAT family N-acetyltransferase	0.448	-1.15836	0.000141028	0.000332099	9.64	10.08	8.21	3.55	2.39	3.1	9.31	3.01333
FDZ14_RS02205	sporulation protein YunB	0.332	-1.5912	0.000147012	0.000345681	4.16	2.34	3.51	0.65	1.32	0.49	3.33667	0.82
FDZ14_RS23005	hypothetical protein	0.151	-2.72315	0.000154124	0.000362004	3.54	5.19	2.67	0	0.23	0.92	3.8	0.383333
FDZ14_RS17835	tartrate dehydrogenase	0.412	-1.27922	0.000156148	0.000366354	4.24	3.12	3.21	1.73	0.71	0.81	3.52333	1.08333
FDZ14_RS26335	helix-turn-helix domain-containing protein	0.387	-1.37005	0.00015724	0.000368781	32.16	40.28	28.48	7.74	7.42	10.11	33.64	8.42333
FDZ14_RS18730	SOS response-associated peptidase	0.285	-1.8097	0.000165361	0.000386689	9.46	5.16	5.94	1.69	1.07	1.32	6.85333	1.36
FDZ14_RS14540	phospholipase	0.422	-1.24299	0.000171343	0.000399945	3.28	1.64	3.71	0.75	0.85	1.03	2.87667	0.876667
FDZ14_RS30870	hypothetical protein	0.196	-2.35064	0.000172276	0.00040183	5.05	2.34	3.21	0.53	0.7	0.28	3.53333	0.503333
FDZ14_RS06910	SCO family protein	0.481	-1.05488	0.00018267	0.000424523	29.99	12	17.64	7.63	6.58	6.28	19.8767	6.83
FDZ14_RS13465	DUF3231 family protein	0.386	-1.37251	0.000187146	0.000434125	2.66	2.58	2.19	0.55	0.71	0.83	2.47667	0.696667
FDZ14_RS04985	transporter substrate-binding domain-containing protein	0.213	-2.23119	0.000187395	0.000434397	132	41.88	41.74	17.23	8.93	7.52	71.8733	11.2267
FDZ14_RS33010	hypothetical protein	0.341	-1.55293	0.000189735	0.000439342	1.75	3.14	3.58	0.83	0.64	0.66	2.82333	0.71
FDZ14_RS09790	sugar phosphate isomerase/epimerase	0.494	-1.0166	0.000199163	0.000460628	5.34	5.75	6.68	2.31	1.71	2.41	5.92333	2.14333
FDZ14_RS15365	hypothetical protein	0.265	-1.9184	0.000205648	0.000474641	9.19	5.5	6.91	0.98	1.06	1.8	7.2	1.28
FDZ14_RS10735	transketolase	0.429	-1.22095	0.000210295	0.000484841	2.17	1.56	1.19	0.59	0.62	0.37	1.64	0.526667
FDZ14_RS01300	manganese efflux pump	0.427	-1.229	0.000214882	0.000494701	6.54	5.64	6.83	1.64	1.88	2.28	6.33667	1.93333
FDZ14_RS20050	glycoside hydrolase family 68 protein	0.378	-1.40411	0.000233139	0.00053442	1.5	1.19	1.59	0.48	0.47	0.26	1.42667	0.403333
FDZ14_RS13155	cysteine hydrolase	0.224	-2.15829	0.000239	0.00054707	3.89	1.22	2.61	0.46	0.58	0.23	2.57333	0.423333
FDZ14_RS32985	UDP-N-acetylmuramate dehydrogenase	0.381	-1.39134	0.000251774	0.000574659	3.42	1.89	3.1	1.12	0.56	0.67	2.80333	0.783333
FDZ14_RS18775	hypothetical protein	0.165	-2.59654	0.00025616	0.000583627	1.9	2.29	2.87	0.52	0.28	0.07	2.35333	0.29
FDZ14_RS09205	iron chaperone	0.183	-2.452	0.000257839	0.000587035	5.42	3.95	2.42	0.52	0.28	0.67	3.93	0.49
FDZ14_RS12685	DUF4183 domain-containing protein	0.275	-1.86108	0.000259801	0.00059129	6.04	14.77	10.19	2.68	1.78	1.56	10.3333	2.00667
FDZ14_RS13205	DinB family protein	0.339	-1.56257	0.000273764	0.000620415	4.97	4	4.41	1.28	0.96	1.04	4.46	1.09333
FDZ14_RS34980	HAMP domain-containing histidine kinase	0.392	-1.35292	0.000292926	0.000661494	1.98	1.67	1.41	0.4	0.55	0.51	1.68667	0.486667
FDZ14_RS31025	hypothetical protein	0.288	-1.79361	0.000294855	0.000665378	4.36	3.28	5.41	0.95	0.52	1.16	4.35	0.876667
FDZ14_RS06260	response regulator	0.35	-1.51342	0.000300666	0.000678012	8.07	8.48	7.6	1.77	1.63	2.45	8.05	1.95
FDZ14_RS10280	GNAT family N-acetyltransferase	0.383	-1.38447	0.000304169	0.00068567	4.83	6.87	7.19	2.49	1.27	1.52	6.29667	1.76
FDZ14_RS16345	GNAT family N-acetyltransferase	0.068	-3.88805	0.000313832	0.000706453	1.84	2.19	0.65	0	0.09	0.14	1.56	0.0766667
FDZ14_RS34840	LysR family transcriptional regulator	0.186	-2.42796	0.000317521	0.000714254	1.4	0.5	1.31	0.14	0.2	0.1	1.07	0.146667
FDZ14_RS16495	helix-turn-helix domain-containing protein	0.467	-1.09882	0.000319364	0.000717894	7.19	4.02	5.53	2.11	1.84	1.73	5.58	1.89333
FDZ14_RS11065	hypothetical protein	0.255	-1.9732	0.000326166	0.000731959	13.07	7.05	19.21	3.03	2.26	1.49	13.11	2.26
FDZ14_RS02145	thioredoxin family protein	0.288	-1.79337	0.000327203	0.000733965	9.63	5.78	10.76	1.98	1.71	1.5	8.72333	1.73
FDZ14_RS34365	hypothetical protein	0.229	-2.12652	0.000339187	0.000760579	3.87	9.85	12.5	1.29	1.16	1.62	8.74	1.35667
FDZ14_RS09720	MerR family transcriptional regulator	0.208	-2.2625	0.000344962	0.000772985	3.64	7.05	4.05	0.36	0.26	1.45	4.91333	0.69
FDZ14_RS00940	esterase family protein	0.168	-2.57244	0.000353341	0.00079093	9.23	17.94	11.94	0.62	1.32	2.78	13.0367	1.57333
FDZ14_RS13650	peptidase E	0.048	-4.37142	0.000361756	0.000809481	0.78	0.77	1.24	0	0	0.09	0.93	0.03
FDZ14_RS01555	flagellar protein FlgN	0.473	-1.08146	0.00041302	0.000918718	11.85	11.35	8.07	3.31	3.72	3.58	10.4233	3.53667
FDZ14_RS28460	hypothetical protein	0.492	-1.02255	0.000430149	0.000954824	8.06	9.29	8.79	3.2	3.81	2.44	8.71333	3.15
FDZ14_RS13990	GNAT family N-acetyltransferase	0.133	-2.90535	0.000439084	0.000973979	22.43	16.65	13.14	3.91	0.95	0.38	17.4067	1.74667
FDZ14_RS13305	hypothetical protein	0.234	-2.09813	0.000451193	0.000999104	2.97	3.3	4.07	0.55	0.48	0.67	3.44667	0.566667
FDZ14_RS16375	phospholipase D family protein	0.435	-1.20231	0.000477362	0.00105376	1.5	1.85	2.14	0.68	0.63	0.47	1.83	0.593333
FDZ14_RS20475	glycosyl transferase family 1	0.266	-1.90811	0.00047779	0.00105434	1.25	1.08	0.73	0.1	0.32	0.19	1.02	0.203333
FDZ14_RS26220	ABC transporter permease subunit	0.235	-2.09069	0.000479585	0.00105794	1.79	2.02	1.21	0.42	0.17	0.28	1.67333	0.29
FDZ14_RS22835	CapA family protein	0.295	-1.7596	0.000487553	0.00107477	0.8	1.46	1.17	0.27	0.27	0.22	1.14333	0.253333
FDZ14_RS06720	recombinase family protein	0.398	-1.32856	0.000501188	0.00110161	3.19	2.99	4.63	1.08	1.07	1	3.60333	1.05
FDZ14_RS26225	DUF418 domain-containing protein	0.273	-1.87117	0.000504469	0.00110747	0.8	1.14	0.93	0.28	0.2	0.11	0.956667	0.196667
FDZ14_RS13145	TetR/AcrR family transcriptional regulator	0.112	-3.16483	0.000514605	0.00112817	1.87	1.14	0.99	0.2	0	0.12	1.33333	0.106667
FDZ14_RS28790	HNH endonuclease	0.412	-1.27995	0.000517922	0.00113466	2.94	2.01	2.33	0.69	0.91	0.61	2.42667	0.736667
FDZ14_RS30290	hypothetical protein	0.347	-1.52521	0.000519548	0.00113784	3.63	5.41	6.07	1.86	0.97	1	5.03667	1.27667
FDZ14_RS23130	response regulator	0.394	-1.34489	0.000526123	0.00115184	13.55	19.61	17.65	6.49	6.63	1.59	16.9367	4.90333
FDZ14_RS15090	aldo/keto reductase	0.319	-1.64989	0.000528095	0.00115537	2.54	1.54	1.91	0.24	0.53	0.6	1.99667	0.456667
FDZ14_RS14520	FbpB family small basic protein	0.3	-1.73687	0.000528379	0.00115559	101.58	122.57	88.38	10.71	25.58	17.99	104.177	18.0933
FDZ14_RS21155	YlaH-like family protein	0.445	-1.16877	0.000550517	0.00120236	19.27	18.11	22.92	4.21	5.88	8.01	20.1	6.03333
FDZ14_RS33460	hypothetical protein	0.153	-2.70584	0.000552384	0.00120561	1.89	0.55	1.26	0.13	0.3	0	1.23333	0.143333
FDZ14_RS13830	erythromycin esterase family protein	0.452	-1.14602	0.000566358	0.00123232	3.79	2.16	2.89	1.19	0.57	1.15	2.94667	0.97
FDZ14_RS11000	hypothetical protein	0.22	-2.18443	0.000598567	0.00130063	6.25	2.4	5.83	0.45	0.81	0.89	4.82667	0.716667
FDZ14_RS21860	MarR family transcriptional regulator	0.398	-1.32955	0.000616741	0.0013383	6.82	7.27	6.19	2.26	1.35	2.13	6.76	1.91333
FDZ14_RS12185	sugar phosphate isomerase/epimerase	0.446	-1.16612	0.000628223	0.00136136	3.64	4.4	3.72	1.22	1.55	1.12	3.92	1.29667
FDZ14_RS30610	hypothetical protein	0.361	-1.46875	0.000636645	0.00137821	3.37	5.77	4.07	1.04	1.06	1.36	4.40333	1.15333
FDZ14_RS08465	YrhK family protein	0.027	-5.18815	0.000695093	0.00149763	1.48	2.59	2.31	0	0	0	2.12667	0
FDZ14_RS13870	YwqI/YxiC family protein	0.117	-3.09141	0.000709924	0.00152752	3.21	5.51	8.08	0.56	0.59	0.23	5.6	0.46
FDZ14_RS08780	transaldolase	0.314	-1.66935	0.000727636	0.00156458	2.37	2.35	2.35	0.58	0.87	0.23	2.35667	0.56
FDZ14_RS15325	hypothetical protein	0.351	-1.51104	0.000741476	0.00159165	9.32	13.99	18.21	3.79	2.29	3.74	13.84	3.27333
FDZ14_RS05520	protein-glutamate O-methyltransferase CheR	0.325	-1.62206	0.000750728	0.00160989	2.11	1.35	2.03	0.48	0.43	0.39	1.83	0.433333
FDZ14_RS25810	hypothetical protein	0.196	-2.35417	0.000778239	0.00166609	6.68	8.47	6.47	1.35	1.44	0.22	7.20667	1.00333
FDZ14_RS10545	gas vesicle structural protein GvpA	0.028	-5.18196	0.000785833	0.00168178	1.78	1.78	4.16	0	0	0	2.57333	0
FDZ14_RS08560	GNAT family N-acetyltransferase	0.431	-1.21539	0.000791071	0.00169243	6.91	7.36	4.85	2.36	1.46	2.13	6.37333	1.98333
FDZ14_RS28445	restriction endonuclease	0.368	-1.44288	0.000831173	0.00177228	3.13	1.97	3.01	0.74	0.49	0.91	2.70333	0.713333
FDZ14_RS29265	serine protease	0.24	-2.06101	0.000842877	0.00179544	0.81	2.27	2.44	0.19	0.21	0.55	1.84	0.316667
FDZ14_RS00190	plantaricin C family lantibiotic	0.417	-1.26032	0.000845292	0.00179998	27.42	35.24	20.16	9.61	7.55	6.05	27.6067	7.73667
FDZ14_RS24200	hypothetical protein	0.347	-1.52598	0.000857486	0.00182412	8.54	4.45	5.95	1.58	1.06	1.89	6.31333	1.51
FDZ14_RS14805	MFS transporter	0.328	-1.61016	0.000870317	0.00184772	2.19	0.67	1.23	0.36	0.37	0.25	1.36333	0.326667
FDZ14_RS32710	hypothetical protein	0.362	-1.46622	0.000914194	0.00193399	5.4	6.31	8.67	1.29	2.68	1.31	6.79333	1.76
FDZ14_RS10745	fructose-6-phosphate aldolase	0.357	-1.48663	0.000930579	0.00196456	2.6	2.49	2.67	0.48	0.71	0.81	2.58667	0.666667
FDZ14_RS31265	hypothetical protein	0.105	-3.24751	0.000981291	0.00206751	2.46	4.22	4.78	0.22	0.23	0.36	3.82	0.27
FDZ14_RS29750	hypothetical protein	0.455	-1.13595	0.000982154	0.00206865	9.95	10.54	12.96	3.18	3.46	3.98	11.15	3.54
FDZ14_RS29465	hypothetical protein	0.185	-2.43682	0.00100633	0.00211493	2.05	4.3	3.04	0.52	0.14	0.55	3.13	0.403333
FDZ14_RS20920	hypothetical protein	0.141	-2.82375	0.00100689	0.00211517	15.82	26.22	20.26	0.99	2.03	2.22	20.7667	1.74667
FDZ14_RS27495	sporulation protein YabP	0.434	-1.20502	0.00101993	0.00214114	11.68	25.5	30.95	7.4	7.37	5.91	22.71	6.89333
FDZ14_RS31600	hypothetical protein	0.27	-1.88993	0.00104116	0.00218284	0.6	0.66	0.78	0.09	0.14	0.17	0.68	0.133333
FDZ14_RS10970	PTS sugar transporter subunit IIA	0.436	-1.19866	0.00104086	0.00218284	7.84	6.47	5.78	1.52	2.87	1.91	6.69667	2.1
FDZ14_RS13780	hypothetical protein	0.474	-1.07775	0.00106239	0.00222589	10.93	7.09	12.38	2.69	3.78	3.67	10.1333	3.38
FDZ14_RS18830	DMT family transporter	0.356	-1.48923	0.00108664	0.00227223	2.13	2.4	2.39	0.22	0.7	0.86	2.30667	0.593333
FDZ14_RS27945	SOS response-associated peptidase	0.438	-1.19235	0.00111531	0.00232989	4.89	3.53	4.58	2.07	0.82	1.26	4.33333	1.38333
FDZ14_RS29210	hypothetical protein	0.457	-1.13032	0.00118687	0.0024729	2.11	3.14	3.74	0.87	0.96	1.19	2.99667	1.00667
FDZ14_RS25280	lmo0937 family membrane protein	0.077	-3.70684	0.00119767	0.00249379	14.69	90.73	43.54	5.35	0	1.84	49.6533	2.39667
FDZ14_RS33455	hypothetical protein	0.364	-1.45729	0.00123852	0.00257129	6.72	7.45	10.48	2.17	1.34	2.64	8.21667	2.05
FDZ14_RS13805	YceG family protein	0.451	-1.14896	0.00124315	0.00258006	2.71	2.82	1.2	0.97	0.74	0.58	2.24333	0.763333
FDZ14_RS21145	YlaI family protein	0.345	-1.53736	0.00129468	0.00267829	22.9	29.61	38.19	6.11	4.06	9.12	30.2333	6.43
FDZ14_RS07235	hypothetical protein	0.312	-1.68147	0.00133817	0.00276379	22.88	16.11	8.86	3.32	2.73	3.57	15.95	3.20667
FDZ14_RS08940	hypothetical protein	0.15	-2.73269	0.00134209	0.00277009	4.75	18.76	10.98	0.87	0.58	2.35	11.4967	1.26667
FDZ14_RS28070	hypothetical protein	0.483	-1.05012	0.00136661	0.00281979	4.15	4.88	4.99	1.63	2.17	1.22	4.67333	1.67333
FDZ14_RS15010	LLM class flavin-dependent oxidoreductase	0.466	-1.10119	0.0014364	0.00295615	3.08	2.02	2.89	1.18	0.86	0.72	2.66333	0.92
FDZ14_RS07440	NADH-dependent flavin oxidoreductase	0.498	-1.00522	0.00146828	0.00301495	3.05	2.89	2.5	0.98	0.87	1.23	2.81333	1.02667
FDZ14_RS06325	FliA/WhiG family RNA polymerase sigma factor	0.256	-1.96552	0.00158641	0.00324708	1.55	0.84	1.5	0.27	0.35	0.12	1.29667	0.246667
FDZ14_RS28430	hypothetical protein	0.248	-2.00902	0.00159613	0.0032628	7.49	4.01	4.78	0.17	1.44	1.13	5.42667	0.913333
FDZ14_RS15015	TIGR03571 family LLM class oxidoreductase	0.447	-1.16111	0.0015957	0.0032628	2.57	2.39	2.57	0.64	1.2	0.66	2.51	0.833333
FDZ14_RS15515	winged helix-turn-helix transcriptional regulator	0.452	-1.14558	0.00162771	0.00332522	11.65	9.86	12.27	4.73	2.73	3.22	11.26	3.56
FDZ14_RS08370	multidrug efflux SMR transporter	0.41	-1.28628	0.00163213	0.00333318	7.2	8.05	7.37	2.05	2.52	1.99	7.54	2.18667
FDZ14_RS14545	acyl-CoA thioesterase	0.488	-1.03459	0.00166598	0.00339362	8.82	8.77	10.21	2.83	3.21	3.54	9.26667	3.19333
FDZ14_RS32720	hypothetical protein	0.248	-2.01342	0.00166937	0.00339945	1.5	16.49	5.9	1.08	1.46	1.73	7.96333	1.42333
FDZ14_RS25275	TatD family hydrolase	0.43	-1.21721	0.00167333	0.00340643	2.92	6.27	3.11	1.57	1.18	1.23	4.1	1.32667
FDZ14_RS21030	methylglyoxal synthase	0.407	-1.29734	0.00170025	0.00345792	8.09	7.69	6.22	2.43	1.14	2.69	7.33333	2.08667
FDZ14_RS16650	FMN-dependent NADH-azoreductase	0.363	-1.46042	0.00172957	0.0035153	3.57	1.73	3.12	0.59	0.71	0.88	2.80667	0.726667
FDZ14_RS02810	hypothetical protein	0.181	-2.46505	0.00174766	0.00354867	1.95	6.66	5.84	0	0.56	1.17	4.81667	0.576667
FDZ14_RS24320	YjbA family protein	0.487	-1.03817	0.00185611	0.00375999	11.53	15.57	13.18	3.01	3.57	7.49	13.4267	4.69
FDZ14_RS33055	EAL domain-containing protein	0.378	-1.40444	0.00186339	0.00377049	0.65	1.39	0.56	0.3	0.17	0.27	0.866667	0.246667
FDZ14_RS10440	GNAT family N-acetyltransferase	0.203	-2.29808	0.00189429	0.00383058	2.25	1.56	0.95	0.29	0.16	0.25	1.58667	0.233333
FDZ14_RS07725	HTH-type transcriptional regulator Hpr	0.234	-2.09733	0.00209073	0.00420649	35.15	30.32	19.69	9.77	3.79	1.54	28.3867	5.03333
FDZ14_RS13680	LysM peptidoglycan-binding domain-containing protein	0.421	-1.24927	0.00214316	0.00430519	4.43	5.47	4.02	2.14	0.76	1.39	4.64	1.43
FDZ14_RS02965	hypothetical protein	0.486	-1.03961	0.00223886	0.00448766	2.98	3.22	3.23	0.85	1.53	1.01	3.14333	1.13
FDZ14_RS29815	hypothetical protein	0.25	-2.00057	0.00227688	0.00455947	4.72	5.01	4.64	0.36	0.99	1.08	4.79	0.81
FDZ14_RS18490	hypothetical protein	0.336	-1.57381	0.00228511	0.00457165	8.79	7.08	8.63	1.93	0.57	2.97	8.16667	1.82333
FDZ14_RS05185	D-alanyl-D-alanine carboxypeptidase	0.46	-1.11895	0.00248123	0.00493925	2.59	4.84	3.47	1.05	0.81	1.83	3.63333	1.23
FDZ14_RS15520	SRPBCC domain-containing protein	0.437	-1.19471	0.00252532	0.00502075	8.61	5.17	7.05	2.77	1.23	2.4	6.94333	2.13333
FDZ14_RS21325	NrdH-redoxin	0.475	-1.07439	0.002529	0.00502651	44.86	35.15	31.3	7.22	11.69	14.79	37.1033	11.2333
FDZ14_RS28160	viroplasmin family protein	0.296	-1.75447	0.00254859	0.00505957	0.95	0.81	1.01	0.11	0.12	0.35	0.923333	0.193333
FDZ14_RS27570	small acid-soluble spore protein alpha/beta type	0.296	-1.75699	0.0025634	0.00508379	22.85	47.2	33.77	4.95	7.1	6.65	34.6067	6.23333
FDZ14_RS15935	hypothetical protein	0.064	-3.96632	0.00259261	0.00514013	2.46	5.63	1.1	0.22	0	0.18	3.06333	0.133333
FDZ14_RS03205	argininosuccinate lyase	0.12	-3.05454	0.00268607	0.00530894	137.6	146.63	102.52	29.89	4.7	2.27	128.917	12.2867
FDZ14_RS20435	KDGP aldolase family protein	0.393	-1.34827	0.00277217	0.00546895	1.85	3.11	2.5	1.05	0.81	0.36	2.48667	0.74
FDZ14_RS18500	GNAT family N-acetyltransferase	0.19	-2.39556	0.00280114	0.00551928	2.35	1.51	1.17	0.35	0.19	0.15	1.67667	0.23
FDZ14_RS03630	ribonuclease PH	0.453	-1.14258	0.00281471	0.00554261	4.13	2.3	2.93	0.93	0.92	1.19	3.12	1.01333
FDZ14_RS13865	DUF5082 family protein	0.327	-1.61364	0.00299666	0.00587732	4.34	3.35	9.01	1.32	2.33	0.35	5.56667	1.33333
FDZ14_RS06320	chemotaxis protein CheD	0.211	-2.24321	0.00300075	0.00588354	1.94	3.08	0.69	0.33	0.27	0.29	1.90333	0.296667
FDZ14_RS16280	agmatinase	0.38	-1.39693	0.00307904	0.00603517	1.18	1.62	1.26	0.4	0.37	0.38	1.35333	0.383333
FDZ14_RS14385	hypothetical protein	0.365	-1.45224	0.00314165	0.00614847	14.77	28.32	18.37	7.26	2.02	5.53	20.4867	4.93667
FDZ14_RS08365	YvaD family protein	0.32	-1.64205	0.00315322	0.00616734	2.62	4.52	3.7	0.77	1.08	0.67	3.61333	0.84
FDZ14_RS10815	LysE family transporter	0.224	-2.15551	0.00316071	0.00617819	0.82	1.53	1.55	0.12	0.38	0.15	1.3	0.216667
FDZ14_RS03200	argininosuccinate synthase	0.121	-3.04206	0.00320696	0.00626092	447.33	273.4	235.02	73.15	13.33	4.11	318.583	30.1967
FDZ14_RS23995	MBL fold metallo-hydrolase	0.388	-1.36411	0.00339	0.00660012	3.4	1.72	1.85	0.53	0.59	0.81	2.32333	0.643333
FDZ14_RS27100	50S ribosomal protein L36	0.324	-1.62584	0.00340116	0.00661983	376.93	367.79	210.7	107.57	69.07	23.32	318.473	66.6533
FDZ14_RS22160	nitrite reductase small subunit NirD	0.415	-1.26955	0.00340761	0.00663036	6.69	9.08	10.69	3.32	1.8	2.54	8.82	2.55333
FDZ14_RS15965	hypothetical protein	0.102	-3.28758	0.00345557	0.00671958	7.89	5.54	6.39	0.93	0.49	0	6.60667	0.473333
FDZ14_RS08600	malonyl-ACP O-methyltransferase BioC	0.359	-1.47758	0.00362281	0.00701487	1.98	1.52	1.22	0.57	0.23	0.44	1.57333	0.413333
FDZ14_RS31275	hypothetical protein	0.291	-1.7825	0.0037393	0.00722727	1.58	1.47	1.87	0.42	0.13	0.47	1.64	0.34
FDZ14_RS19080	hypothetical protein	0.312	-1.6818	0.00379975	0.00733523	20.13	33.93	17.32	5.77	5.23	3.31	23.7933	4.77
FDZ14_RS19225	MBL fold metallo-hydrolase	0.444	-1.17064	0.00380876	0.0073504	3.56	4.02	2.29	1.49	0.94	0.84	3.29	1.09
FDZ14_RS18895	GerAB/ArcD/ProY family transporter	0.467	-1.09733	0.00381885	0.00736764	1.79	2.31	2.58	0.64	0.58	1.06	2.22667	0.76
FDZ14_RS13590	DinB family protein	0.329	-1.60332	0.00398084	0.00766626	4.21	1.83	2.65	1.09	0.55	0.44	2.89667	0.693333
FDZ14_RS12935	GNAT family N-acetyltransferase	0.488	-1.03386	0.00456868	0.00872202	6.25	6.34	8.6	2.95	3.33	1.32	7.06333	2.53333
FDZ14_RS21525	cell wall hydrolase	0.449	-1.15451	0.00458797	0.00875361	2.77	9.6	7.03	1.83	1.9	2.7	6.46667	2.14333
FDZ14_RS00230	MepB family protein	0.326	-1.6177	0.00469744	0.00895712	2.74	1.98	2.51	0.95	0.35	0.42	2.41	0.573333
FDZ14_RS10900	TerC family protein	0.446	-1.16644	0.00478973	0.00912493	3.91	3.31	2.25	0.84	0.86	1.34	3.15667	1.01333
FDZ14_RS09225	hypothetical protein	0.333	-1.58725	0.00481788	0.00917308	29.64	21.33	18.73	4.09	3.54	6.29	23.2333	4.64
FDZ14_RS30035	hypothetical protein	0.177	-2.50128	0.00489231	0.00930092	8.96	5.6	23.3	0.65	2.01	1.5	12.62	1.38667
FDZ14_RS30300	hypothetical protein	0.267	-1.90738	0.00500452	0.00950294	3.4	2.63	2.99	1.19	0.13	0.41	3.00667	0.576667
FDZ14_RS31765	GGDEF domain-containing protein	0.262	-1.93193	0.0050677	0.00961718	0.39	1.73	1.02	0.18	0.36	0.1	1.04667	0.213333
FDZ14_RS10980	PTS sugar transporter subunit IIB	0.252	-1.98725	0.0051504	0.00976542	7.21	6.49	2.31	0.88	0.71	1.11	5.33667	0.9
FDZ14_RS29955	DUF2837 family protein	0.379	-1.398	0.00515647	0.00977401	9.15	7.74	7.35	2.16	2.79	1.44	8.08	2.13
FDZ14_RS24375	NAD(P)-dependent oxidoreductase	0.376	-1.41097	0.00538346	0.010172	1.34	0.98	1.62	0.38	0.42	0.3	1.31333	0.366667
FDZ14_RS09875	hypothetical protein	0.236	-2.08129	0.00538395	0.010172	9.52	6.5	2.7	1.58	0.28	1.09	6.24	0.983333
FDZ14_RS09955	DUF111 family protein	0.318	-1.65462	0.00552402	0.0104243	1.07	1.53	0.88	0.5	0.21	0.14	1.16	0.283333
FDZ14_RS18005	VOC family protein	0.308	-1.70069	0.00576239	0.0108485	5.12	3.71	3.43	1.45	0.32	0.87	4.08667	0.88
FDZ14_RS11815	NADH-dependent flavin oxidoreductase	0.396	-1.33717	0.00603097	0.0113274	1.35	0.94	1.63	0.44	0.16	0.52	1.30667	0.373333
FDZ14_RS04145	isochorismatase family protein	0.379	-1.40142	0.00613463	0.0115119	3.62	2.4	2.45	1.4	0.54	0.43	2.82333	0.79
FDZ14_RS06235	flagellar basal body rod protein FlgG	0.441	-1.17978	0.00628835	0.0117692	2.42	1.8	1.86	0.61	0.57	0.76	2.02667	0.646667
FDZ14_RS19280	glycoside hydrolase family 18 protein	0.398	-1.32945	0.00649506	0.0121373	0.95	0.75	1.3	0.42	0.33	0.15	1	0.3
FDZ14_RS24445	acetylornithine transaminase	0.259	-1.94991	0.00656881	0.0122582	11.26	13.95	12.94	5.39	1.45	0.85	12.7167	2.56333
FDZ14_RS20740	extracellular solute-binding protein	0.386	-1.37153	0.00666384	0.0124246	2.01	0.54	1.48	0.2	0.44	0.47	1.34333	0.37
FDZ14_RS28085	hypothetical protein	0.468	-1.09535	0.00671164	0.0124992	2.18	3.83	3.29	1.67	0.85	0.76	3.1	1.09333
FDZ14_RS35235	hypothetical protein	0.265	-1.91604	0.00677372	0.0126037	18.87	17.6	19.8	0.72	2.24	5.52	18.7567	2.82667
FDZ14_RS23480	ABC transporter substrate-binding protein	0.437	-1.19302	0.00695822	0.0129132	1.6	1.64	2.88	0.52	0.61	0.81	2.04	0.646667
FDZ14_RS20115	hypothetical protein	0.233	-2.10108	0.00720073	0.0133364	35.19	44.95	32.1	5.8	7.73	2.73	37.4133	5.42
FDZ14_RS28550	hypothetical protein	0.438	-1.19038	0.00721421	0.0133494	13.29	9.97	10.02	2.94	4.86	2.26	11.0933	3.35333
FDZ14_RS33860	GNAT family N-acetyltransferase	0.14	-2.83653	0.00727131	0.0134473	0.55	1.09	1.74	0.09	0.1	0.15	1.12667	0.113333
FDZ14_RS24440	carbamoyl phosphate synthase small subunit	0.184	-2.44341	0.00746393	0.0137796	3.6	3.74	3.39	1.22	0.1	0.21	3.57667	0.51
FDZ14_RS29780	hypothetical protein	0.283	-1.81935	0.00762567	0.0140497	2.84	3.04	2.76	0.68	0.59	0.47	2.88	0.58
FDZ14_RS13080	urease accessory protein UreI	0.282	-1.8257	0.00793428	0.0145804	1.32	1.31	1.1	0.36	0.2	0.21	1.24333	0.256667
FDZ14_RS00050	GNAT family N-acetyltransferase	0.25	-2.00104	0.00814878	0.0149316	1.97	1.36	1.93	0.38	0.21	0.33	1.75333	0.306667
FDZ14_RS28780	hypothetical protein	0.329	-1.6047	0.00815376	0.0149365	1.41	1.4	1.32	0.27	0.23	0.47	1.37667	0.323333
FDZ14_RS14685	PD-(D/E)XK nuclease family protein	0.198	-2.33611	0.00845828	0.0154677	3.13	27.62	9	1.91	2.38	1.79	13.25	2.02667
FDZ14_RS05050	hypothetical protein	0.346	-1.53178	0.00887247	0.0161603	13.44	24.63	22.19	3.23	5.37	4.49	20.0867	4.36333
FDZ14_RS08085	histidine phosphatase family protein	0.381	-1.39032	0.00903575	0.0164156	3.43	2.13	1.82	0.89	0.9	0.3	2.46	0.696667
FDZ14_RS33825	DUF98 domain-containing protein	0.283	-1.8201	0.00913619	0.0165697	1.23	2.21	3.14	0.71	0	0.62	2.19333	0.443333
FDZ14_RS29630	hypothetical protein	0.201	-2.31519	0.00925341	0.0167776	0.66	1.7	1.54	0.17	0.09	0.29	1.3	0.183333
FDZ14_RS34975	response regulator transcription factor	0.442	-1.17825	0.00954029	0.0172634	2.31	2.59	3.41	0.7	0.99	0.96	2.77	0.883333
FDZ14_RS33005	LCP family protein	0.287	-1.79953	0.00975777	0.0176319	1.17	0.42	0.68	0.14	0.11	0.21	0.756667	0.153333
FDZ14_RS28230	hypothetical protein	0.366	-1.44925	0.0108218	0.0194117	7.74	2.57	5.16	1.28	1.22	1.36	5.15667	1.28667
FDZ14_RS28265	hypothetical protein	0.332	-1.58911	0.0109288	0.0195927	1.57	1.45	2.63	0.22	0.55	0.57	1.88333	0.446667
FDZ14_RS34890	MerR family transcriptional regulator	0.295	-1.76181	0.0115327	0.0205542	1.53	0.91	1.73	0.52	0.14	0.23	1.39	0.296667
FDZ14_RS18835	hypothetical protein	0.176	-2.50708	0.0121842	0.0216427	0.68	1.13	0.96	0.22	0.16	0	0.923333	0.126667
FDZ14_RS14325	MFS transporter	0.482	-1.05329	0.0131208	0.0231711	1.58	1.36	1.11	0.35	0.48	0.6	1.35	0.476667
FDZ14_RS18065	NCS2 family permease	0.239	-2.0663	0.0132487	0.0233645	0.76	0.2	0.29	0.16	0.05	0.02	0.416667	0.0766667
FDZ14_RS26580	YdiK family protein	0.33	-1.59776	0.0134999	0.0237878	7.06	9.65	9.84	2.29	2.02	1.54	8.85	1.95
FDZ14_RS12210	orotidine 5'-phosphate decarboxylase	0.392	-1.35151	0.013669	0.0240526	1.98	1.6	1.43	0.4	0.63	0.41	1.67	0.48
FDZ14_RS13560	hypothetical protein	0.328	-1.60747	0.014757	0.0258036	2.36	3.14	2.91	0.37	1.08	0.53	2.80333	0.66
FDZ14_RS24225	hypothetical protein	0.092	-3.44705	0.0149093	0.0260413	2.85	15.66	6.96	0	0	1.23	8.49	0.41
FDZ14_RS09930	glucuronate isomerase	0.347	-1.52767	0.0154087	0.0268547	0.81	0.43	0.36	0.13	0.1	0.18	0.533333	0.136667
FDZ14_RS20735	sn-glycerol-3-phosphate ABC transporter ATP-binding protein UgpC	0.479	-1.0616	0.0159672	0.02776	2.58	0.76	1.69	0.56	0.65	0.55	1.67667	0.586667
FDZ14_RS22635	PepSY domain-containing protein	0.363	-1.46266	0.0161328	0.0280173	4.59	2.29	3.24	1.44	0.92	0.31	3.37333	0.89
FDZ14_RS10755	GNAT family N-acetyltransferase	0.228	-2.13346	0.0164949	0.0285762	1.23	0.77	0.95	0.28	0.08	0.12	0.983333	0.16
FDZ14_RS34325	hypothetical protein	0.39	-1.36009	0.0165015	0.0285799	47.43	17.77	15.22	6.14	9.91	3.67	26.8067	6.57333
FDZ14_RS28785	hypothetical protein	0.21	-2.25114	0.0167086	0.0289073	0.54	0.84	0.49	0.1	0.05	0.13	0.623333	0.0933333
FDZ14_RS15235	hypothetical protein	0.419	-1.25418	0.0171793	0.0296653	17.92	40.31	23.3	8.4	10.74	3.49	27.1767	7.54333
FDZ14_RS00055	winged helix-turn-helix transcriptional regulator	0.319	-1.64845	0.0172834	0.0298289	2.56	2.37	4.15	0	1.17	0.84	3.02667	0.67
FDZ14_RS20930	hypothetical protein	0.392	-1.35236	0.0173775	0.0299752	6.14	9.94	9.78	3.14	2.75	1.17	8.62	2.35333
FDZ14_RS31420	site-specific integrase	0.051	-4.2853	0.0175569	0.0302519	0.08	0.31	0.34	0	0	0	0.243333	0
FDZ14_RS02020	FMN-dependent NADH-azoreductase	0.35	-1.51588	0.0176856	0.0304491	4.22	0.64	1.27	0.53	0.65	0.36	2.04333	0.513333
FDZ14_RS15040	OsmC family protein	0.234	-2.09537	0.0183465	0.0315165	2.5	0.99	1.41	0.63	0.11	0.09	1.63333	0.276667
FDZ14_RS30615	hypothetical protein	0.458	-1.1257	0.0183502	0.0315165	2.72	2.81	4.33	0.87	1.82	0.63	3.28667	1.10667
FDZ14_RS10180	nitroreductase family protein	0.476	-1.07008	0.0187865	0.0321795	2.29	2.45	2.92	0.65	0.77	1.19	2.55333	0.87
FDZ14_RS29460	toprim domain-containing protein	0.317	-1.65673	0.0189231	0.0323961	1.75	3.48	2.99	0.96	0.59	0.35	2.74	0.633333
FDZ14_RS22685	class I SAM-dependent methyltransferase	0.477	-1.06928	0.0196669	0.0335705	2.24	1.97	2.29	1.01	0.88	0.42	2.16667	0.77
FDZ14_RS00935	sugar porter family MFS transporter	0.423	-1.24052	0.0202204	0.0344416	1.51	0.41	0.84	0.47	0.2	0.2	0.92	0.29
FDZ14_RS28320	hypothetical protein	0.497	-1.00884	0.0208376	0.0354171	30.78	46.76	45.87	10.71	18.17	9.91	41.1367	12.93
FDZ14_RS22865	multidrug efflux SMR transporter	0.43	-1.21641	0.0217556	0.0368306	4.91	5.49	5.77	1.97	1.35	1.51	5.39	1.61
FDZ14_RS28495	hypothetical protein	0.386	-1.37206	0.0226789	0.0382415	6.24	3.94	5.5	0.81	1.74	1.53	5.22667	1.36
FDZ14_RS11585	GlsB/YeaQ/YmgE family stress response membrane protein	0.495	-1.01369	0.0227497	0.0383506	18.43	6.97	14.91	4.49	3.47	5.17	13.4367	4.37667
FDZ14_RS28775	hypothetical protein	0.45	-1.15243	0.0227611	0.0383598	2.26	2.25	3.47	0.96	0.7	0.91	2.66	0.856667
FDZ14_RS35040	hypothetical protein	0.486	-1.03989	0.0229076	0.0385863	3.62	2.67	4.27	1.11	1.03	1.49	3.52	1.21
FDZ14_RS30570	hypothetical protein	0.347	-1.52717	0.0236842	0.0398209	3.44	3.43	2.27	0.27	0.73	1.15	3.04667	0.716667
FDZ14_RS13925	ankyrin repeat domain-containing protein	0.338	-1.565	0.0267443	0.0444624	1.74	1.85	0.86	0.52	0.49	0.13	1.48333	0.38
FDZ14_RS19925	GNAT family N-acetyltransferase	0.394	-1.34525	0.0268209	0.0445782	2.27	1.61	2.41	1.03	0.08	0.66	2.09667	0.59
FDZ14_RS09950	nickel pincer cofactor biosynthesis protein LarB	0.325	-1.62114	0.0271928	0.0451023	1.11	0.76	0.52	0.22	0.1	0.24	0.796667	0.186667
FDZ14_RS25215	DUF5365 family protein	0.432	-1.21211	0.0274809	0.0455684	3.4	4.14	4.19	0.59	1.04	1.84	3.91	1.15667
FDZ14_RS13555	EndoU domain-containing protein	0.313	-1.67695	0.0277702	0.0459644	0.79	0.5	0.91	0.18	0.15	0.16	0.733333	0.163333
FDZ14_RS24970	hypothetical protein	0.388	-1.3659	0.0282362	0.046615	25.17	21.37	13.61	4.33	2.24	7.18	20.05	4.58333
