# Supplementary material for: Transcriptional response of Bacillus megaterium FDU301 to PEG200-mediated arid stress
Source: BMC Microbiol. 2020 Nov 16;20:351. doi: 10.1186/s12866-020-02039-4 (PMC7670681; doi:10.1186/s12866-020-02039-4)
Supplement: Supplementary file 3 — Additional file 3: Table S2. COG annotation. [file 12866_2020_2039_MOESM3_ESM.xlsx]

## Sheet: All predicted genes
Gene ID	COG ID	COG Type	COG Type Description	COG Category
FDZ14_RS00580	ENOG4111PA3	M	Cell wall/membrane/envelope biogenesis	CELLULAR PROCESSES AND SIGNALING
FDZ14_RS35285	COG1263	G	Carbohydrate transport and metabolism	METABOLISM
FDZ14_RS35295	COG1528	P	Inorganic ion transport and metabolism	METABOLISM
FDZ14_RS35305	ENOG410XYX0	K	Transcription	INFORMATION STORAGE AND PROCESSING
FDZ14_RS35325	ENOG4111J47	K	Transcription	INFORMATION STORAGE AND PROCESSING
FDZ14_RS35330	ENOG410XNN3	P	Inorganic ion transport and metabolism	METABOLISM
FDZ14_RS35360	COG0656	S	Function unknown	POORLY CHARACTERIZED
FDZ14_RS35370	COG1228	Q	Secondary metabolites biosynthesis, transport and catabolism	METABOLISM
FDZ14_RS35380	COG0179	Q	Secondary metabolites biosynthesis, transport and catabolism	METABOLISM
FDZ14_RS35390	ENOG41116CI	K	Transcription	INFORMATION STORAGE AND PROCESSING
FDZ14_RS35395	ENOG41116CI	K	Transcription	INFORMATION STORAGE AND PROCESSING
FDZ14_RS35405	COG0778	C	Energy production and conversion	METABOLISM
FDZ14_RS35415	COG3829	K	Transcription	INFORMATION STORAGE AND PROCESSING
FDZ14_RS35420	COG1951	C	Energy production and conversion	METABOLISM
FDZ14_RS35425	COG1838	C	Energy production and conversion	METABOLISM
FDZ14_RS35450	COG2801	L	Replication, recombination and repair	INFORMATION STORAGE AND PROCESSING
FDZ14_RS35465	COG1733	K	Transcription	INFORMATION STORAGE AND PROCESSING
FDZ14_RS35470	COG2141	C	Energy production and conversion	METABOLISM
FDZ14_RS35475	COG2141	C	Energy production and conversion	METABOLISM
FDZ14_RS35520	ENOG411263F	S	Function unknown	POORLY CHARACTERIZED
FDZ14_RS35530	ENOG410YR80	S	Function unknown	POORLY CHARACTERIZED
FDZ14_RS35545	ENOG410Z3CE	S	Function unknown	POORLY CHARACTERIZED
FDZ14_RS35550	ENOG410ZDWW	S	Function unknown	POORLY CHARACTERIZED
FDZ14_RS35585	ENOG4112AIR	S	Function unknown	POORLY CHARACTERIZED
FDZ14_RS35590	ENOG4110KX9	S	Function unknown	POORLY CHARACTERIZED
FDZ14_RS35595	ENOG410ZXW6	S	Function unknown	POORLY CHARACTERIZED
FDZ14_RS35620	COG0389	L	Replication, recombination and repair	INFORMATION STORAGE AND PROCESSING
FDZ14_RS35625	ENOG410XYPA	S	Function unknown	POORLY CHARACTERIZED
FDZ14_RS35645	ENOG411226C	S	Function unknown	POORLY CHARACTERIZED
FDZ14_RS35670	ENOG410Y6T0	S	Function unknown	POORLY CHARACTERIZED
FDZ14_RS35695	ENOG41126P6	S	Function unknown	POORLY CHARACTERIZED
FDZ14_RS35710	ENOG410XUC3	K	Transcription	INFORMATION STORAGE AND PROCESSING
FDZ14_RS27915	ENOG4111VNC	S	Function unknown	POORLY CHARACTERIZED
FDZ14_RS27940	COG0270	L	Replication, recombination and repair	INFORMATION STORAGE AND PROCESSING
FDZ14_RS27945	COG2135	S	Function unknown	POORLY CHARACTERIZED
FDZ14_RS27950	COG2333	S	Function unknown	POORLY CHARACTERIZED
FDZ14_RS27950	COG1525	L	Replication, recombination and repair	INFORMATION STORAGE AND PROCESSING
FDZ14_RS27970	ENOG410XPQ5	S	Function unknown	POORLY CHARACTERIZED
FDZ14_RS28015	COG3341	S	Function unknown	POORLY CHARACTERIZED
FDZ14_RS28030	COG1404	O	Posttranslational modification, protein turnover, chaperones	CELLULAR PROCESSES AND SIGNALING
FDZ14_RS28035	COG1344	N	Cell motility	CELLULAR PROCESSES AND SIGNALING
FDZ14_RS28055	COG2013	S	Function unknown	POORLY CHARACTERIZED
FDZ14_RS28065	ENOG410ZZNZ	S	Function unknown	POORLY CHARACTERIZED
FDZ14_RS28070	ENOG4111FWF	L	Replication, recombination and repair	INFORMATION STORAGE AND PROCESSING
FDZ14_RS28080	ENOG410XQ43	S	Function unknown	POORLY CHARACTERIZED
FDZ14_RS28085	ENOG4111I24	L	Replication, recombination and repair	INFORMATION STORAGE AND PROCESSING
FDZ14_RS28090	COG1203	L	Replication, recombination and repair	INFORMATION STORAGE AND PROCESSING
FDZ14_RS28100	ENOG410YC31	S	Function unknown	POORLY CHARACTERIZED
FDZ14_RS28170	ENOG4110BBS	S	Function unknown	POORLY CHARACTERIZED
FDZ14_RS28175	COG0176	G	Carbohydrate transport and metabolism	METABOLISM
FDZ14_RS28190	ENOG410YE8F	V	Defense mechanisms	CELLULAR PROCESSES AND SIGNALING
FDZ14_RS28200	COG0270	V	Defense mechanisms	CELLULAR PROCESSES AND SIGNALING
FDZ14_RS28205	ENOG410XPDK	S	Function unknown	POORLY CHARACTERIZED
FDZ14_RS28210	ENOG410XSFI	S	Function unknown	POORLY CHARACTERIZED
FDZ14_RS28215	ENOG410XQH8	S	Function unknown	POORLY CHARACTERIZED
FDZ14_RS28220	ENOG4111FSC	S	Function unknown	POORLY CHARACTERIZED
FDZ14_RS28260	ENOG4111JYY	S	Function unknown	POORLY CHARACTERIZED
FDZ14_RS28290	COG1023	G	Carbohydrate transport and metabolism	METABOLISM
FDZ14_RS28295	COG0364	G	Carbohydrate transport and metabolism	METABOLISM
FDZ14_RS28360	ENOG410Y056	S	Function unknown	POORLY CHARACTERIZED
FDZ14_RS28370	COG1404	S	Function unknown	POORLY CHARACTERIZED
FDZ14_RS28380	ENOG4111PKH	S	Function unknown	POORLY CHARACTERIZED
FDZ14_RS28425	COG4227	L	Replication, recombination and repair	INFORMATION STORAGE AND PROCESSING
FDZ14_RS28440	COG1787	V	Defense mechanisms	CELLULAR PROCESSES AND SIGNALING
FDZ14_RS28445	COG1787	V	Defense mechanisms	CELLULAR PROCESSES AND SIGNALING
FDZ14_RS28475	ENOG4111RC0	S	Function unknown	POORLY CHARACTERIZED
FDZ14_RS28510	COG1164	E	Amino acid transport and metabolism	METABOLISM
FDZ14_RS28515	ENOG41121Y7	S	Function unknown	POORLY CHARACTERIZED
FDZ14_RS28520	ENOG410ZUWF	L	Replication, recombination and repair	INFORMATION STORAGE AND PROCESSING
FDZ14_RS28530	COG0492	O	Posttranslational modification, protein turnover, chaperones	CELLULAR PROCESSES AND SIGNALING
FDZ14_RS28535	ENOG410Z99B	S	Function unknown	POORLY CHARACTERIZED
FDZ14_RS28570	COG1252	C	Energy production and conversion	METABOLISM
FDZ14_RS28580	COG0637	S	Function unknown	POORLY CHARACTERIZED
FDZ14_RS28585	COG3763	S	Function unknown	POORLY CHARACTERIZED
FDZ14_RS28595	COG1207	M	Cell wall/membrane/envelope biogenesis	CELLULAR PROCESSES AND SIGNALING
FDZ14_RS28620	ENOG4111IX6	S	Function unknown	POORLY CHARACTERIZED
FDZ14_RS28625	COG2340	S	Function unknown	POORLY CHARACTERIZED
FDZ14_RS28635	ENOG4111GU7	M	Cell wall/membrane/envelope biogenesis	CELLULAR PROCESSES AND SIGNALING
FDZ14_RS28640	COG5184	D;Z	Cell cycle control, cell division, chromosome partitioning; Cytoskeleton	CELLULAR PROCESSES AND SIGNALING;CELLULAR PROCESSES AND SIGNALING
FDZ14_RS28665	ENOG4111XNH	S	Function unknown	POORLY CHARACTERIZED
FDZ14_RS28695	COG0688	I	Lipid transport and metabolism	METABOLISM
FDZ14_RS28720	ENOG4111RVP	S	Function unknown	POORLY CHARACTERIZED
FDZ14_RS28725	COG0861	P	Inorganic ion transport and metabolism	METABOLISM
FDZ14_RS28745	COG1028	S	Function unknown	POORLY CHARACTERIZED
FDZ14_RS28750	COG0791	M	Cell wall/membrane/envelope biogenesis	CELLULAR PROCESSES AND SIGNALING
FDZ14_RS28765	COG1167	K	Transcription	INFORMATION STORAGE AND PROCESSING
FDZ14_RS28780	ENOG410Y5AU	S	Function unknown	POORLY CHARACTERIZED
FDZ14_RS28790	COG3440	V	Defense mechanisms	CELLULAR PROCESSES AND SIGNALING
FDZ14_RS28820	COG3274	S	Function unknown	POORLY CHARACTERIZED
FDZ14_RS28825	COG0670	S	Function unknown	POORLY CHARACTERIZED
FDZ14_RS28830	ENOG4111P7I	S	Function unknown	POORLY CHARACTERIZED
FDZ14_RS28840	COG1696	M	Cell wall/membrane/envelope biogenesis	CELLULAR PROCESSES AND SIGNALING
FDZ14_RS28850	COG3764	M	Cell wall/membrane/envelope biogenesis	CELLULAR PROCESSES AND SIGNALING
FDZ14_RS28855	COG4639	S	Function unknown	POORLY CHARACTERIZED
FDZ14_RS28900	COG0668	M	Cell wall/membrane/envelope biogenesis	CELLULAR PROCESSES AND SIGNALING
FDZ14_RS28945	COG1181	M	Cell wall/membrane/envelope biogenesis	CELLULAR PROCESSES AND SIGNALING
FDZ14_RS28955	COG0675	L	Replication, recombination and repair	INFORMATION STORAGE AND PROCESSING
FDZ14_RS28965	COG0860	M	Cell wall/membrane/envelope biogenesis	CELLULAR PROCESSES AND SIGNALING
FDZ14_RS28980	COG2206	T	Signal transduction mechanisms	CELLULAR PROCESSES AND SIGNALING
FDZ14_RS28985	COG4974	L	Replication, recombination and repair	INFORMATION STORAGE AND PROCESSING
FDZ14_RS29000	COG1253	P	Inorganic ion transport and metabolism	METABOLISM
FDZ14_RS29010	COG0568	K	Transcription	INFORMATION STORAGE AND PROCESSING
FDZ14_RS29025	COG1386	K	Transcription	INFORMATION STORAGE AND PROCESSING
FDZ14_RS29035	COG1196	D	Cell cycle control, cell division, chromosome partitioning	CELLULAR PROCESSES AND SIGNALING
FDZ14_RS29055	COG2052	S	Function unknown	POORLY CHARACTERIZED
FDZ14_RS29060	ENOG4111M48	S	Function unknown	POORLY CHARACTERIZED
FDZ14_RS29070	COG0741	M	Cell wall/membrane/envelope biogenesis	CELLULAR PROCESSES AND SIGNALING
FDZ14_RS29075	COG1344	M	Cell wall/membrane/envelope biogenesis	CELLULAR PROCESSES AND SIGNALING
FDZ14_RS29090	COG0744	M	Cell wall/membrane/envelope biogenesis	CELLULAR PROCESSES AND SIGNALING
FDZ14_RS29100	COG0739	M	Cell wall/membrane/envelope biogenesis	CELLULAR PROCESSES AND SIGNALING
FDZ14_RS29115	ENOG410Y6BH	S	Function unknown	POORLY CHARACTERIZED
FDZ14_RS29125	COG2405	S	Function unknown	POORLY CHARACTERIZED
FDZ14_RS29130	COG1875	T	Signal transduction mechanisms	CELLULAR PROCESSES AND SIGNALING
FDZ14_RS29140	COG2805	N;U	Cell motility; Intracellular trafficking, secretion, and vesicular transport	CELLULAR PROCESSES AND SIGNALING;CELLULAR PROCESSES AND SIGNALING
FDZ14_RS29145	COG0398	S	Function unknown	POORLY CHARACTERIZED
FDZ14_RS29150	ENOG410YN6Z	S	Function unknown	POORLY CHARACTERIZED
FDZ14_RS29160	ENOG41126B8	S	Function unknown	POORLY CHARACTERIZED
FDZ14_RS29165	ENOG4111ZH1	S	Function unknown	POORLY CHARACTERIZED
FDZ14_RS29175	COG0174	E	Amino acid transport and metabolism	METABOLISM
FDZ14_RS29180	ENOG4111GEJ	S	Function unknown	POORLY CHARACTERIZED
FDZ14_RS29185	ENOG410XYRC	S	Function unknown	POORLY CHARACTERIZED
FDZ14_RS29190	ENOG4111QNJ	S	Function unknown	POORLY CHARACTERIZED
FDZ14_RS29195	ENOG4111WN5	S	Function unknown	POORLY CHARACTERIZED
FDZ14_RS29205	COG0164	L	Replication, recombination and repair	INFORMATION STORAGE AND PROCESSING
FDZ14_RS29210	ENOG410YC31	S	Function unknown	POORLY CHARACTERIZED
FDZ14_RS29265	COG0265	O	Posttranslational modification, protein turnover, chaperones	CELLULAR PROCESSES AND SIGNALING
FDZ14_RS29315	COG1480	S	Function unknown	POORLY CHARACTERIZED
FDZ14_RS29320	COG0472	M	Cell wall/membrane/envelope biogenesis	CELLULAR PROCESSES AND SIGNALING
FDZ14_RS29340	ENOG411228C	S	Function unknown	POORLY CHARACTERIZED
FDZ14_RS29390	COG2244	M	Cell wall/membrane/envelope biogenesis	CELLULAR PROCESSES AND SIGNALING
FDZ14_RS29410	ENOG4112AP9	S	Function unknown	POORLY CHARACTERIZED
FDZ14_RS29455	COG2755	E	Amino acid transport and metabolism	METABOLISM
FDZ14_RS29460	COG1658	L	Replication, recombination and repair	INFORMATION STORAGE AND PROCESSING
FDZ14_RS29475	COG1968	V	Defense mechanisms	CELLULAR PROCESSES AND SIGNALING
FDZ14_RS29485	COG0787	M	Cell wall/membrane/envelope biogenesis	CELLULAR PROCESSES AND SIGNALING
FDZ14_RS29490	COG0393	S	Function unknown	POORLY CHARACTERIZED
FDZ14_RS29495	ENOG410ZB79	S	Function unknown	POORLY CHARACTERIZED
FDZ14_RS29500	ENOG410ZFN5	S	Function unknown	POORLY CHARACTERIZED
FDZ14_RS29565	COG2176	L	Replication, recombination and repair	INFORMATION STORAGE AND PROCESSING
FDZ14_RS29625	ENOG4111M2X	S	Function unknown	POORLY CHARACTERIZED
FDZ14_RS29700	ENOG4111XBM	S	Function unknown	POORLY CHARACTERIZED
FDZ14_RS29705	ENOG410XY9M	S	Function unknown	POORLY CHARACTERIZED
FDZ14_RS29715	COG1403	V	Defense mechanisms	CELLULAR PROCESSES AND SIGNALING
FDZ14_RS29765	COG3878	S	Function unknown	POORLY CHARACTERIZED
FDZ14_RS29770	ENOG410YNVR	S	Function unknown	POORLY CHARACTERIZED
FDZ14_RS29835	COG5428	S	Function unknown	POORLY CHARACTERIZED
FDZ14_RS29840	ENOG410Y851	S	Function unknown	POORLY CHARACTERIZED
FDZ14_RS29865	ENOG410Y1X6	S	Function unknown	POORLY CHARACTERIZED
FDZ14_RS29870	ENOG4110T2H	S	Function unknown	POORLY CHARACTERIZED
FDZ14_RS29875	ENOG4111J9Q	S	Function unknown	POORLY CHARACTERIZED
FDZ14_RS29880	ENOG410XVYH	S	Function unknown	POORLY CHARACTERIZED
FDZ14_RS29910	COG1533	L	Replication, recombination and repair	INFORMATION STORAGE AND PROCESSING
FDZ14_RS29965	COG0175	P	Inorganic ion transport and metabolism	METABOLISM
FDZ14_RS30010	ENOG41125WH	S	Function unknown	POORLY CHARACTERIZED
FDZ14_RS30020	ENOG41123MB	S	Function unknown	POORLY CHARACTERIZED
FDZ14_RS30030	COG0789	K	Transcription	INFORMATION STORAGE AND PROCESSING
FDZ14_RS30065	ENOG41123MB	S	Function unknown	POORLY CHARACTERIZED
FDZ14_RS30130	COG0772	D	Cell cycle control, cell division, chromosome partitioning	CELLULAR PROCESSES AND SIGNALING
FDZ14_RS30160	ENOG4111P0Z	S	Function unknown	POORLY CHARACTERIZED
FDZ14_RS30175	COG1943	L	Replication, recombination and repair	INFORMATION STORAGE AND PROCESSING
FDZ14_RS30180	COG1403	V	Defense mechanisms	CELLULAR PROCESSES AND SIGNALING
FDZ14_RS30180	COG0533	O	Posttranslational modification, protein turnover, chaperones	CELLULAR PROCESSES AND SIGNALING
FDZ14_RS30185	COG1253	O	Posttranslational modification, protein turnover, chaperones	CELLULAR PROCESSES AND SIGNALING
FDZ14_RS30215	COG0577	V	Defense mechanisms	CELLULAR PROCESSES AND SIGNALING
FDZ14_RS30220	COG1136	V	Defense mechanisms	CELLULAR PROCESSES AND SIGNALING
FDZ14_RS30230	ENOG4111UCU	S	Function unknown	POORLY CHARACTERIZED
FDZ14_RS30265	COG0322	L	Replication, recombination and repair	INFORMATION STORAGE AND PROCESSING
FDZ14_RS30275	ENOG4111VRH	S	Function unknown	POORLY CHARACTERIZED
FDZ14_RS30295	ENOG410YTK9	S	Function unknown	POORLY CHARACTERIZED
FDZ14_RS30315	ENOG410Y411	S	Function unknown	POORLY CHARACTERIZED
FDZ14_RS30335	ENOG4111JJ8	S	Function unknown	POORLY CHARACTERIZED
FDZ14_RS30350	COG3708	K	Transcription	INFORMATION STORAGE AND PROCESSING
FDZ14_RS30370	COG1595	K	Transcription	INFORMATION STORAGE AND PROCESSING
FDZ14_RS30415	ENOG410XWMJ	S	Function unknown	POORLY CHARACTERIZED
FDZ14_RS30515	ENOG4112645	S	Function unknown	POORLY CHARACTERIZED
FDZ14_RS30520	COG5184	S	Function unknown	POORLY CHARACTERIZED
FDZ14_RS30540	COG3773	M	Cell wall/membrane/envelope biogenesis	CELLULAR PROCESSES AND SIGNALING
FDZ14_RS30555	COG0120	G	Carbohydrate transport and metabolism	METABOLISM
FDZ14_RS30560	ENOG410YP2K	S	Function unknown	POORLY CHARACTERIZED
FDZ14_RS30580	COG0582	L	Replication, recombination and repair	INFORMATION STORAGE AND PROCESSING
FDZ14_RS30590	COG3437	T	Signal transduction mechanisms	CELLULAR PROCESSES AND SIGNALING
FDZ14_RS30595	COG0582	L	Replication, recombination and repair	INFORMATION STORAGE AND PROCESSING
FDZ14_RS30630	ENOG410ZW3Y	S	Function unknown	POORLY CHARACTERIZED
FDZ14_RS30645	ENOG410Y6T0	S	Function unknown	POORLY CHARACTERIZED
FDZ14_RS30680	ENOG410XPBX	S	Function unknown	POORLY CHARACTERIZED
FDZ14_RS30690	ENOG410XYIX	S	Function unknown	POORLY CHARACTERIZED
FDZ14_RS30695	ENOG410Y10V	S	Function unknown	POORLY CHARACTERIZED
FDZ14_RS30755	ENOG410Z3I6	S	Function unknown	POORLY CHARACTERIZED
FDZ14_RS30770	ENOG41129BE	S	Function unknown	POORLY CHARACTERIZED
FDZ14_RS30800	COG0265	S	Function unknown	POORLY CHARACTERIZED
FDZ14_RS30805	ENOG410YMZ7	S	Function unknown	POORLY CHARACTERIZED
FDZ14_RS30820	ENOG410Z3I6	S	Function unknown	POORLY CHARACTERIZED
FDZ14_RS30860	ENOG410XWVB	V	Defense mechanisms	CELLULAR PROCESSES AND SIGNALING
FDZ14_RS30875	ENOG4111UPK	S	Function unknown	POORLY CHARACTERIZED
FDZ14_RS30885	ENOG410ZAWP	S	Function unknown	POORLY CHARACTERIZED
FDZ14_RS30945	ENOG4111K8H	S	Function unknown	POORLY CHARACTERIZED
FDZ14_RS30965	COG1943	S	Function unknown	POORLY CHARACTERIZED
FDZ14_RS30975	COG0338	L	Replication, recombination and repair	INFORMATION STORAGE AND PROCESSING
FDZ14_RS30990	ENOG410YJ5R	S	Function unknown	POORLY CHARACTERIZED
FDZ14_RS30995	ENOG410Z8D4	S	Function unknown	POORLY CHARACTERIZED
FDZ14_RS31055	ENOG41123IB	S	Function unknown	POORLY CHARACTERIZED
FDZ14_RS31060	COG0679	S	Function unknown	POORLY CHARACTERIZED
FDZ14_RS31075	ENOG410Z07W	S	Function unknown	POORLY CHARACTERIZED
FDZ14_RS31080	ENOG410Z07W	S	Function unknown	POORLY CHARACTERIZED
FDZ14_RS31110	COG1272	S	Function unknown	POORLY CHARACTERIZED
FDZ14_RS31130	COG0840	S	Function unknown	POORLY CHARACTERIZED
FDZ14_RS31135	COG2201	T	Signal transduction mechanisms	CELLULAR PROCESSES AND SIGNALING
FDZ14_RS31145	COG0784	T	Signal transduction mechanisms	CELLULAR PROCESSES AND SIGNALING
FDZ14_RS31150	ENOG410XNMH	T	Signal transduction mechanisms	CELLULAR PROCESSES AND SIGNALING
FDZ14_RS31195	ENOG4111P0Z	T	Signal transduction mechanisms	CELLULAR PROCESSES AND SIGNALING
FDZ14_RS31200	COG0835	N;T	Cell motility; Signal transduction mechanisms	CELLULAR PROCESSES AND SIGNALING;CELLULAR PROCESSES AND SIGNALING
FDZ14_RS31205	COG0643	T	Signal transduction mechanisms	CELLULAR PROCESSES AND SIGNALING
FDZ14_RS31250	COG2030	I	Lipid transport and metabolism	METABOLISM
FDZ14_RS31255	COG2179	S	Function unknown	POORLY CHARACTERIZED
FDZ14_RS31260	COG0258	L	Replication, recombination and repair	INFORMATION STORAGE AND PROCESSING
FDZ14_RS31270	ENOG41129JW	S	Function unknown	POORLY CHARACTERIZED
FDZ14_RS31285	COG1896	S	Function unknown	POORLY CHARACTERIZED
FDZ14_RS31295	COG0617	J	Translation, ribosomal structure and biogenesis	INFORMATION STORAGE AND PROCESSING
FDZ14_RS31305	COG0782	K	Transcription	INFORMATION STORAGE AND PROCESSING
FDZ14_RS31330	COG1686	M	Cell wall/membrane/envelope biogenesis	CELLULAR PROCESSES AND SIGNALING
FDZ14_RS31335	COG0750	M	Cell wall/membrane/envelope biogenesis	CELLULAR PROCESSES AND SIGNALING
FDZ14_RS31350	ENOG410Z3CE	S	Function unknown	POORLY CHARACTERIZED
FDZ14_RS31360	COG0202	K	Transcription	INFORMATION STORAGE AND PROCESSING
FDZ14_RS31365	COG0086	K	Transcription	INFORMATION STORAGE AND PROCESSING
FDZ14_RS31370	COG0085	K	Transcription	INFORMATION STORAGE AND PROCESSING
FDZ14_RS31375	COG0595	S	Function unknown	POORLY CHARACTERIZED
FDZ14_RS31380	COG0463	M	Cell wall/membrane/envelope biogenesis	CELLULAR PROCESSES AND SIGNALING
FDZ14_RS31420	COG4974	M	Cell wall/membrane/envelope biogenesis	CELLULAR PROCESSES AND SIGNALING
FDZ14_RS31430	COG0648	L	Replication, recombination and repair	INFORMATION STORAGE AND PROCESSING
FDZ14_RS31435	ENOG410XNMH	L	Replication, recombination and repair	INFORMATION STORAGE AND PROCESSING
FDZ14_RS31445	COG2177	D	Cell cycle control, cell division, chromosome partitioning	CELLULAR PROCESSES AND SIGNALING
FDZ14_RS31450	COG2884	D	Cell cycle control, cell division, chromosome partitioning	CELLULAR PROCESSES AND SIGNALING
FDZ14_RS31460	COG0772	D	Cell cycle control, cell division, chromosome partitioning	CELLULAR PROCESSES AND SIGNALING
FDZ14_RS31470	COG0206	D	Cell cycle control, cell division, chromosome partitioning	CELLULAR PROCESSES AND SIGNALING
FDZ14_RS31475	COG1943	D	Cell cycle control, cell division, chromosome partitioning	CELLULAR PROCESSES AND SIGNALING
FDZ14_RS31485	COG0550	L	Replication, recombination and repair	INFORMATION STORAGE AND PROCESSING
FDZ14_RS31490	COG2206	L	Replication, recombination and repair	INFORMATION STORAGE AND PROCESSING
FDZ14_RS31505	COG0587	L	Replication, recombination and repair	INFORMATION STORAGE AND PROCESSING
FDZ14_RS31520	COG4786	N	Cell motility	CELLULAR PROCESSES AND SIGNALING
FDZ14_RS31525	COG1191	K	Transcription	INFORMATION STORAGE AND PROCESSING
FDZ14_RS31530	COG1419	N	Cell motility	CELLULAR PROCESSES AND SIGNALING
FDZ14_RS31535	COG1298	N	Cell motility	CELLULAR PROCESSES AND SIGNALING
FDZ14_RS31540	COG1377	N	Cell motility	CELLULAR PROCESSES AND SIGNALING
FDZ14_RS31545	COG1684	N	Cell motility	CELLULAR PROCESSES AND SIGNALING
FDZ14_RS31550	COG1987	N	Cell motility	CELLULAR PROCESSES AND SIGNALING
FDZ14_RS31555	COG1338	N	Cell motility	CELLULAR PROCESSES AND SIGNALING
FDZ14_RS31565	COG1776	N	Cell motility	CELLULAR PROCESSES AND SIGNALING
FDZ14_RS31570	COG1868	N	Cell motility	CELLULAR PROCESSES AND SIGNALING
FDZ14_RS31575	COG0784	N	Cell motility	CELLULAR PROCESSES AND SIGNALING
FDZ14_RS31590	COG1749	N	Cell motility	CELLULAR PROCESSES AND SIGNALING
FDZ14_RS31595	COG1843	N	Cell motility	CELLULAR PROCESSES AND SIGNALING
FDZ14_RS31610	COG1157	N;U	Cell motility; Intracellular trafficking, secretion, and vesicular transport	CELLULAR PROCESSES AND SIGNALING;CELLULAR PROCESSES AND SIGNALING
FDZ14_RS31620	COG1536	N	Cell motility	CELLULAR PROCESSES AND SIGNALING
FDZ14_RS31625	COG1766	N	Cell motility	CELLULAR PROCESSES AND SIGNALING
FDZ14_RS31635	COG1558	N	Cell motility	CELLULAR PROCESSES AND SIGNALING
FDZ14_RS31640	COG1815	N	Cell motility	CELLULAR PROCESSES AND SIGNALING
FDZ14_RS31655	COG1345	N	Cell motility	CELLULAR PROCESSES AND SIGNALING
FDZ14_RS31660	COG1344	N	Cell motility	CELLULAR PROCESSES AND SIGNALING
FDZ14_RS31665	COG1256	N	Cell motility	CELLULAR PROCESSES AND SIGNALING
FDZ14_RS31675	ENOG410YWU4	S	Function unknown	POORLY CHARACTERIZED
FDZ14_RS31690	COG3451	U	Intracellular trafficking, secretion, and vesicular transport	CELLULAR PROCESSES AND SIGNALING
FDZ14_RS31700	ENOG41123XQ	S	Function unknown	POORLY CHARACTERIZED
FDZ14_RS31730	ENOG410XQIY	S	Function unknown	POORLY CHARACTERIZED
FDZ14_RS31750	COG1595	S	Function unknown	POORLY CHARACTERIZED
FDZ14_RS31755	COG0568	S	Function unknown	POORLY CHARACTERIZED
FDZ14_RS31765	ENOG410XNMH	S	Function unknown	POORLY CHARACTERIZED
FDZ14_RS31770	COG3344	L	Replication, recombination and repair	INFORMATION STORAGE AND PROCESSING
FDZ14_RS31780	COG1219	O	Posttranslational modification, protein turnover, chaperones	CELLULAR PROCESSES AND SIGNALING
FDZ14_RS31785	COG0768	M	Cell wall/membrane/envelope biogenesis	CELLULAR PROCESSES AND SIGNALING
FDZ14_RS31800	ENOG411251H	S	Function unknown	POORLY CHARACTERIZED
FDZ14_RS31815	COG0745	T	Signal transduction mechanisms	CELLULAR PROCESSES AND SIGNALING
FDZ14_RS31820	COG4962	U	Intracellular trafficking, secretion, and vesicular transport	CELLULAR PROCESSES AND SIGNALING
FDZ14_RS31830	COG2064	U	Intracellular trafficking, secretion, and vesicular transport	CELLULAR PROCESSES AND SIGNALING
FDZ14_RS31870	COG0553	L	Replication, recombination and repair	INFORMATION STORAGE AND PROCESSING
FDZ14_RS31880	COG1366	T	Signal transduction mechanisms	CELLULAR PROCESSES AND SIGNALING
FDZ14_RS31890	COG0756	F	Nucleotide transport and metabolism	METABOLISM
FDZ14_RS31905	COG1686	F	Nucleotide transport and metabolism	METABOLISM
FDZ14_RS31910	COG1651	O	Posttranslational modification, protein turnover, chaperones	CELLULAR PROCESSES AND SIGNALING
FDZ14_RS31920	COG4974	O	Posttranslational modification, protein turnover, chaperones	CELLULAR PROCESSES AND SIGNALING
FDZ14_RS31930	ENOG41123W6	S	Function unknown	POORLY CHARACTERIZED
FDZ14_RS31935	COG0262	H	Coenzyme transport and metabolism	METABOLISM
FDZ14_RS31940	COG0207	F	Nucleotide transport and metabolism	METABOLISM
FDZ14_RS31945	COG0796	M	Cell wall/membrane/envelope biogenesis	CELLULAR PROCESSES AND SIGNALING
FDZ14_RS31950	COG2337	T	Signal transduction mechanisms	CELLULAR PROCESSES AND SIGNALING
FDZ14_RS31955	COG0542	O	Posttranslational modification, protein turnover, chaperones	CELLULAR PROCESSES AND SIGNALING
FDZ14_RS31970	COG1486	G	Carbohydrate transport and metabolism	METABOLISM
FDZ14_RS31980	COG1455	G	Carbohydrate transport and metabolism	METABOLISM
FDZ14_RS31985	COG1440	G	Carbohydrate transport and metabolism	METABOLISM
FDZ14_RS32000	ENOG410XSQB	S	Function unknown	POORLY CHARACTERIZED
FDZ14_RS32005	COG0681	U	Intracellular trafficking, secretion, and vesicular transport	CELLULAR PROCESSES AND SIGNALING
FDZ14_RS32020	COG0629	L	Replication, recombination and repair	INFORMATION STORAGE AND PROCESSING
FDZ14_RS32025	ENOG410YIEP	S	Function unknown	POORLY CHARACTERIZED
FDZ14_RS32030	COG1512	S	Function unknown	POORLY CHARACTERIZED
FDZ14_RS32035	COG1704	S	Function unknown	POORLY CHARACTERIZED
FDZ14_RS32040	COG1267	I	Lipid transport and metabolism	METABOLISM
FDZ14_RS32045	COG0860	I	Lipid transport and metabolism	METABOLISM
FDZ14_RS32055	COG0542	I	Lipid transport and metabolism	METABOLISM
FDZ14_RS32065	ENOG410XVQQ	S	Function unknown	POORLY CHARACTERIZED
FDZ14_RS32070	COG2766	T	Signal transduction mechanisms	CELLULAR PROCESSES AND SIGNALING
FDZ14_RS32095	COG0608	L	Replication, recombination and repair	INFORMATION STORAGE AND PROCESSING
FDZ14_RS32110	COG1882	C	Energy production and conversion	METABOLISM
FDZ14_RS32115	COG0358	L	Replication, recombination and repair	INFORMATION STORAGE AND PROCESSING
FDZ14_RS32120	COG1328	F	Nucleotide transport and metabolism	METABOLISM
FDZ14_RS32125	COG0125	F	Nucleotide transport and metabolism	METABOLISM
FDZ14_RS32140	COG0187	L	Replication, recombination and repair	INFORMATION STORAGE AND PROCESSING
FDZ14_RS32155	COG1630	S	Function unknown	POORLY CHARACTERIZED
FDZ14_RS32165	COG0433	S	Function unknown	POORLY CHARACTERIZED
FDZ14_RS32170	COG0420	L	Replication, recombination and repair	INFORMATION STORAGE AND PROCESSING
FDZ14_RS32180	COG0766	M	Cell wall/membrane/envelope biogenesis	CELLULAR PROCESSES AND SIGNALING
FDZ14_RS32185	COG0776	L	Replication, recombination and repair	INFORMATION STORAGE AND PROCESSING
FDZ14_RS32200	COG0468	L	Replication, recombination and repair	INFORMATION STORAGE AND PROCESSING
FDZ14_RS32235	COG2389	S	Function unknown	POORLY CHARACTERIZED
FDZ14_RS32245	COG0539	J	Translation, ribosomal structure and biogenesis	INFORMATION STORAGE AND PROCESSING
FDZ14_RS32255	COG0061	G	Carbohydrate transport and metabolism	METABOLISM
FDZ14_RS32275	COG1360	N	Cell motility	CELLULAR PROCESSES AND SIGNALING
FDZ14_RS32280	COG1291	N	Cell motility	CELLULAR PROCESSES AND SIGNALING
FDZ14_RS32290	COG0740	O	Posttranslational modification, protein turnover, chaperones	CELLULAR PROCESSES AND SIGNALING
FDZ14_RS32295	COG1403	O	Posttranslational modification, protein turnover, chaperones	CELLULAR PROCESSES AND SIGNALING
FDZ14_RS32325	COG0771	M	Cell wall/membrane/envelope biogenesis	CELLULAR PROCESSES AND SIGNALING
FDZ14_RS32340	COG3442	S	Function unknown	POORLY CHARACTERIZED
FDZ14_RS32345	COG0769	M	Cell wall/membrane/envelope biogenesis	CELLULAR PROCESSES AND SIGNALING
FDZ14_RS32380	ENOG410XSNF	S	Function unknown	POORLY CHARACTERIZED
FDZ14_RS32405	ENOG411224X	S	Function unknown	POORLY CHARACTERIZED
FDZ14_RS32425	COG0791	S	Function unknown	POORLY CHARACTERIZED
FDZ14_RS32430	COG0472	S	Function unknown	POORLY CHARACTERIZED
FDZ14_RS32450	COG1344	S	Function unknown	POORLY CHARACTERIZED
FDZ14_RS32455	COG1344	N	Cell motility	CELLULAR PROCESSES AND SIGNALING
FDZ14_RS32460	COG1344	N	Cell motility	CELLULAR PROCESSES AND SIGNALING
FDZ14_RS32490	COG0758	L	Replication, recombination and repair	INFORMATION STORAGE AND PROCESSING
FDZ14_RS32495	ENOG410YHQ7	S	Function unknown	POORLY CHARACTERIZED
FDZ14_RS32500	COG3878	S	Function unknown	POORLY CHARACTERIZED
FDZ14_RS32520	COG0526	O	Posttranslational modification, protein turnover, chaperones	CELLULAR PROCESSES AND SIGNALING
FDZ14_RS32545	COG0726	G	Carbohydrate transport and metabolism	METABOLISM
FDZ14_RS32550	COG4086	S	Function unknown	POORLY CHARACTERIZED
FDZ14_RS32555	COG0846	K	Transcription	INFORMATION STORAGE AND PROCESSING
FDZ14_RS32560	COG0204	I	Lipid transport and metabolism	METABOLISM
FDZ14_RS32565	ENOG41127TJ	S	Function unknown	POORLY CHARACTERIZED
FDZ14_RS32595	COG0105	F	Nucleotide transport and metabolism	METABOLISM
FDZ14_RS32605	COG1285	S	Function unknown	POORLY CHARACTERIZED
FDZ14_RS32615	COG0707	M	Cell wall/membrane/envelope biogenesis	CELLULAR PROCESSES AND SIGNALING
FDZ14_RS32700	ENOG410Y6T0	S	Function unknown	POORLY CHARACTERIZED
FDZ14_RS32705	ENOG410Y6T0	S	Function unknown	POORLY CHARACTERIZED
FDZ14_RS32725	COG1278	K	Transcription	INFORMATION STORAGE AND PROCESSING
FDZ14_RS32750	COG0791	K	Transcription	INFORMATION STORAGE AND PROCESSING
FDZ14_RS32780	COG0438	M	Cell wall/membrane/envelope biogenesis	CELLULAR PROCESSES AND SIGNALING
FDZ14_RS32785	ENOG4111XT9	S	Function unknown	POORLY CHARACTERIZED
FDZ14_RS32790	COG3037	G	Carbohydrate transport and metabolism	METABOLISM
FDZ14_RS32795	COG3414	G	Carbohydrate transport and metabolism	METABOLISM
FDZ14_RS32810	ENOG410Z095	S	Function unknown	POORLY CHARACTERIZED
FDZ14_RS32815	ENOG41124I1	S	Function unknown	POORLY CHARACTERIZED
FDZ14_RS32825	COG1525	S	Function unknown	POORLY CHARACTERIZED
FDZ14_RS32845	COG3883	S	Function unknown	POORLY CHARACTERIZED
FDZ14_RS32860	ENOG4111NXR	S	Function unknown	POORLY CHARACTERIZED
FDZ14_RS32900	COG3103	T	Signal transduction mechanisms	CELLULAR PROCESSES AND SIGNALING
FDZ14_RS32930	COG0714	S	Function unknown	POORLY CHARACTERIZED
FDZ14_RS32935	COG4548	P	Inorganic ion transport and metabolism	METABOLISM
FDZ14_RS32945	ENOG410Y31Q	L	Replication, recombination and repair	INFORMATION STORAGE AND PROCESSING
FDZ14_RS32960	COG0136	E	Amino acid transport and metabolism	METABOLISM
FDZ14_RS32965	COG0513	L	Replication, recombination and repair	INFORMATION STORAGE AND PROCESSING
FDZ14_RS32980	COG4992	E	Amino acid transport and metabolism	METABOLISM
FDZ14_RS32985	COG0812	M	Cell wall/membrane/envelope biogenesis	CELLULAR PROCESSES AND SIGNALING
FDZ14_RS32995	COG0330	O	Posttranslational modification, protein turnover, chaperones	CELLULAR PROCESSES AND SIGNALING
FDZ14_RS33000	COG1585	O;U	Posttranslational modification, protein turnover, chaperones; Intracellular trafficking, secretion, and vesicular transport	CELLULAR PROCESSES AND SIGNALING;CELLULAR PROCESSES AND SIGNALING
FDZ14_RS33005	COG1316	K	Transcription	INFORMATION STORAGE AND PROCESSING
FDZ14_RS33015	COG0464	O	Posttranslational modification, protein turnover, chaperones	CELLULAR PROCESSES AND SIGNALING
FDZ14_RS33030	COG0449	M	Cell wall/membrane/envelope biogenesis	CELLULAR PROCESSES AND SIGNALING
FDZ14_RS33040	COG1368	M	Cell wall/membrane/envelope biogenesis	CELLULAR PROCESSES AND SIGNALING
FDZ14_RS33045	COG2020	O	Posttranslational modification, protein turnover, chaperones	CELLULAR PROCESSES AND SIGNALING
FDZ14_RS33095	COG0653	U	Intracellular trafficking, secretion, and vesicular transport	CELLULAR PROCESSES AND SIGNALING
FDZ14_RS33135	COG0272	L	Replication, recombination and repair	INFORMATION STORAGE AND PROCESSING
FDZ14_RS33155	ENOG410XT0S	S	Function unknown	POORLY CHARACTERIZED
FDZ14_RS33160	COG0236	I	Lipid transport and metabolism	METABOLISM
FDZ14_RS33185	COG3505	U	Intracellular trafficking, secretion, and vesicular transport	CELLULAR PROCESSES AND SIGNALING
FDZ14_RS33200	ENOG4111Q8I	S	Function unknown	POORLY CHARACTERIZED
FDZ14_RS33215	COG0639	T	Signal transduction mechanisms	CELLULAR PROCESSES AND SIGNALING
FDZ14_RS33225	ENOG4111MAS	K	Transcription	INFORMATION STORAGE AND PROCESSING
FDZ14_RS33230	COG0586	S	Function unknown	POORLY CHARACTERIZED
FDZ14_RS33255	ENOG410XNMH	S	Function unknown	POORLY CHARACTERIZED
FDZ14_RS33285	COG0171	H	Coenzyme transport and metabolism	METABOLISM
FDZ14_RS33290	COG1057	H	Coenzyme transport and metabolism	METABOLISM
FDZ14_RS33295	COG1488	H	Coenzyme transport and metabolism	METABOLISM
FDZ14_RS33300	COG1335	Q	Secondary metabolites biosynthesis, transport and catabolism	METABOLISM
FDZ14_RS33305	COG1051	F	Nucleotide transport and metabolism	METABOLISM
FDZ14_RS33375	COG2002	K	Transcription	INFORMATION STORAGE AND PROCESSING
FDZ14_RS33405	ENOG410XU1A	S	Function unknown	POORLY CHARACTERIZED
FDZ14_RS33415	ENOG4111T8M	S	Function unknown	POORLY CHARACTERIZED
FDZ14_RS33440	COG1435	F	Nucleotide transport and metabolism	METABOLISM
FDZ14_RS33470	COG3344	L	Replication, recombination and repair	INFORMATION STORAGE AND PROCESSING
FDZ14_RS33480	COG0210	L	Replication, recombination and repair	INFORMATION STORAGE AND PROCESSING
FDZ14_RS33510	COG0168	P	Inorganic ion transport and metabolism	METABOLISM
FDZ14_RS33525	COG0344	S	Function unknown	POORLY CHARACTERIZED
FDZ14_RS33540	COG1940	G	Carbohydrate transport and metabolism	METABOLISM
FDZ14_RS33550	COG1366	G	Carbohydrate transport and metabolism	METABOLISM
FDZ14_RS33560	ENOG410YXF2	S	Function unknown	POORLY CHARACTERIZED
FDZ14_RS33590	ENOG410XNN3	S	Function unknown	POORLY CHARACTERIZED
FDZ14_RS33675	ENOG4112257	S	Function unknown	POORLY CHARACTERIZED
FDZ14_RS33680	COG0021	G	Carbohydrate transport and metabolism	METABOLISM
FDZ14_RS33695	ENOG410XYPA	S	Function unknown	POORLY CHARACTERIZED
FDZ14_RS33715	ENOG410XPQ5	S	Function unknown	POORLY CHARACTERIZED
FDZ14_RS33725	COG0783	P	Inorganic ion transport and metabolism	METABOLISM
FDZ14_RS33730	ENOG410YNVR	P	Inorganic ion transport and metabolism	METABOLISM
FDZ14_RS33755	COG0623	I	Lipid transport and metabolism	METABOLISM
FDZ14_RS33765	ENOG410Z4N4	S	Function unknown	POORLY CHARACTERIZED
FDZ14_RS00020	ENOG4111GPB	S	Function unknown	POORLY CHARACTERIZED
FDZ14_RS00030	COG1309	K	Transcription	INFORMATION STORAGE AND PROCESSING
FDZ14_RS00035	COG0300	S	Function unknown	POORLY CHARACTERIZED
FDZ14_RS00040	COG0604	C	Energy production and conversion	METABOLISM
FDZ14_RS00055	COG1846	K	Transcription	INFORMATION STORAGE AND PROCESSING
FDZ14_RS00075	COG1476	K	Transcription	INFORMATION STORAGE AND PROCESSING
FDZ14_RS00090	COG0138	F	Nucleotide transport and metabolism	METABOLISM
FDZ14_RS00095	COG1278	F	Nucleotide transport and metabolism	METABOLISM
FDZ14_RS00105	ENOG410Y5AU	S	Function unknown	POORLY CHARACTERIZED
FDZ14_RS00120	ENOG4111PT3	S	Function unknown	POORLY CHARACTERIZED
FDZ14_RS00140	COG0745	S	Function unknown	POORLY CHARACTERIZED
FDZ14_RS00150	COG4403	V	Defense mechanisms	CELLULAR PROCESSES AND SIGNALING
FDZ14_RS00170	COG3290	T	Signal transduction mechanisms	CELLULAR PROCESSES AND SIGNALING
FDZ14_RS00175	COG3279	T	Signal transduction mechanisms	CELLULAR PROCESSES AND SIGNALING
FDZ14_RS00185	COG4403	T	Signal transduction mechanisms	CELLULAR PROCESSES AND SIGNALING
FDZ14_RS00195	COG2197	T	Signal transduction mechanisms	CELLULAR PROCESSES AND SIGNALING
FDZ14_RS00205	ENOG410XRBT	V	Defense mechanisms	CELLULAR PROCESSES AND SIGNALING
FDZ14_RS00210	COG1136	V	Defense mechanisms	CELLULAR PROCESSES AND SIGNALING
FDZ14_RS00215	COG0642	T	Signal transduction mechanisms	CELLULAR PROCESSES AND SIGNALING
FDZ14_RS00230	COG4815	S	Function unknown	POORLY CHARACTERIZED
FDZ14_RS00270	COG0546	S	Function unknown	POORLY CHARACTERIZED
FDZ14_RS00280	COG2197	S	Function unknown	POORLY CHARACTERIZED
FDZ14_RS00360	ENOG41123MB	S	Function unknown	POORLY CHARACTERIZED
FDZ14_RS00465	COG0322	S	Function unknown	POORLY CHARACTERIZED
FDZ14_RS00480	COG1961	L	Replication, recombination and repair	INFORMATION STORAGE AND PROCESSING
FDZ14_RS00525	ENOG41121Y2	L	Replication, recombination and repair	INFORMATION STORAGE AND PROCESSING
FDZ14_RS00535	COG3505	L	Replication, recombination and repair	INFORMATION STORAGE AND PROCESSING
FDZ14_RS00550	COG0507	L	Replication, recombination and repair	INFORMATION STORAGE AND PROCESSING
FDZ14_RS00680	COG0593	L	Replication, recombination and repair	INFORMATION STORAGE AND PROCESSING
FDZ14_RS00685	COG0230	J	Translation, ribosomal structure and biogenesis	INFORMATION STORAGE AND PROCESSING
FDZ14_RS00690	COG0594	J	Translation, ribosomal structure and biogenesis	INFORMATION STORAGE AND PROCESSING
FDZ14_RS00695	COG0706	U	Intracellular trafficking, secretion, and vesicular transport	CELLULAR PROCESSES AND SIGNALING
FDZ14_RS00700	COG1847	S	Function unknown	POORLY CHARACTERIZED
FDZ14_RS00705	COG0486	S	Function unknown	POORLY CHARACTERIZED
FDZ14_RS00710	COG0445	D	Cell cycle control, cell division, chromosome partitioning	CELLULAR PROCESSES AND SIGNALING
FDZ14_RS00715	COG0357	M	Cell wall/membrane/envelope biogenesis	CELLULAR PROCESSES AND SIGNALING
FDZ14_RS00720	COG1475	K	Transcription	INFORMATION STORAGE AND PROCESSING
FDZ14_RS00725	COG1192	D	Cell cycle control, cell division, chromosome partitioning	CELLULAR PROCESSES AND SIGNALING
FDZ14_RS00730	COG1475	D	Cell cycle control, cell division, chromosome partitioning	CELLULAR PROCESSES AND SIGNALING
FDZ14_RS00735	ENOG4111N5J	S	Function unknown	POORLY CHARACTERIZED
FDZ14_RS00740	COG3949	S	Function unknown	POORLY CHARACTERIZED
FDZ14_RS00745	COG0668	S	Function unknown	POORLY CHARACTERIZED
FDZ14_RS00750	COG4481	S	Function unknown	POORLY CHARACTERIZED
FDZ14_RS00755	COG0012	J	Translation, ribosomal structure and biogenesis	INFORMATION STORAGE AND PROCESSING
FDZ14_RS00760	COG0360	J	Translation, ribosomal structure and biogenesis	INFORMATION STORAGE AND PROCESSING
FDZ14_RS00765	COG0629	L	Replication, recombination and repair	INFORMATION STORAGE AND PROCESSING
FDZ14_RS00770	COG0238	J	Translation, ribosomal structure and biogenesis	INFORMATION STORAGE AND PROCESSING
FDZ14_RS00775	COG4241	S	Function unknown	POORLY CHARACTERIZED
FDZ14_RS00780	COG3887	T	Signal transduction mechanisms	CELLULAR PROCESSES AND SIGNALING
FDZ14_RS00785	COG0359	J	Translation, ribosomal structure and biogenesis	INFORMATION STORAGE AND PROCESSING
FDZ14_RS00790	COG0305	L	Replication, recombination and repair	INFORMATION STORAGE AND PROCESSING
FDZ14_RS00795	COG0104	F	Nucleotide transport and metabolism	METABOLISM
FDZ14_RS00820	COG0745	F	Nucleotide transport and metabolism	METABOLISM
FDZ14_RS00825	ENOG410XNMH	F	Nucleotide transport and metabolism	METABOLISM
FDZ14_RS00830	COG4863	S	Function unknown	POORLY CHARACTERIZED
FDZ14_RS00835	COG4853	S	Function unknown	POORLY CHARACTERIZED
FDZ14_RS00840	COG1235	S	Function unknown	POORLY CHARACTERIZED
FDZ14_RS00845	COG0265	S	Function unknown	POORLY CHARACTERIZED
FDZ14_RS00855	COG1576	S	Function unknown	POORLY CHARACTERIZED
FDZ14_RS00860	COG0042	J	Translation, ribosomal structure and biogenesis	INFORMATION STORAGE AND PROCESSING
FDZ14_RS00865	ENOG410XQAU	S	Function unknown	POORLY CHARACTERIZED
FDZ14_RS00875	COG0642	S	Function unknown	POORLY CHARACTERIZED
FDZ14_RS00880	COG0745	S	Function unknown	POORLY CHARACTERIZED
FDZ14_RS00890	COG1092	S	Function unknown	POORLY CHARACTERIZED
FDZ14_RS00895	COG0471	P	Inorganic ion transport and metabolism	METABOLISM
FDZ14_RS00900	COG0366	G	Carbohydrate transport and metabolism	METABOLISM
FDZ14_RS00915	COG0753	P	Inorganic ion transport and metabolism	METABOLISM
FDZ14_RS00920	COG1966	T	Signal transduction mechanisms	CELLULAR PROCESSES AND SIGNALING
FDZ14_RS00925	COG0263	E	Amino acid transport and metabolism	METABOLISM
FDZ14_RS00930	COG0014	E	Amino acid transport and metabolism	METABOLISM
FDZ14_RS00935	ENOG410XNQK	G	Carbohydrate transport and metabolism	METABOLISM
FDZ14_RS00940	COG0627	S	Function unknown	POORLY CHARACTERIZED
FDZ14_RS00945	COG1609	K	Transcription	INFORMATION STORAGE AND PROCESSING
FDZ14_RS00950	COG2966	S	Function unknown	POORLY CHARACTERIZED
FDZ14_RS00955	COG3610	S	Function unknown	POORLY CHARACTERIZED
FDZ14_RS00960	COG1271	C	Energy production and conversion	METABOLISM
FDZ14_RS00965	COG1294	C	Energy production and conversion	METABOLISM
FDZ14_RS00970	COG4988	V	Defense mechanisms	CELLULAR PROCESSES AND SIGNALING
FDZ14_RS00975	COG4987	V	Defense mechanisms	CELLULAR PROCESSES AND SIGNALING
FDZ14_RS00980	COG0025	P	Inorganic ion transport and metabolism	METABOLISM
FDZ14_RS00985	ENOG410YUYC	S	Function unknown	POORLY CHARACTERIZED
FDZ14_RS00990	COG0728	S	Function unknown	POORLY CHARACTERIZED
FDZ14_RS00995	ENOG41125DP	S	Function unknown	POORLY CHARACTERIZED
FDZ14_RS01000	COG0697	E;G	Amino acid transport and metabolism; Carbohydrate transport and metabolism	METABOLISM;METABOLISM
FDZ14_RS01005	ENOG4111P02	S	Function unknown	POORLY CHARACTERIZED
FDZ14_RS01010	COG0463	S	Function unknown	POORLY CHARACTERIZED
FDZ14_RS01015	COG0438	S	Function unknown	POORLY CHARACTERIZED
FDZ14_RS01020	COG3568	S	Function unknown	POORLY CHARACTERIZED
FDZ14_RS01025	COG1263	S	Function unknown	POORLY CHARACTERIZED
FDZ14_RS01030	COG0637	S	Function unknown	POORLY CHARACTERIZED
FDZ14_RS01035	COG0561	S	Function unknown	POORLY CHARACTERIZED
FDZ14_RS01040	COG0351	H	Coenzyme transport and metabolism	METABOLISM
FDZ14_RS01050	COG0686	E	Amino acid transport and metabolism	METABOLISM
FDZ14_RS01055	COG2508	K	Transcription	INFORMATION STORAGE AND PROCESSING
FDZ14_RS01060	COG0362	G	Carbohydrate transport and metabolism	METABOLISM
FDZ14_RS01065	COG0364	G	Carbohydrate transport and metabolism	METABOLISM
FDZ14_RS01070	ENOG4111UAI	S	Function unknown	POORLY CHARACTERIZED
FDZ14_RS01075	COG0692	L	Replication, recombination and repair	INFORMATION STORAGE AND PROCESSING
FDZ14_RS01085	COG2363	S	Function unknown	POORLY CHARACTERIZED
FDZ14_RS01095	COG3773	S	Function unknown	POORLY CHARACTERIZED
FDZ14_RS01100	COG3253	S	Function unknown	POORLY CHARACTERIZED
FDZ14_RS01105	COG0280	C	Energy production and conversion	METABOLISM
FDZ14_RS01110	COG0095	H	Coenzyme transport and metabolism	METABOLISM
FDZ14_RS01115	ENOG4111JQ9	K	Transcription	INFORMATION STORAGE AND PROCESSING
FDZ14_RS01125	COG1078	S	Function unknown	POORLY CHARACTERIZED
FDZ14_RS01130	COG3465	S	Function unknown	POORLY CHARACTERIZED
FDZ14_RS01135	COG1942	S	Function unknown	POORLY CHARACTERIZED
FDZ14_RS01140	COG1994	S	Function unknown	POORLY CHARACTERIZED
FDZ14_RS01150	COG2801	S	Function unknown	POORLY CHARACTERIZED
FDZ14_RS01155	COG0744	S	Function unknown	POORLY CHARACTERIZED
FDZ14_RS01160	COG0421	E	Amino acid transport and metabolism	METABOLISM
FDZ14_RS01165	COG0010	E	Amino acid transport and metabolism	METABOLISM
FDZ14_RS01170	COG4506	S	Function unknown	POORLY CHARACTERIZED
FDZ14_RS01175	COG0018	J	Translation, ribosomal structure and biogenesis	INFORMATION STORAGE AND PROCESSING
FDZ14_RS01180	COG4294	L	Replication, recombination and repair	INFORMATION STORAGE AND PROCESSING
FDZ14_RS01185	COG1502	I	Lipid transport and metabolism	METABOLISM
FDZ14_RS01190	COG0247	C	Energy production and conversion	METABOLISM
FDZ14_RS01195	COG0183	I	Lipid transport and metabolism	METABOLISM
FDZ14_RS01200	COG1250	I	Lipid transport and metabolism	METABOLISM
FDZ14_RS01205	COG1960	I	Lipid transport and metabolism	METABOLISM
FDZ14_RS01210	COG1960	I	Lipid transport and metabolism	METABOLISM
FDZ14_RS01215	ENOG4111G4H	K	Transcription	INFORMATION STORAGE AND PROCESSING
FDZ14_RS01220	COG1703	E	Amino acid transport and metabolism	METABOLISM
FDZ14_RS01225	COG3343	K	Transcription	INFORMATION STORAGE AND PROCESSING
FDZ14_RS01230	COG0504	F	Nucleotide transport and metabolism	METABOLISM
FDZ14_RS01235	ENOG41129A3	S	Function unknown	POORLY CHARACTERIZED
FDZ14_RS01240	COG0784	S	Function unknown	POORLY CHARACTERIZED
FDZ14_RS01245	COG0191	G	Carbohydrate transport and metabolism	METABOLISM
FDZ14_RS01250	COG0176	G	Carbohydrate transport and metabolism	METABOLISM
FDZ14_RS01255	COG0766	G	Carbohydrate transport and metabolism	METABOLISM
FDZ14_RS01260	COG1158	K	Transcription	INFORMATION STORAGE AND PROCESSING
FDZ14_RS01265	COG0254	J	Translation, ribosomal structure and biogenesis	INFORMATION STORAGE AND PROCESSING
FDZ14_RS01270	COG1435	J	Translation, ribosomal structure and biogenesis	INFORMATION STORAGE AND PROCESSING
FDZ14_RS01275	COG0216	J	Translation, ribosomal structure and biogenesis	INFORMATION STORAGE AND PROCESSING
FDZ14_RS01280	COG2890	J	Translation, ribosomal structure and biogenesis	INFORMATION STORAGE AND PROCESSING
FDZ14_RS01285	ENOG4111PGF	S	Function unknown	POORLY CHARACTERIZED
FDZ14_RS01290	COG1246	E	Amino acid transport and metabolism	METABOLISM
FDZ14_RS01295	COG0009	J	Translation, ribosomal structure and biogenesis	INFORMATION STORAGE AND PROCESSING
FDZ14_RS01300	COG1971	S	Function unknown	POORLY CHARACTERIZED
FDZ14_RS01305	COG0394	T	Signal transduction mechanisms	CELLULAR PROCESSES AND SIGNALING
FDZ14_RS01310	COG0698	G	Carbohydrate transport and metabolism	METABOLISM
FDZ14_RS01315	COG4475	S	Function unknown	POORLY CHARACTERIZED
FDZ14_RS01320	COG0112	E	Amino acid transport and metabolism	METABOLISM
FDZ14_RS01325	COG0035	F	Nucleotide transport and metabolism	METABOLISM
FDZ14_RS01330	COG0381	M	Cell wall/membrane/envelope biogenesis	CELLULAR PROCESSES AND SIGNALING
FDZ14_RS01335	COG1404	M	Cell wall/membrane/envelope biogenesis	CELLULAR PROCESSES AND SIGNALING
FDZ14_RS01340	ENOG410Y8NH	S	Function unknown	POORLY CHARACTERIZED
FDZ14_RS01345	ENOG4112AZV	C	Energy production and conversion	METABOLISM
FDZ14_RS01350	COG0356	C	Energy production and conversion	METABOLISM
FDZ14_RS01355	COG0636	C	Energy production and conversion	METABOLISM
FDZ14_RS01360	COG0711	C	Energy production and conversion	METABOLISM
FDZ14_RS01365	COG0712	C	Energy production and conversion	METABOLISM
FDZ14_RS01370	COG0056	C	Energy production and conversion	METABOLISM
FDZ14_RS01375	COG0224	C	Energy production and conversion	METABOLISM
FDZ14_RS01380	COG0055	C	Energy production and conversion	METABOLISM
FDZ14_RS01385	COG0355	C	Energy production and conversion	METABOLISM
FDZ14_RS01395	ENOG410Y0PK	S	Function unknown	POORLY CHARACTERIZED
FDZ14_RS01400	COG0766	S	Function unknown	POORLY CHARACTERIZED
FDZ14_RS01405	COG2385	D	Cell cycle control, cell division, chromosome partitioning	CELLULAR PROCESSES AND SIGNALING
FDZ14_RS01410	COG0739	D	Cell cycle control, cell division, chromosome partitioning	CELLULAR PROCESSES AND SIGNALING
FDZ14_RS01415	ENOG4111VHI	K	Transcription	INFORMATION STORAGE AND PROCESSING
FDZ14_RS01420	COG1077	D	Cell cycle control, cell division, chromosome partitioning	CELLULAR PROCESSES AND SIGNALING
FDZ14_RS01425	COG4786	D	Cell cycle control, cell division, chromosome partitioning	CELLULAR PROCESSES AND SIGNALING
FDZ14_RS01430	COG4786	D	Cell cycle control, cell division, chromosome partitioning	CELLULAR PROCESSES AND SIGNALING
FDZ14_RS01435	COG0764	I	Lipid transport and metabolism	METABOLISM
FDZ14_RS01440	ENOG410XUC3	I	Lipid transport and metabolism	METABOLISM
FDZ14_RS01445	ENOG41125JA	S	Function unknown	POORLY CHARACTERIZED
FDZ14_RS01450	COG0629	S	Function unknown	POORLY CHARACTERIZED
FDZ14_RS01455	COG0791	S	Function unknown	POORLY CHARACTERIZED
FDZ14_RS01460	COG0553	S	Function unknown	POORLY CHARACTERIZED
FDZ14_RS01470	COG1210	M	Cell wall/membrane/envelope biogenesis	CELLULAR PROCESSES AND SIGNALING
FDZ14_RS01475	COG0677	M	Cell wall/membrane/envelope biogenesis	CELLULAR PROCESSES AND SIGNALING
FDZ14_RS01480	COG1922	M	Cell wall/membrane/envelope biogenesis	CELLULAR PROCESSES AND SIGNALING
FDZ14_RS01485	COG2268	S	Function unknown	POORLY CHARACTERIZED
FDZ14_RS01495	COG0472	S	Function unknown	POORLY CHARACTERIZED
FDZ14_RS01500	COG1316	S	Function unknown	POORLY CHARACTERIZED
FDZ14_RS01505	COG1739	S	Function unknown	POORLY CHARACTERIZED
FDZ14_RS01510	ENOG410XNMH	S	Function unknown	POORLY CHARACTERIZED
FDZ14_RS01515	COG2197	S	Function unknown	POORLY CHARACTERIZED
FDZ14_RS01520	COG1516	N	Cell motility	CELLULAR PROCESSES AND SIGNALING
FDZ14_RS01525	COG1728	N	Cell motility	CELLULAR PROCESSES AND SIGNALING
FDZ14_RS01530	COG1307	S	Function unknown	POORLY CHARACTERIZED
FDZ14_RS01535	COG4098	L	Replication, recombination and repair	INFORMATION STORAGE AND PROCESSING
FDZ14_RS01540	COG1040	S	Function unknown	POORLY CHARACTERIZED
FDZ14_RS01545	ENOG4112242	S	Function unknown	POORLY CHARACTERIZED
FDZ14_RS01550	COG2747	K	Transcription	INFORMATION STORAGE AND PROCESSING
FDZ14_RS01560	COG1256	K	Transcription	INFORMATION STORAGE AND PROCESSING
FDZ14_RS01565	COG1344	K	Transcription	INFORMATION STORAGE AND PROCESSING
FDZ14_RS01570	COG1699	S	Function unknown	POORLY CHARACTERIZED
FDZ14_RS01575	COG1551	T	Signal transduction mechanisms	CELLULAR PROCESSES AND SIGNALING
FDZ14_RS01580	COG1510	K	Transcription	INFORMATION STORAGE AND PROCESSING
FDZ14_RS01585	COG1454	C	Energy production and conversion	METABOLISM
FDZ14_RS01590	COG1012	C	Energy production and conversion	METABOLISM
FDZ14_RS01595	COG0591	E	Amino acid transport and metabolism	METABOLISM
FDZ14_RS01600	COG1113	E	Amino acid transport and metabolism	METABOLISM
FDZ14_RS01610	COG1345	E	Amino acid transport and metabolism	METABOLISM
FDZ14_RS01615	COG1516	E	Amino acid transport and metabolism	METABOLISM
FDZ14_RS01625	COG1544	J	Translation, ribosomal structure and biogenesis	INFORMATION STORAGE AND PROCESSING
FDZ14_RS01630	ENOG410ZXTE	S	Function unknown	POORLY CHARACTERIZED
FDZ14_RS01635	COG0653	S	Function unknown	POORLY CHARACTERIZED
FDZ14_RS01640	COG1186	J	Translation, ribosomal structure and biogenesis	INFORMATION STORAGE AND PROCESSING
FDZ14_RS01645	COG3540	P	Inorganic ion transport and metabolism	METABOLISM
FDZ14_RS01650	ENOG410XUF0	U	Intracellular trafficking, secretion, and vesicular transport	CELLULAR PROCESSES AND SIGNALING
FDZ14_RS01655	COG0805	U	Intracellular trafficking, secretion, and vesicular transport	CELLULAR PROCESSES AND SIGNALING
FDZ14_RS01660	COG2010	C	Energy production and conversion	METABOLISM
FDZ14_RS01665	COG0655	S	Function unknown	POORLY CHARACTERIZED
FDZ14_RS01670	COG2884	S	Function unknown	POORLY CHARACTERIZED
FDZ14_RS01675	COG2177	S	Function unknown	POORLY CHARACTERIZED
FDZ14_RS01680	COG3883	S	Function unknown	POORLY CHARACTERIZED
FDZ14_RS01685	COG0793	M	Cell wall/membrane/envelope biogenesis	CELLULAR PROCESSES AND SIGNALING
FDZ14_RS01690	COG0265	M	Cell wall/membrane/envelope biogenesis	CELLULAR PROCESSES AND SIGNALING
FDZ14_RS01700	COG0506	E	Amino acid transport and metabolism	METABOLISM
FDZ14_RS01705	COG1012	E	Amino acid transport and metabolism	METABOLISM
FDZ14_RS01710	COG3829	E	Amino acid transport and metabolism	METABOLISM
FDZ14_RS01715	COG0556	L	Replication, recombination and repair	INFORMATION STORAGE AND PROCESSING
FDZ14_RS01720	COG0178	L	Replication, recombination and repair	INFORMATION STORAGE AND PROCESSING
FDZ14_RS01725	ENOG410ZZPQ	S	Function unknown	POORLY CHARACTERIZED
FDZ14_RS01730	COG3595	S	Function unknown	POORLY CHARACTERIZED
FDZ14_RS01735	COG1983	S	Function unknown	POORLY CHARACTERIZED
FDZ14_RS01740	COG1950	S	Function unknown	POORLY CHARACTERIZED
FDZ14_RS01745	COG1493	T	Signal transduction mechanisms	CELLULAR PROCESSES AND SIGNALING
FDZ14_RS01750	COG0682	M	Cell wall/membrane/envelope biogenesis	CELLULAR PROCESSES AND SIGNALING
FDZ14_RS01755	COG0546	M	Cell wall/membrane/envelope biogenesis	CELLULAR PROCESSES AND SIGNALING
FDZ14_RS01760	COG0110	S	Function unknown	POORLY CHARACTERIZED
FDZ14_RS01765	COG3705	E	Amino acid transport and metabolism	METABOLISM
FDZ14_RS01770	COG0040	E	Amino acid transport and metabolism	METABOLISM
FDZ14_RS01775	COG0141	E	Amino acid transport and metabolism	METABOLISM
FDZ14_RS01780	COG0131	E	Amino acid transport and metabolism	METABOLISM
FDZ14_RS01785	COG0118	E	Amino acid transport and metabolism	METABOLISM
FDZ14_RS01790	COG0106	E	Amino acid transport and metabolism	METABOLISM
FDZ14_RS01795	COG0107	E	Amino acid transport and metabolism	METABOLISM
FDZ14_RS01800	COG0139	E	Amino acid transport and metabolism	METABOLISM
FDZ14_RS01805	ENOG410XTC2	S	Function unknown	POORLY CHARACTERIZED
FDZ14_RS01810	COG0492	S	Function unknown	POORLY CHARACTERIZED
FDZ14_RS01815	COG0494	L	Replication, recombination and repair	INFORMATION STORAGE AND PROCESSING
FDZ14_RS01820	COG1660	S	Function unknown	POORLY CHARACTERIZED
FDZ14_RS01825	COG0391	S	Function unknown	POORLY CHARACTERIZED
FDZ14_RS01830	COG1481	K	Transcription	INFORMATION STORAGE AND PROCESSING
FDZ14_RS01835	COG1925	G	Carbohydrate transport and metabolism	METABOLISM
FDZ14_RS01840	COG0740	G	Carbohydrate transport and metabolism	METABOLISM
FDZ14_RS01850	ENOG410XY6A	S	Function unknown	POORLY CHARACTERIZED
FDZ14_RS01855	COG1508	K	Transcription	INFORMATION STORAGE AND PROCESSING
FDZ14_RS01860	COG0526	K	Transcription	INFORMATION STORAGE AND PROCESSING
FDZ14_RS01865	COG2390	K	Transcription	INFORMATION STORAGE AND PROCESSING
FDZ14_RS01870	COG0057	G	Carbohydrate transport and metabolism	METABOLISM
FDZ14_RS01875	COG0126	G	Carbohydrate transport and metabolism	METABOLISM
FDZ14_RS01880	COG0149	G	Carbohydrate transport and metabolism	METABOLISM
FDZ14_RS01885	COG0696	G	Carbohydrate transport and metabolism	METABOLISM
FDZ14_RS01890	COG0148	G	Carbohydrate transport and metabolism	METABOLISM
FDZ14_RS01895	COG1314	U	Intracellular trafficking, secretion, and vesicular transport	CELLULAR PROCESSES AND SIGNALING
FDZ14_RS01900	COG1647	S	Function unknown	POORLY CHARACTERIZED
FDZ14_RS01905	COG0557	K	Transcription	INFORMATION STORAGE AND PROCESSING
FDZ14_RS01910	COG0691	O	Posttranslational modification, protein turnover, chaperones	CELLULAR PROCESSES AND SIGNALING
FDZ14_RS01920	COG4149	P	Inorganic ion transport and metabolism	METABOLISM
FDZ14_RS01925	COG0725	P	Inorganic ion transport and metabolism	METABOLISM
FDZ14_RS01930	COG2427	S	Function unknown	POORLY CHARACTERIZED
FDZ14_RS01935	COG3383	C	Energy production and conversion	METABOLISM
FDZ14_RS01940	COG5609	S	Function unknown	POORLY CHARACTERIZED
FDZ14_RS01945	COG1526	C	Energy production and conversion	METABOLISM
FDZ14_RS01950	COG2896	H	Coenzyme transport and metabolism	METABOLISM
FDZ14_RS01955	COG0746	H	Coenzyme transport and metabolism	METABOLISM
FDZ14_RS01960	COG0476	H	Coenzyme transport and metabolism	METABOLISM
FDZ14_RS01965	COG0303	H	Coenzyme transport and metabolism	METABOLISM
FDZ14_RS01970	COG1763	H	Coenzyme transport and metabolism	METABOLISM
FDZ14_RS01975	COG0314	H	Coenzyme transport and metabolism	METABOLISM
FDZ14_RS01980	COG1977	H	Coenzyme transport and metabolism	METABOLISM
FDZ14_RS01985	COG0778	H	Coenzyme transport and metabolism	METABOLISM
FDZ14_RS01990	COG1846	H	Coenzyme transport and metabolism	METABOLISM
FDZ14_RS02000	COG0671	I	Lipid transport and metabolism	METABOLISM
FDZ14_RS02005	COG0707	I	Lipid transport and metabolism	METABOLISM
FDZ14_RS02010	COG0745	I	Lipid transport and metabolism	METABOLISM
FDZ14_RS02015	ENOG410XTWD	T	Signal transduction mechanisms	CELLULAR PROCESSES AND SIGNALING
FDZ14_RS02020	COG1182	I	Lipid transport and metabolism	METABOLISM
FDZ14_RS02025	ENOG410XNYY	K	Transcription	INFORMATION STORAGE AND PROCESSING
FDZ14_RS02030	COG0599	S	Function unknown	POORLY CHARACTERIZED
FDZ14_RS02035	COG0477	G	Carbohydrate transport and metabolism	METABOLISM
FDZ14_RS02040	COG1028	G	Carbohydrate transport and metabolism	METABOLISM
FDZ14_RS02045	COG2928	S	Function unknown	POORLY CHARACTERIZED
FDZ14_RS02050	COG1309	S	Function unknown	POORLY CHARACTERIZED
FDZ14_RS02055	COG0841	P	Inorganic ion transport and metabolism	METABOLISM
FDZ14_RS02070	COG0614	P	Inorganic ion transport and metabolism	METABOLISM
FDZ14_RS02075	COG0609	P	Inorganic ion transport and metabolism	METABOLISM
FDZ14_RS02080	COG0609	P	Inorganic ion transport and metabolism	METABOLISM
FDZ14_RS02085	COG1120	P	Inorganic ion transport and metabolism	METABOLISM
FDZ14_RS02090	COG4114	S	Function unknown	POORLY CHARACTERIZED
FDZ14_RS02100	COG0506	S	Function unknown	POORLY CHARACTERIZED
FDZ14_RS02105	ENOG410ZA2N	S	Function unknown	POORLY CHARACTERIZED
FDZ14_RS02110	COG1250	S	Function unknown	POORLY CHARACTERIZED
FDZ14_RS02115	COG0183	S	Function unknown	POORLY CHARACTERIZED
FDZ14_RS02120	COG1960	S	Function unknown	POORLY CHARACTERIZED
FDZ14_RS02125	COG1393	P	Inorganic ion transport and metabolism	METABOLISM
FDZ14_RS02130	COG0509	E	Amino acid transport and metabolism	METABOLISM
FDZ14_RS02140	COG1658	E	Amino acid transport and metabolism	METABOLISM
FDZ14_RS02145	ENOG410XWYJ	O	Posttranslational modification, protein turnover, chaperones	CELLULAR PROCESSES AND SIGNALING
FDZ14_RS02150	COG1135	P	Inorganic ion transport and metabolism	METABOLISM
FDZ14_RS02155	COG2011	P	Inorganic ion transport and metabolism	METABOLISM
FDZ14_RS02160	COG1464	P	Inorganic ion transport and metabolism	METABOLISM
FDZ14_RS02165	COG0599	P	Inorganic ion transport and metabolism	METABOLISM
FDZ14_RS02170	COG0396	O	Posttranslational modification, protein turnover, chaperones	CELLULAR PROCESSES AND SIGNALING
FDZ14_RS02175	COG0719	O	Posttranslational modification, protein turnover, chaperones	CELLULAR PROCESSES AND SIGNALING
FDZ14_RS02180	COG0520	E	Amino acid transport and metabolism	METABOLISM
FDZ14_RS02185	COG0822	C	Energy production and conversion	METABOLISM
FDZ14_RS02190	COG0719	C	Energy production and conversion	METABOLISM
FDZ14_RS02195	COG1801	S	Function unknown	POORLY CHARACTERIZED
FDZ14_RS02200	COG3377	S	Function unknown	POORLY CHARACTERIZED
FDZ14_RS02210	COG0733	P	Inorganic ion transport and metabolism	METABOLISM
FDZ14_RS02220	COG0739	P	Inorganic ion transport and metabolism	METABOLISM
FDZ14_RS02225	COG0320	H	Coenzyme transport and metabolism	METABOLISM
FDZ14_RS02230	ENOG410Y6S5	S	Function unknown	POORLY CHARACTERIZED
FDZ14_RS02235	COG4470	S	Function unknown	POORLY CHARACTERIZED
FDZ14_RS02240	ENOG411256J	S	Function unknown	POORLY CHARACTERIZED
FDZ14_RS02245	COG2445	S	Function unknown	POORLY CHARACTERIZED
FDZ14_RS02250	COG0647	G	Carbohydrate transport and metabolism	METABOLISM
FDZ14_RS02255	COG1267	G	Carbohydrate transport and metabolism	METABOLISM
FDZ14_RS02260	ENOG4111VIV	S	Function unknown	POORLY CHARACTERIZED
FDZ14_RS02265	COG1052	C	Energy production and conversion	METABOLISM
FDZ14_RS02270	COG0460	E	Amino acid transport and metabolism	METABOLISM
FDZ14_RS02275	COG0498	E	Amino acid transport and metabolism	METABOLISM
FDZ14_RS02280	COG0083	E	Amino acid transport and metabolism	METABOLISM
FDZ14_RS02285	COG0694	O	Posttranslational modification, protein turnover, chaperones	CELLULAR PROCESSES AND SIGNALING
FDZ14_RS02290	COG4837	S	Function unknown	POORLY CHARACTERIZED
FDZ14_RS02295	COG1252	S	Function unknown	POORLY CHARACTERIZED
FDZ14_RS02300	COG4844	S	Function unknown	POORLY CHARACTERIZED
FDZ14_RS02305	COG0253	E	Amino acid transport and metabolism	METABOLISM
FDZ14_RS02310	COG0316	S	Function unknown	POORLY CHARACTERIZED
FDZ14_RS02320	COG0492	S	Function unknown	POORLY CHARACTERIZED
FDZ14_RS02325	COG1252	S	Function unknown	POORLY CHARACTERIZED
FDZ14_RS02330	ENOG411296G	S	Function unknown	POORLY CHARACTERIZED
FDZ14_RS02335	COG3584	S	Function unknown	POORLY CHARACTERIZED
FDZ14_RS02340	COG1963	S	Function unknown	POORLY CHARACTERIZED
FDZ14_RS02345	COG0260	E	Amino acid transport and metabolism	METABOLISM
FDZ14_RS02350	COG2056	S	Function unknown	POORLY CHARACTERIZED
FDZ14_RS02360	COG1418	S	Function unknown	POORLY CHARACTERIZED
FDZ14_RS02370	COG2050	Q	Secondary metabolites biosynthesis, transport and catabolism	METABOLISM
FDZ14_RS02375	COG5018	S	Function unknown	POORLY CHARACTERIZED
FDZ14_RS02390	COG2032	P	Inorganic ion transport and metabolism	METABOLISM
FDZ14_RS02395	COG1168	E	Amino acid transport and metabolism	METABOLISM
FDZ14_RS02400	ENOG410XPGK	S	Function unknown	POORLY CHARACTERIZED
FDZ14_RS02405	COG1522	K	Transcription	INFORMATION STORAGE AND PROCESSING
FDZ14_RS02410	COG0436	E	Amino acid transport and metabolism	METABOLISM
FDZ14_RS02415	COG1098	J	Translation, ribosomal structure and biogenesis	INFORMATION STORAGE AND PROCESSING
FDZ14_RS02420	COG2155	S	Function unknown	POORLY CHARACTERIZED
FDZ14_RS02425	COG1979	C	Energy production and conversion	METABOLISM
FDZ14_RS02430	COG1320	P	Inorganic ion transport and metabolism	METABOLISM
FDZ14_RS02435	COG2212	P	Inorganic ion transport and metabolism	METABOLISM
FDZ14_RS02440	COG1863	P	Inorganic ion transport and metabolism	METABOLISM
FDZ14_RS02445	COG0651	C;P	Energy production and conversion; Inorganic ion transport and metabolism	METABOLISM;METABOLISM
FDZ14_RS02450	COG1006	P	Inorganic ion transport and metabolism	METABOLISM
FDZ14_RS02455	COG2111	P	Inorganic ion transport and metabolism	METABOLISM
FDZ14_RS02460	COG1009	C	Energy production and conversion	METABOLISM
FDZ14_RS02470	COG0166	G	Carbohydrate transport and metabolism	METABOLISM
FDZ14_RS02475	ENOG4112AIM	S	Function unknown	POORLY CHARACTERIZED
FDZ14_RS02480	COG1226	P	Inorganic ion transport and metabolism	METABOLISM
FDZ14_RS02485	ENOG4111U63	S	Function unknown	POORLY CHARACTERIZED
FDZ14_RS02490	COG1624	S	Function unknown	POORLY CHARACTERIZED
FDZ14_RS02495	COG0175	S	Function unknown	POORLY CHARACTERIZED
FDZ14_RS02500	COG0306	P	Inorganic ion transport and metabolism	METABOLISM
FDZ14_RS02505	COG2046	P	Inorganic ion transport and metabolism	METABOLISM
FDZ14_RS02510	COG0529	P	Inorganic ion transport and metabolism	METABOLISM
FDZ14_RS02515	COG0007	H	Coenzyme transport and metabolism	METABOLISM
FDZ14_RS02520	COG2138	H	Coenzyme transport and metabolism	METABOLISM
FDZ14_RS02525	COG1648	H	Coenzyme transport and metabolism	METABOLISM
FDZ14_RS02530	COG1285	S	Function unknown	POORLY CHARACTERIZED
FDZ14_RS02535	COG0318	I;Q	Lipid transport and metabolism; Secondary metabolites biosynthesis, transport and catabolism	METABOLISM;METABOLISM
FDZ14_RS02660	COG0296	G	Carbohydrate transport and metabolism	METABOLISM
FDZ14_RS02665	COG0448	G	Carbohydrate transport and metabolism	METABOLISM
FDZ14_RS02670	COG0448	G	Carbohydrate transport and metabolism	METABOLISM
FDZ14_RS02675	COG0297	G	Carbohydrate transport and metabolism	METABOLISM
FDZ14_RS02680	COG0058	G	Carbohydrate transport and metabolism	METABOLISM
FDZ14_RS02685	COG2013	G	Carbohydrate transport and metabolism	METABOLISM
FDZ14_RS02690	COG1734	T	Signal transduction mechanisms	CELLULAR PROCESSES AND SIGNALING
FDZ14_RS02695	COG1169	H	Coenzyme transport and metabolism	METABOLISM
FDZ14_RS02700	COG1165	H	Coenzyme transport and metabolism	METABOLISM
FDZ14_RS02705	COG0596	S	Function unknown	POORLY CHARACTERIZED
FDZ14_RS02710	COG0447	H	Coenzyme transport and metabolism	METABOLISM
FDZ14_RS02715	COG0318	H	Coenzyme transport and metabolism	METABOLISM
FDZ14_RS02720	COG4948	M	Cell wall/membrane/envelope biogenesis	CELLULAR PROCESSES AND SIGNALING
FDZ14_RS02725	COG0209	F	Nucleotide transport and metabolism	METABOLISM
FDZ14_RS02730	COG0208	F	Nucleotide transport and metabolism	METABOLISM
FDZ14_RS02745	COG4378	S	Function unknown	POORLY CHARACTERIZED
FDZ14_RS02750	ENOG410ZEIA	S	Function unknown	POORLY CHARACTERIZED
FDZ14_RS02755	COG0716	C	Energy production and conversion	METABOLISM
FDZ14_RS02760	COG1294	C	Energy production and conversion	METABOLISM
FDZ14_RS02765	COG1271	C	Energy production and conversion	METABOLISM
FDZ14_RS02770	COG0254	C	Energy production and conversion	METABOLISM
FDZ14_RS02775	COG0803	P	Inorganic ion transport and metabolism	METABOLISM
FDZ14_RS02780	COG0523	S	Function unknown	POORLY CHARACTERIZED
FDZ14_RS02785	COG0288	P	Inorganic ion transport and metabolism	METABOLISM
FDZ14_RS02790	COG0759	S	Function unknown	POORLY CHARACTERIZED
FDZ14_RS02795	COG1854	T	Signal transduction mechanisms	CELLULAR PROCESSES AND SIGNALING
FDZ14_RS02800	COG0783	T	Signal transduction mechanisms	CELLULAR PROCESSES AND SIGNALING
FDZ14_RS02805	COG4824	S	Function unknown	POORLY CHARACTERIZED
FDZ14_RS02810	ENOG41121GJ	S	Function unknown	POORLY CHARACTERIZED
FDZ14_RS02815	COG0494	S	Function unknown	POORLY CHARACTERIZED
FDZ14_RS02820	COG0600	P	Inorganic ion transport and metabolism	METABOLISM
FDZ14_RS02825	COG1116	P	Inorganic ion transport and metabolism	METABOLISM
FDZ14_RS02830	COG0715	P	Inorganic ion transport and metabolism	METABOLISM
FDZ14_RS02835	COG1506	E	Amino acid transport and metabolism	METABOLISM
FDZ14_RS02840	ENOG4112D6R	S	Function unknown	POORLY CHARACTERIZED
FDZ14_RS02845	COG1866	C	Energy production and conversion	METABOLISM
FDZ14_RS02850	COG0192	H	Coenzyme transport and metabolism	METABOLISM
FDZ14_RS02855	COG0438	H	Coenzyme transport and metabolism	METABOLISM
FDZ14_RS02860	ENOG410XUCW	S	Function unknown	POORLY CHARACTERIZED
FDZ14_RS02865	COG0663	S	Function unknown	POORLY CHARACTERIZED
FDZ14_RS02870	COG2267	I	Lipid transport and metabolism	METABOLISM
FDZ14_RS02875	ENOG410XSFN	S	Function unknown	POORLY CHARACTERIZED
FDZ14_RS02880	COG0500	Q	Secondary metabolites biosynthesis, transport and catabolism	METABOLISM
FDZ14_RS02885	COG1242	S	Function unknown	POORLY CHARACTERIZED
FDZ14_RS02895	ENOG410ZBUX	S	Function unknown	POORLY CHARACTERIZED
FDZ14_RS02900	ENOG410ZVV9	G	Carbohydrate transport and metabolism	METABOLISM
FDZ14_RS02905	COG2610	E;G	Amino acid transport and metabolism; Carbohydrate transport and metabolism	METABOLISM;METABOLISM
FDZ14_RS02915	COG0495	J	Translation, ribosomal structure and biogenesis	INFORMATION STORAGE AND PROCESSING
FDZ14_RS02920	COG0607	P	Inorganic ion transport and metabolism	METABOLISM
FDZ14_RS02930	COG2081	S	Function unknown	POORLY CHARACTERIZED
FDZ14_RS02935	COG2244	S	Function unknown	POORLY CHARACTERIZED
FDZ14_RS02940	COG1187	J	Translation, ribosomal structure and biogenesis	INFORMATION STORAGE AND PROCESSING
FDZ14_RS02945	COG1349	K	Transcription	INFORMATION STORAGE AND PROCESSING
FDZ14_RS02950	COG0624	E	Amino acid transport and metabolism	METABOLISM
FDZ14_RS02955	COG0031	E	Amino acid transport and metabolism	METABOLISM
FDZ14_RS02960	COG1514	J	Translation, ribosomal structure and biogenesis	INFORMATION STORAGE AND PROCESSING
FDZ14_RS02965	ENOG4111KVM	S	Function unknown	POORLY CHARACTERIZED
FDZ14_RS02970	COG1523	G	Carbohydrate transport and metabolism	METABOLISM
FDZ14_RS02975	COG0510	M	Cell wall/membrane/envelope biogenesis	CELLULAR PROCESSES AND SIGNALING
FDZ14_RS02985	COG0220	S	Function unknown	POORLY CHARACTERIZED
FDZ14_RS02990	COG0491	S	Function unknown	POORLY CHARACTERIZED
FDZ14_RS02995	COG5584	S	Function unknown	POORLY CHARACTERIZED
FDZ14_RS03000	COG1363	E	Amino acid transport and metabolism	METABOLISM
FDZ14_RS03005	COG1986	S	Function unknown	POORLY CHARACTERIZED
FDZ14_RS03010	COG0526	S	Function unknown	POORLY CHARACTERIZED
FDZ14_RS03015	COG4848	S	Function unknown	POORLY CHARACTERIZED
FDZ14_RS03020	COG0073	J	Translation, ribosomal structure and biogenesis	INFORMATION STORAGE AND PROCESSING
FDZ14_RS03025	COG1674	D	Cell cycle control, cell division, chromosome partitioning	CELLULAR PROCESSES AND SIGNALING
FDZ14_RS03035	COG0773	M	Cell wall/membrane/envelope biogenesis	CELLULAR PROCESSES AND SIGNALING
FDZ14_RS03040	COG2309	E	Amino acid transport and metabolism	METABOLISM
FDZ14_RS03045	COG4768	S	Function unknown	POORLY CHARACTERIZED
FDZ14_RS03050	COG4980	S	Function unknown	POORLY CHARACTERIZED
FDZ14_RS03055	ENOG41121QV	S	Function unknown	POORLY CHARACTERIZED
FDZ14_RS03060	COG1605	E	Amino acid transport and metabolism	METABOLISM
FDZ14_RS03065	COG1609	E	Amino acid transport and metabolism	METABOLISM
FDZ14_RS03070	COG1291	E	Amino acid transport and metabolism	METABOLISM
FDZ14_RS03075	COG1360	E	Amino acid transport and metabolism	METABOLISM
FDZ14_RS03080	COG0123	B;Q	Chromatin structure and dynamics; Secondary metabolites biosynthesis, transport and catabolism	INFORMATION STORAGE AND PROCESSING;METABOLISM
FDZ14_RS03085	COG0517	S	Function unknown	POORLY CHARACTERIZED
FDZ14_RS03090	ENOG410XRFR	S	Function unknown	POORLY CHARACTERIZED
FDZ14_RS03095	COG0365	I	Lipid transport and metabolism	METABOLISM
FDZ14_RS03100	COG0162	J	Translation, ribosomal structure and biogenesis	INFORMATION STORAGE AND PROCESSING
FDZ14_RS03105	COG0522	J	Translation, ribosomal structure and biogenesis	INFORMATION STORAGE AND PROCESSING
FDZ14_RS03110	COG1956	T	Signal transduction mechanisms	CELLULAR PROCESSES AND SIGNALING
FDZ14_RS03115	ENOG4111ZWN	K	Transcription	INFORMATION STORAGE AND PROCESSING
FDZ14_RS03120	COG1387	E	Amino acid transport and metabolism	METABOLISM
FDZ14_RS03125	COG4477	D	Cell cycle control, cell division, chromosome partitioning	CELLULAR PROCESSES AND SIGNALING
FDZ14_RS03130	COG1104	E	Amino acid transport and metabolism	METABOLISM
FDZ14_RS03135	COG0301	H	Coenzyme transport and metabolism	METABOLISM
FDZ14_RS03140	ENOG411226C	H	Coenzyme transport and metabolism	METABOLISM
FDZ14_RS03145	COG1574	S	Function unknown	POORLY CHARACTERIZED
FDZ14_RS03150	COG0061	S	Function unknown	POORLY CHARACTERIZED
FDZ14_RS03155	COG0616	O;U	Posttranslational modification, protein turnover, chaperones; Intracellular trafficking, secretion, and vesicular transport	CELLULAR PROCESSES AND SIGNALING;CELLULAR PROCESSES AND SIGNALING
FDZ14_RS03160	ENOG4112BJB	S	Function unknown	POORLY CHARACTERIZED
FDZ14_RS03165	ENOG41127TH	S	Function unknown	POORLY CHARACTERIZED
FDZ14_RS03170	COG3874	S	Function unknown	POORLY CHARACTERIZED
FDZ14_RS03175	COG2077	O	Posttranslational modification, protein turnover, chaperones	CELLULAR PROCESSES AND SIGNALING
FDZ14_RS03180	COG0827	L	Replication, recombination and repair	INFORMATION STORAGE AND PROCESSING
FDZ14_RS03185	COG0282	C	Energy production and conversion	METABOLISM
FDZ14_RS03190	ENOG410XR6B	S	Function unknown	POORLY CHARACTERIZED
FDZ14_RS03195	ENOG41124UC	S	Function unknown	POORLY CHARACTERIZED
FDZ14_RS03200	COG0137	E	Amino acid transport and metabolism	METABOLISM
FDZ14_RS03205	COG0165	E	Amino acid transport and metabolism	METABOLISM
FDZ14_RS03215	COG0686	E	Amino acid transport and metabolism	METABOLISM
FDZ14_RS03220	COG2220	S	Function unknown	POORLY CHARACTERIZED
FDZ14_RS03230	COG4109	K	Transcription	INFORMATION STORAGE AND PROCESSING
FDZ14_RS03235	ENOG410Y8G4	S	Function unknown	POORLY CHARACTERIZED
FDZ14_RS03240	COG0618	S	Function unknown	POORLY CHARACTERIZED
FDZ14_RS03245	ENOG4111Q9Q	S	Function unknown	POORLY CHARACTERIZED
FDZ14_RS03250	ENOG41121ZA	S	Function unknown	POORLY CHARACTERIZED
FDZ14_RS03255	COG0587	S	Function unknown	POORLY CHARACTERIZED
FDZ14_RS03260	COG0281	C	Energy production and conversion	METABOLISM
FDZ14_RS03265	COG2186	C	Energy production and conversion	METABOLISM
FDZ14_RS03270	COG0777	I	Lipid transport and metabolism	METABOLISM
FDZ14_RS03275	COG0825	I	Lipid transport and metabolism	METABOLISM
FDZ14_RS03280	COG0469	G	Carbohydrate transport and metabolism	METABOLISM
FDZ14_RS03285	COG3030	S	Function unknown	POORLY CHARACTERIZED
FDZ14_RS03290	COG0628	S	Function unknown	POORLY CHARACTERIZED
FDZ14_RS03295	COG2707	S	Function unknown	POORLY CHARACTERIZED
FDZ14_RS03300	COG0372	C	Energy production and conversion	METABOLISM
FDZ14_RS03305	COG0538	C	Energy production and conversion	METABOLISM
FDZ14_RS03310	COG0039	C	Energy production and conversion	METABOLISM
FDZ14_RS03315	COG2030	C	Energy production and conversion	METABOLISM
FDZ14_RS03320	COG0745	C	Energy production and conversion	METABOLISM
FDZ14_RS03325	ENOG410XNMH	C	Energy production and conversion	METABOLISM
FDZ14_RS03330	COG0258	C	Energy production and conversion	METABOLISM
FDZ14_RS03335	COG0266	L	Replication, recombination and repair	INFORMATION STORAGE AND PROCESSING
FDZ14_RS03340	COG1971	L	Replication, recombination and repair	INFORMATION STORAGE AND PROCESSING
FDZ14_RS03345	COG0237	H	Coenzyme transport and metabolism	METABOLISM
FDZ14_RS03350	COG0057	H	Coenzyme transport and metabolism	METABOLISM
FDZ14_RS03355	COG1586	E	Amino acid transport and metabolism	METABOLISM
FDZ14_RS03365	COG1327	K	Transcription	INFORMATION STORAGE AND PROCESSING
FDZ14_RS03370	COG3611	L	Replication, recombination and repair	INFORMATION STORAGE AND PROCESSING
FDZ14_RS03375	COG1484	L	Replication, recombination and repair	INFORMATION STORAGE AND PROCESSING
FDZ14_RS03385	COG0441	J	Translation, ribosomal structure and biogenesis	INFORMATION STORAGE AND PROCESSING
FDZ14_RS03390	COG0290	J	Translation, ribosomal structure and biogenesis	INFORMATION STORAGE AND PROCESSING
FDZ14_RS03395	COG0291	J	Translation, ribosomal structure and biogenesis	INFORMATION STORAGE AND PROCESSING
FDZ14_RS03400	COG0292	J	Translation, ribosomal structure and biogenesis	INFORMATION STORAGE AND PROCESSING
FDZ14_RS03405	COG3326	S	Function unknown	POORLY CHARACTERIZED
FDZ14_RS03415	COG4508	S	Function unknown	POORLY CHARACTERIZED
FDZ14_RS03420	COG1363	S	Function unknown	POORLY CHARACTERIZED
FDZ14_RS03425	ENOG41124YA	S	Function unknown	POORLY CHARACTERIZED
FDZ14_RS03425	ENOG410XW06	M	Cell wall/membrane/envelope biogenesis	CELLULAR PROCESSES AND SIGNALING
FDZ14_RS03430	COG0566	J	Translation, ribosomal structure and biogenesis	INFORMATION STORAGE AND PROCESSING
FDZ14_RS03435	COG0016	J	Translation, ribosomal structure and biogenesis	INFORMATION STORAGE AND PROCESSING
FDZ14_RS03440	COG0073	J	Translation, ribosomal structure and biogenesis	INFORMATION STORAGE AND PROCESSING
FDZ14_RS03445	COG1039	L	Replication, recombination and repair	INFORMATION STORAGE AND PROCESSING
FDZ14_RS03450	COG3027	S	Function unknown	POORLY CHARACTERIZED
FDZ14_RS03455	COG1286	S	Function unknown	POORLY CHARACTERIZED
FDZ14_RS03460	COG1796	L	Replication, recombination and repair	INFORMATION STORAGE AND PROCESSING
FDZ14_RS03465	COG1193	L	Replication, recombination and repair	INFORMATION STORAGE AND PROCESSING
FDZ14_RS03470	COG3766	S	Function unknown	POORLY CHARACTERIZED
FDZ14_RS03475	COG0620	E	Amino acid transport and metabolism	METABOLISM
FDZ14_RS03480	COG0318	E	Amino acid transport and metabolism	METABOLISM
FDZ14_RS03485	ENOG410ZWA0	K	Transcription	INFORMATION STORAGE AND PROCESSING
FDZ14_RS03490	COG1024	I	Lipid transport and metabolism	METABOLISM
FDZ14_RS03495	COG2086	C	Energy production and conversion	METABOLISM
FDZ14_RS03500	COG2025	C	Energy production and conversion	METABOLISM
FDZ14_RS03505	COG0526	C	Energy production and conversion	METABOLISM
FDZ14_RS03510	COG0322	C	Energy production and conversion	METABOLISM
FDZ14_RS03515	COG0527	E	Amino acid transport and metabolism	METABOLISM
FDZ14_RS03520	ENOG41121J8	S	Function unknown	POORLY CHARACTERIZED
FDZ14_RS03525	COG2009	C	Energy production and conversion	METABOLISM
FDZ14_RS03530	COG1053	C	Energy production and conversion	METABOLISM
FDZ14_RS03535	COG0479	C	Energy production and conversion	METABOLISM
FDZ14_RS03540	COG0824	S	Function unknown	POORLY CHARACTERIZED
FDZ14_RS03545	COG2771	K	Transcription	INFORMATION STORAGE AND PROCESSING
FDZ14_RS03555	COG0490	P	Inorganic ion transport and metabolism	METABOLISM
FDZ14_RS03560	COG0475	P	Inorganic ion transport and metabolism	METABOLISM
FDZ14_RS03565	COG1116	P	Inorganic ion transport and metabolism	METABOLISM
FDZ14_RS03570	COG0715	P	Inorganic ion transport and metabolism	METABOLISM
FDZ14_RS03575	COG0600	P	Inorganic ion transport and metabolism	METABOLISM
FDZ14_RS03580	COG0431	S	Function unknown	POORLY CHARACTERIZED
FDZ14_RS03585	COG2141	S	Function unknown	POORLY CHARACTERIZED
FDZ14_RS03595	COG0768	S	Function unknown	POORLY CHARACTERIZED
FDZ14_RS03600	COG1392	P	Inorganic ion transport and metabolism	METABOLISM
FDZ14_RS03605	COG0306	P	Inorganic ion transport and metabolism	METABOLISM
FDZ14_RS03610	ENOG410YJ14	S	Function unknown	POORLY CHARACTERIZED
FDZ14_RS03615	COG1846	S	Function unknown	POORLY CHARACTERIZED
FDZ14_RS03620	COG0796	S	Function unknown	POORLY CHARACTERIZED
FDZ14_RS03625	COG5401	S	Function unknown	POORLY CHARACTERIZED
FDZ14_RS03630	COG0689	J	Translation, ribosomal structure and biogenesis	INFORMATION STORAGE AND PROCESSING
FDZ14_RS03635	COG0127	F	Nucleotide transport and metabolism	METABOLISM
FDZ14_RS03640	COG0622	S	Function unknown	POORLY CHARACTERIZED
FDZ14_RS03650	COG0028	E	Amino acid transport and metabolism	METABOLISM
FDZ14_RS03655	COG0440	E	Amino acid transport and metabolism	METABOLISM
FDZ14_RS03660	COG0059	E	Amino acid transport and metabolism	METABOLISM
FDZ14_RS03665	COG0119	E	Amino acid transport and metabolism	METABOLISM
FDZ14_RS03670	COG0473	E	Amino acid transport and metabolism	METABOLISM
FDZ14_RS03675	COG0065	E	Amino acid transport and metabolism	METABOLISM
FDZ14_RS03680	COG0066	E	Amino acid transport and metabolism	METABOLISM
FDZ14_RS03690	COG0544	O	Posttranslational modification, protein turnover, chaperones	CELLULAR PROCESSES AND SIGNALING
FDZ14_RS03695	COG1219	O	Posttranslational modification, protein turnover, chaperones	CELLULAR PROCESSES AND SIGNALING
FDZ14_RS03700	COG1067	O	Posttranslational modification, protein turnover, chaperones	CELLULAR PROCESSES AND SIGNALING
FDZ14_RS03705	COG0466	O	Posttranslational modification, protein turnover, chaperones	CELLULAR PROCESSES AND SIGNALING
FDZ14_RS03710	COG0218	S	Function unknown	POORLY CHARACTERIZED
FDZ14_RS03720	COG0373	H	Coenzyme transport and metabolism	METABOLISM
FDZ14_RS03725	COG0755	O	Posttranslational modification, protein turnover, chaperones	CELLULAR PROCESSES AND SIGNALING
FDZ14_RS03730	COG0181	H	Coenzyme transport and metabolism	METABOLISM
FDZ14_RS03735	COG1587	H	Coenzyme transport and metabolism	METABOLISM
FDZ14_RS03740	COG0113	H	Coenzyme transport and metabolism	METABOLISM
FDZ14_RS03745	COG0001	H	Coenzyme transport and metabolism	METABOLISM
FDZ14_RS03755	ENOG410XXN8	S	Function unknown	POORLY CHARACTERIZED
FDZ14_RS03765	COG0525	J	Translation, ribosomal structure and biogenesis	INFORMATION STORAGE AND PROCESSING
FDZ14_RS03770	COG0285	H	Coenzyme transport and metabolism	METABOLISM
FDZ14_RS03775	COG2322	S	Function unknown	POORLY CHARACTERIZED
FDZ14_RS03785	COG1989	N;O;U	Cell motility; Posttranslational modification, protein turnover, chaperones; Intracellular trafficking, secretion, and vesicular transport	CELLULAR PROCESSES AND SIGNALING;CELLULAR PROCESSES AND SIGNALING;CELLULAR PROCESSES AND SIGNALING
FDZ14_RS03795	COG0424	D	Cell cycle control, cell division, chromosome partitioning	CELLULAR PROCESSES AND SIGNALING
FDZ14_RS03800	COG2003	L	Replication, recombination and repair	INFORMATION STORAGE AND PROCESSING
FDZ14_RS03805	COG1077	L	Replication, recombination and repair	INFORMATION STORAGE AND PROCESSING
FDZ14_RS03810	COG1792	M	Cell wall/membrane/envelope biogenesis	CELLULAR PROCESSES AND SIGNALING
FDZ14_RS03815	COG2891	M	Cell wall/membrane/envelope biogenesis	CELLULAR PROCESSES AND SIGNALING
FDZ14_RS03820	COG0850	D	Cell cycle control, cell division, chromosome partitioning	CELLULAR PROCESSES AND SIGNALING
FDZ14_RS03825	COG2894	D	Cell cycle control, cell division, chromosome partitioning	CELLULAR PROCESSES AND SIGNALING
FDZ14_RS03830	COG0739	D	Cell cycle control, cell division, chromosome partitioning	CELLULAR PROCESSES AND SIGNALING
FDZ14_RS03835	COG1994	D	Cell cycle control, cell division, chromosome partitioning	CELLULAR PROCESSES AND SIGNALING
FDZ14_RS03840	COG1530	J	Translation, ribosomal structure and biogenesis	INFORMATION STORAGE AND PROCESSING
FDZ14_RS03845	COG0261	J	Translation, ribosomal structure and biogenesis	INFORMATION STORAGE AND PROCESSING
FDZ14_RS03850	COG2868	J	Translation, ribosomal structure and biogenesis	INFORMATION STORAGE AND PROCESSING
FDZ14_RS03855	COG0211	J	Translation, ribosomal structure and biogenesis	INFORMATION STORAGE AND PROCESSING
FDZ14_RS03860	ENOG410Y4ZB	S	Function unknown	POORLY CHARACTERIZED
FDZ14_RS03865	COG0536	S	Function unknown	POORLY CHARACTERIZED
FDZ14_RS03870	COG4492	E	Amino acid transport and metabolism	METABOLISM
FDZ14_RS03875	COG0077	E	Amino acid transport and metabolism	METABOLISM
FDZ14_RS03880	COG1827	K	Transcription	INFORMATION STORAGE AND PROCESSING
FDZ14_RS03885	COG1104	K	Transcription	INFORMATION STORAGE AND PROCESSING
FDZ14_RS03890	COG0029	H	Coenzyme transport and metabolism	METABOLISM
FDZ14_RS03895	COG0157	H	Coenzyme transport and metabolism	METABOLISM
FDZ14_RS03900	COG0379	H	Coenzyme transport and metabolism	METABOLISM
FDZ14_RS03905	ENOG41121ST	S	Function unknown	POORLY CHARACTERIZED
FDZ14_RS03910	ENOG4111NYI	S	Function unknown	POORLY CHARACTERIZED
FDZ14_RS03920	ENOG4111RSW	S	Function unknown	POORLY CHARACTERIZED
FDZ14_RS03930	COG0632	L	Replication, recombination and repair	INFORMATION STORAGE AND PROCESSING
FDZ14_RS03935	COG2255	L	Replication, recombination and repair	INFORMATION STORAGE AND PROCESSING
FDZ14_RS03940	ENOG410XV4S	S	Function unknown	POORLY CHARACTERIZED
FDZ14_RS03945	COG0809	J	Translation, ribosomal structure and biogenesis	INFORMATION STORAGE AND PROCESSING
FDZ14_RS03950	COG0343	J	Translation, ribosomal structure and biogenesis	INFORMATION STORAGE AND PROCESSING
FDZ14_RS03955	COG1862	U	Intracellular trafficking, secretion, and vesicular transport	CELLULAR PROCESSES AND SIGNALING
FDZ14_RS03965	COG2323	S	Function unknown	POORLY CHARACTERIZED
FDZ14_RS03970	COG2244	S	Function unknown	POORLY CHARACTERIZED
FDZ14_RS03980	COG0341	U	Intracellular trafficking, secretion, and vesicular transport	CELLULAR PROCESSES AND SIGNALING
FDZ14_RS03985	COG0608	U	Intracellular trafficking, secretion, and vesicular transport	CELLULAR PROCESSES AND SIGNALING
FDZ14_RS03990	COG0503	F	Nucleotide transport and metabolism	METABOLISM
FDZ14_RS03995	COG0317	K;T	Transcription; Signal transduction mechanisms	INFORMATION STORAGE AND PROCESSING;CELLULAR PROCESSES AND SIGNALING
FDZ14_RS04000	COG1490	J	Translation, ribosomal structure and biogenesis	INFORMATION STORAGE AND PROCESSING
FDZ14_RS04005	COG0860	J	Translation, ribosomal structure and biogenesis	INFORMATION STORAGE AND PROCESSING
FDZ14_RS04010	ENOG410Z55Z	S	Function unknown	POORLY CHARACTERIZED
FDZ14_RS04015	COG0124	J	Translation, ribosomal structure and biogenesis	INFORMATION STORAGE AND PROCESSING
FDZ14_RS04020	COG0173	J	Translation, ribosomal structure and biogenesis	INFORMATION STORAGE AND PROCESSING
FDZ14_RS04030	COG1179	H	Coenzyme transport and metabolism	METABOLISM
FDZ14_RS04035	COG0226	P	Inorganic ion transport and metabolism	METABOLISM
FDZ14_RS04040	COG0573	P	Inorganic ion transport and metabolism	METABOLISM
FDZ14_RS04045	COG0581	P	Inorganic ion transport and metabolism	METABOLISM
FDZ14_RS04050	COG2256	L	Replication, recombination and repair	INFORMATION STORAGE AND PROCESSING
FDZ14_RS04055	COG1959	K	Transcription	INFORMATION STORAGE AND PROCESSING
FDZ14_RS04060	COG1104	K	Transcription	INFORMATION STORAGE AND PROCESSING
FDZ14_RS04065	COG0482	J	Translation, ribosomal structure and biogenesis	INFORMATION STORAGE AND PROCESSING
FDZ14_RS04070	ENOG4111U03	S	Function unknown	POORLY CHARACTERIZED
FDZ14_RS04075	COG0507	S	Function unknown	POORLY CHARACTERIZED
FDZ14_RS04090	COG0628	S	Function unknown	POORLY CHARACTERIZED
FDZ14_RS04095	COG0013	J	Translation, ribosomal structure and biogenesis	INFORMATION STORAGE AND PROCESSING
FDZ14_RS04100	COG4472	S	Function unknown	POORLY CHARACTERIZED
FDZ14_RS04105	COG0816	L	Replication, recombination and repair	INFORMATION STORAGE AND PROCESSING
FDZ14_RS04110	COG3906	S	Function unknown	POORLY CHARACTERIZED
FDZ14_RS04115	COG1559	S	Function unknown	POORLY CHARACTERIZED
FDZ14_RS04120	COG4122	S	Function unknown	POORLY CHARACTERIZED
FDZ14_RS04125	COG0826	O	Posttranslational modification, protein turnover, chaperones	CELLULAR PROCESSES AND SIGNALING
FDZ14_RS04130	COG0826	O	Posttranslational modification, protein turnover, chaperones	CELLULAR PROCESSES AND SIGNALING
FDZ14_RS04135	COG0572	F	Nucleotide transport and metabolism	METABOLISM
FDZ14_RS04140	COG0782	F	Nucleotide transport and metabolism	METABOLISM
FDZ14_RS04145	COG1335	F	Nucleotide transport and metabolism	METABOLISM
FDZ14_RS04150	COG0768	F	Nucleotide transport and metabolism	METABOLISM
FDZ14_RS04160	ENOG41126WJ	S	Function unknown	POORLY CHARACTERIZED
FDZ14_RS04170	COG0775	F	Nucleotide transport and metabolism	METABOLISM
FDZ14_RS04175	COG0031	F	Nucleotide transport and metabolism	METABOLISM
FDZ14_RS04180	COG0626	E	Amino acid transport and metabolism	METABOLISM
FDZ14_RS04195	COG1191	E	Amino acid transport and metabolism	METABOLISM
FDZ14_RS04205	COG1183	I	Lipid transport and metabolism	METABOLISM
FDZ14_RS04210	COG0688	I	Lipid transport and metabolism	METABOLISM
FDZ14_RS04220	COG2179	I	Lipid transport and metabolism	METABOLISM
FDZ14_RS04225	COG1161	S	Function unknown	POORLY CHARACTERIZED
FDZ14_RS04230	COG0169	E	Amino acid transport and metabolism	METABOLISM
FDZ14_RS04235	COG1534	J	Translation, ribosomal structure and biogenesis	INFORMATION STORAGE AND PROCESSING
FDZ14_RS04240	COG1057	J	Translation, ribosomal structure and biogenesis	INFORMATION STORAGE AND PROCESSING
FDZ14_RS04245	COG1713	H	Coenzyme transport and metabolism	METABOLISM
FDZ14_RS04250	COG0799	S	Function unknown	POORLY CHARACTERIZED
FDZ14_RS04255	COG0500	S	Function unknown	POORLY CHARACTERIZED
FDZ14_RS04260	COG0345	E	Amino acid transport and metabolism	METABOLISM
FDZ14_RS04265	COG1555	L	Replication, recombination and repair	INFORMATION STORAGE AND PROCESSING
FDZ14_RS04270	COG2131	F	Nucleotide transport and metabolism	METABOLISM
FDZ14_RS04275	COG0658	S	Function unknown	POORLY CHARACTERIZED
FDZ14_RS04285	COG1466	L	Replication, recombination and repair	INFORMATION STORAGE AND PROCESSING
FDZ14_RS04290	COG0268	J	Translation, ribosomal structure and biogenesis	INFORMATION STORAGE AND PROCESSING
FDZ14_RS04295	ENOG410XNXE	O	Posttranslational modification, protein turnover, chaperones	CELLULAR PROCESSES AND SIGNALING
FDZ14_RS04300	ENOG410YT50	S	Function unknown	POORLY CHARACTERIZED
FDZ14_RS04305	COG0481	M	Cell wall/membrane/envelope biogenesis	CELLULAR PROCESSES AND SIGNALING
FDZ14_RS04310	COG0635	H	Coenzyme transport and metabolism	METABOLISM
FDZ14_RS04315	COG1420	K	Transcription	INFORMATION STORAGE AND PROCESSING
FDZ14_RS04320	COG0576	O	Posttranslational modification, protein turnover, chaperones	CELLULAR PROCESSES AND SIGNALING
FDZ14_RS04325	COG0443	O	Posttranslational modification, protein turnover, chaperones	CELLULAR PROCESSES AND SIGNALING
FDZ14_RS04330	COG0484	O	Posttranslational modification, protein turnover, chaperones	CELLULAR PROCESSES AND SIGNALING
FDZ14_RS04335	COG2264	J	Translation, ribosomal structure and biogenesis	INFORMATION STORAGE AND PROCESSING
FDZ14_RS04340	COG1385	S	Function unknown	POORLY CHARACTERIZED
FDZ14_RS04345	COG0621	J	Translation, ribosomal structure and biogenesis	INFORMATION STORAGE AND PROCESSING
FDZ14_RS04350	COG0828	J	Translation, ribosomal structure and biogenesis	INFORMATION STORAGE AND PROCESSING
FDZ14_RS04355	COG1610	S	Function unknown	POORLY CHARACTERIZED
FDZ14_RS04360	COG1030	O	Posttranslational modification, protein turnover, chaperones	CELLULAR PROCESSES AND SIGNALING
FDZ14_RS04365	COG4864	S	Function unknown	POORLY CHARACTERIZED
FDZ14_RS04375	ENOG410XV43	S	Function unknown	POORLY CHARACTERIZED
FDZ14_RS04380	ENOG410XR5M	S	Function unknown	POORLY CHARACTERIZED
FDZ14_RS04385	COG1702	T	Signal transduction mechanisms	CELLULAR PROCESSES AND SIGNALING
FDZ14_RS04390	COG1480	T	Signal transduction mechanisms	CELLULAR PROCESSES AND SIGNALING
FDZ14_RS04395	COG0319	S	Function unknown	POORLY CHARACTERIZED
FDZ14_RS04400	COG0818	M	Cell wall/membrane/envelope biogenesis	CELLULAR PROCESSES AND SIGNALING
FDZ14_RS04405	COG0295	F	Nucleotide transport and metabolism	METABOLISM
FDZ14_RS04410	COG1159	S	Function unknown	POORLY CHARACTERIZED
FDZ14_RS04420	COG1381	L	Replication, recombination and repair	INFORMATION STORAGE AND PROCESSING
FDZ14_RS04425	COG0517	L	Replication, recombination and repair	INFORMATION STORAGE AND PROCESSING
FDZ14_RS04430	COG1806	S	Function unknown	POORLY CHARACTERIZED
FDZ14_RS04435	COG1671	S	Function unknown	POORLY CHARACTERIZED
FDZ14_RS04440	COG0358	S	Function unknown	POORLY CHARACTERIZED
FDZ14_RS04445	COG0568	S	Function unknown	POORLY CHARACTERIZED
FDZ14_RS04450	COG1960	S	Function unknown	POORLY CHARACTERIZED
FDZ14_RS04455	COG2010	S	Function unknown	POORLY CHARACTERIZED
FDZ14_RS04460	COG2384	S	Function unknown	POORLY CHARACTERIZED
FDZ14_RS04465	COG3323	S	Function unknown	POORLY CHARACTERIZED
FDZ14_RS04470	COG0761	I	Lipid transport and metabolism	METABOLISM
FDZ14_RS04475	ENOG410XYUH	S	Function unknown	POORLY CHARACTERIZED
FDZ14_RS04480	COG0513	S	Function unknown	POORLY CHARACTERIZED
FDZ14_RS04485	COG0648	S	Function unknown	POORLY CHARACTERIZED
FDZ14_RS04495	COG1121	P	Inorganic ion transport and metabolism	METABOLISM
FDZ14_RS04500	COG1108	P	Inorganic ion transport and metabolism	METABOLISM
FDZ14_RS04505	COG0735	K	Transcription	INFORMATION STORAGE AND PROCESSING
FDZ14_RS04510	COG5663	S	Function unknown	POORLY CHARACTERIZED
FDZ14_RS04520	COG0821	I	Lipid transport and metabolism	METABOLISM
FDZ14_RS04525	ENOG410Y4M5	S	Function unknown	POORLY CHARACTERIZED
FDZ14_RS04540	COG2839	S	Function unknown	POORLY CHARACTERIZED
FDZ14_RS04570	COG0605	P	Inorganic ion transport and metabolism	METABOLISM
FDZ14_RS04580	COG0768	P	Inorganic ion transport and metabolism	METABOLISM
FDZ14_RS04585	COG1117	P	Inorganic ion transport and metabolism	METABOLISM
FDZ14_RS04590	COG0704	P	Inorganic ion transport and metabolism	METABOLISM
FDZ14_RS04595	COG3330	S	Function unknown	POORLY CHARACTERIZED
FDZ14_RS04600	COG0438	S	Function unknown	POORLY CHARACTERIZED
FDZ14_RS04605	COG1109	G	Carbohydrate transport and metabolism	METABOLISM
FDZ14_RS04610	COG0267	J	Translation, ribosomal structure and biogenesis	INFORMATION STORAGE AND PROCESSING
FDZ14_RS04615	COG0212	H	Coenzyme transport and metabolism	METABOLISM
FDZ14_RS04620	COG1836	S	Function unknown	POORLY CHARACTERIZED
FDZ14_RS04630	COG0705	S	Function unknown	POORLY CHARACTERIZED
FDZ14_RS04635	COG4483	S	Function unknown	POORLY CHARACTERIZED
FDZ14_RS04640	COG1940	S	Function unknown	POORLY CHARACTERIZED
FDZ14_RS04645	COG2866	E	Amino acid transport and metabolism	METABOLISM
FDZ14_RS04655	COG0491	E	Amino acid transport and metabolism	METABOLISM
FDZ14_RS04665	COG1393	E	Amino acid transport and metabolism	METABOLISM
FDZ14_RS04670	COG2804	U	Intracellular trafficking, secretion, and vesicular transport	CELLULAR PROCESSES AND SIGNALING
FDZ14_RS04675	COG1459	U	Intracellular trafficking, secretion, and vesicular transport	CELLULAR PROCESSES AND SIGNALING
FDZ14_RS04680	ENOG410XUCS	U	Intracellular trafficking, secretion, and vesicular transport	CELLULAR PROCESSES AND SIGNALING
FDZ14_RS04685	ENOG410XUG8	U	Intracellular trafficking, secretion, and vesicular transport	CELLULAR PROCESSES AND SIGNALING
FDZ14_RS04695	COG4940	U	Intracellular trafficking, secretion, and vesicular transport	CELLULAR PROCESSES AND SIGNALING
FDZ14_RS04695	ENOG410ZCAZ	S	Function unknown	POORLY CHARACTERIZED
FDZ14_RS04710	ENOG4111PCH	S	Function unknown	POORLY CHARACTERIZED
FDZ14_RS04715	COG0553	S	Function unknown	POORLY CHARACTERIZED
FDZ14_RS04720	COG0404	E	Amino acid transport and metabolism	METABOLISM
FDZ14_RS04725	COG0403	E	Amino acid transport and metabolism	METABOLISM
FDZ14_RS04730	COG1003	E	Amino acid transport and metabolism	METABOLISM
FDZ14_RS04735	COG0607	E	Amino acid transport and metabolism	METABOLISM
FDZ14_RS04740	COG0095	E	Amino acid transport and metabolism	METABOLISM
FDZ14_RS04755	COG1321	K	Transcription	INFORMATION STORAGE AND PROCESSING
FDZ14_RS04760	COG1752	S	Function unknown	POORLY CHARACTERIZED
FDZ14_RS04765	ENOG410Y107	S	Function unknown	POORLY CHARACTERIZED
FDZ14_RS04770	COG3872	S	Function unknown	POORLY CHARACTERIZED
FDZ14_RS04775	ENOG4111YFZ	S	Function unknown	POORLY CHARACTERIZED
FDZ14_RS04780	COG0757	E	Amino acid transport and metabolism	METABOLISM
FDZ14_RS04785	COG0006	E	Amino acid transport and metabolism	METABOLISM
FDZ14_RS04790	COG0231	J	Translation, ribosomal structure and biogenesis	INFORMATION STORAGE AND PROCESSING
FDZ14_RS04795	ENOG41122HC	S	Function unknown	POORLY CHARACTERIZED
FDZ14_RS04800	COG3854	S	Function unknown	POORLY CHARACTERIZED
FDZ14_RS04815	ENOG4111UC5	S	Function unknown	POORLY CHARACTERIZED
FDZ14_RS04820	ENOG410XRMF	S	Function unknown	POORLY CHARACTERIZED
FDZ14_RS04825	ENOG41126UT	S	Function unknown	POORLY CHARACTERIZED
FDZ14_RS04830	ENOG41123Y1	S	Function unknown	POORLY CHARACTERIZED
FDZ14_RS04835	ENOG410Y2K7	S	Function unknown	POORLY CHARACTERIZED
FDZ14_RS04840	COG0511	I	Lipid transport and metabolism	METABOLISM
FDZ14_RS04845	COG0439	I	Lipid transport and metabolism	METABOLISM
FDZ14_RS04850	COG1302	S	Function unknown	POORLY CHARACTERIZED
FDZ14_RS04855	COG0781	K	Transcription	INFORMATION STORAGE AND PROCESSING
FDZ14_RS04860	COG1570	L	Replication, recombination and repair	INFORMATION STORAGE AND PROCESSING
FDZ14_RS04865	COG1722	L	Replication, recombination and repair	INFORMATION STORAGE AND PROCESSING
FDZ14_RS04870	COG0142	H	Coenzyme transport and metabolism	METABOLISM
FDZ14_RS04875	COG1154	H	Coenzyme transport and metabolism	METABOLISM
FDZ14_RS04880	COG1189	J	Translation, ribosomal structure and biogenesis	INFORMATION STORAGE AND PROCESSING
FDZ14_RS04885	COG1438	K	Transcription	INFORMATION STORAGE AND PROCESSING
FDZ14_RS04890	COG0497	L	Replication, recombination and repair	INFORMATION STORAGE AND PROCESSING
FDZ14_RS04895	COG0750	L	Replication, recombination and repair	INFORMATION STORAGE AND PROCESSING
FDZ14_RS04900	COG0784	L	Replication, recombination and repair	INFORMATION STORAGE AND PROCESSING
FDZ14_RS04905	COG3104	E	Amino acid transport and metabolism	METABOLISM
FDZ14_RS04910	ENOG410Y1KD	S	Function unknown	POORLY CHARACTERIZED
FDZ14_RS04915	COG0584	C	Energy production and conversion	METABOLISM
FDZ14_RS04920	ENOG4112AVA	S	Function unknown	POORLY CHARACTERIZED
FDZ14_RS04925	COG3829	S	Function unknown	POORLY CHARACTERIZED
FDZ14_RS04930	COG0280	S	Function unknown	POORLY CHARACTERIZED
FDZ14_RS04935	COG0334	E	Amino acid transport and metabolism	METABOLISM
FDZ14_RS04940	COG3426	C	Energy production and conversion	METABOLISM
FDZ14_RS04945	COG1249	C	Energy production and conversion	METABOLISM
FDZ14_RS04950	COG1071	C	Energy production and conversion	METABOLISM
FDZ14_RS04955	COG0022	C	Energy production and conversion	METABOLISM
FDZ14_RS04960	COG0508	C	Energy production and conversion	METABOLISM
FDZ14_RS04965	COG1884	I	Lipid transport and metabolism	METABOLISM
FDZ14_RS04970	COG2185	I	Lipid transport and metabolism	METABOLISM
FDZ14_RS04975	COG1703	I	Lipid transport and metabolism	METABOLISM
FDZ14_RS04980	ENOG4111J34	S	Function unknown	POORLY CHARACTERIZED
FDZ14_RS04985	COG0834	E	Amino acid transport and metabolism	METABOLISM
FDZ14_RS04990	COG0765	E	Amino acid transport and metabolism	METABOLISM
FDZ14_RS04995	COG1126	E	Amino acid transport and metabolism	METABOLISM
FDZ14_RS05000	COG4129	S	Function unknown	POORLY CHARACTERIZED
FDZ14_RS05005	COG1376	S	Function unknown	POORLY CHARACTERIZED
FDZ14_RS05015	COG0346	E	Amino acid transport and metabolism	METABOLISM
FDZ14_RS05020	COG4799	I	Lipid transport and metabolism	METABOLISM
FDZ14_RS05025	COG2195	E	Amino acid transport and metabolism	METABOLISM
FDZ14_RS05030	COG0493	E	Amino acid transport and metabolism	METABOLISM
FDZ14_RS05035	COG1146	C	Energy production and conversion	METABOLISM
FDZ14_RS05040	COG0044	F	Nucleotide transport and metabolism	METABOLISM
FDZ14_RS05055	COG2508	F	Nucleotide transport and metabolism	METABOLISM
FDZ14_RS05060	COG1012	F	Nucleotide transport and metabolism	METABOLISM
FDZ14_RS05065	COG0161	E	Amino acid transport and metabolism	METABOLISM
FDZ14_RS05070	COG1234	S	Function unknown	POORLY CHARACTERIZED
FDZ14_RS05075	COG1902	C	Energy production and conversion	METABOLISM
FDZ14_RS05080	COG0345	C	Energy production and conversion	METABOLISM
FDZ14_RS05085	COG0491	C	Energy production and conversion	METABOLISM
FDZ14_RS05090	COG0300	C	Energy production and conversion	METABOLISM
FDZ14_RS05095	ENOG41127PI	S	Function unknown	POORLY CHARACTERIZED
FDZ14_RS05100	COG4918	S	Function unknown	POORLY CHARACTERIZED
FDZ14_RS05105	COG1073	S	Function unknown	POORLY CHARACTERIZED
FDZ14_RS05110	COG0119	S	Function unknown	POORLY CHARACTERIZED
FDZ14_RS05115	COG0183	S	Function unknown	POORLY CHARACTERIZED
FDZ14_RS05120	COG1788	I	Lipid transport and metabolism	METABOLISM
FDZ14_RS05125	COG2057	I	Lipid transport and metabolism	METABOLISM
FDZ14_RS05135	COG0667	C	Energy production and conversion	METABOLISM
FDZ14_RS05145	COG0494	C	Energy production and conversion	METABOLISM
FDZ14_RS05155	COG1300	S	Function unknown	POORLY CHARACTERIZED
FDZ14_RS05160	COG0735	S	Function unknown	POORLY CHARACTERIZED
FDZ14_RS05170	COG4974	S	Function unknown	POORLY CHARACTERIZED
FDZ14_RS05175	COG1015	G	Carbohydrate transport and metabolism	METABOLISM
FDZ14_RS05180	COG0005	F	Nucleotide transport and metabolism	METABOLISM
FDZ14_RS05185	COG1686	F	Nucleotide transport and metabolism	METABOLISM
FDZ14_RS05190	COG1366	F	Nucleotide transport and metabolism	METABOLISM
FDZ14_RS05195	COG2172	T	Signal transduction mechanisms	CELLULAR PROCESSES AND SIGNALING
FDZ14_RS05200	COG1191	T	Signal transduction mechanisms	CELLULAR PROCESSES AND SIGNALING
FDZ14_RS05205	ENOG4111IFW	S	Function unknown	POORLY CHARACTERIZED
FDZ14_RS05215	ENOG4111PFY	S	Function unknown	POORLY CHARACTERIZED
FDZ14_RS05220	ENOG410XNPK	S	Function unknown	POORLY CHARACTERIZED
FDZ14_RS05235	ENOG410XNMP	S	Function unknown	POORLY CHARACTERIZED
FDZ14_RS05240	COG0019	E	Amino acid transport and metabolism	METABOLISM
FDZ14_RS05245	COG4086	E	Amino acid transport and metabolism	METABOLISM
FDZ14_RS05250	COG0652	O	Posttranslational modification, protein turnover, chaperones	CELLULAR PROCESSES AND SIGNALING
FDZ14_RS05255	ENOG41121UC	S	Function unknown	POORLY CHARACTERIZED
FDZ14_RS05260	COG1547	S	Function unknown	POORLY CHARACTERIZED
FDZ14_RS05270	COG1354	S	Function unknown	POORLY CHARACTERIZED
FDZ14_RS05275	COG1386	S	Function unknown	POORLY CHARACTERIZED
FDZ14_RS05280	COG1686	S	Function unknown	POORLY CHARACTERIZED
FDZ14_RS05285	COG2715	S	Function unknown	POORLY CHARACTERIZED
FDZ14_RS05290	COG0700	S	Function unknown	POORLY CHARACTERIZED
FDZ14_RS05295	COG1187	S	Function unknown	POORLY CHARACTERIZED
FDZ14_RS05300	COG0526	S	Function unknown	POORLY CHARACTERIZED
FDZ14_RS05305	COG1333	O	Posttranslational modification, protein turnover, chaperones	CELLULAR PROCESSES AND SIGNALING
FDZ14_RS05310	COG0755	O	Posttranslational modification, protein turnover, chaperones	CELLULAR PROCESSES AND SIGNALING
FDZ14_RS05315	COG0745	O	Posttranslational modification, protein turnover, chaperones	CELLULAR PROCESSES AND SIGNALING
FDZ14_RS05320	ENOG410XNMH	O	Posttranslational modification, protein turnover, chaperones	CELLULAR PROCESSES AND SIGNALING
FDZ14_RS05325	COG0739	O	Posttranslational modification, protein turnover, chaperones	CELLULAR PROCESSES AND SIGNALING
FDZ14_RS05330	COG0111	E	Amino acid transport and metabolism	METABOLISM
FDZ14_RS05335	COG3601	S	Function unknown	POORLY CHARACTERIZED
FDZ14_RS05340	COG1141	C	Energy production and conversion	METABOLISM
FDZ14_RS05345	COG4955	S	Function unknown	POORLY CHARACTERIZED
FDZ14_RS05350	COG0514	L	Replication, recombination and repair	INFORMATION STORAGE AND PROCESSING
FDZ14_RS05355	COG1266	S	Function unknown	POORLY CHARACTERIZED
FDZ14_RS05370	COG1408	S	Function unknown	POORLY CHARACTERIZED
FDZ14_RS05375	COG0789	S	Function unknown	POORLY CHARACTERIZED
FDZ14_RS05380	COG4862	O	Posttranslational modification, protein turnover, chaperones	CELLULAR PROCESSES AND SIGNALING
FDZ14_RS05380	ENOG4111GA9	S	Function unknown	POORLY CHARACTERIZED
FDZ14_RS05385	COG0334	S	Function unknown	POORLY CHARACTERIZED
FDZ14_RS05390	COG0492	S	Function unknown	POORLY CHARACTERIZED
FDZ14_RS05395	COG0252	E	Amino acid transport and metabolism	METABOLISM
FDZ14_RS05400	COG2339	S	Function unknown	POORLY CHARACTERIZED
FDZ14_RS05405	COG3409	M	Cell wall/membrane/envelope biogenesis	CELLULAR PROCESSES AND SIGNALING
FDZ14_RS05415	COG5581	M	Cell wall/membrane/envelope biogenesis	CELLULAR PROCESSES AND SIGNALING
FDZ14_RS05420	ENOG410Z4EW	S	Function unknown	POORLY CHARACTERIZED
FDZ14_RS05425	COG0283	F	Nucleotide transport and metabolism	METABOLISM
FDZ14_RS05430	COG0204	F	Nucleotide transport and metabolism	METABOLISM
FDZ14_RS05435	COG0539	F	Nucleotide transport and metabolism	METABOLISM
FDZ14_RS05440	COG1304	C	Energy production and conversion	METABOLISM
FDZ14_RS05445	COG0477	C	Energy production and conversion	METABOLISM
FDZ14_RS05450	ENOG410ZCJA	S	Function unknown	POORLY CHARACTERIZED
FDZ14_RS05455	ENOG41124GU	S	Function unknown	POORLY CHARACTERIZED
FDZ14_RS05460	COG1160	S	Function unknown	POORLY CHARACTERIZED
FDZ14_RS05465	COG0240	C	Energy production and conversion	METABOLISM
FDZ14_RS05475	ENOG4111JTI	S	Function unknown	POORLY CHARACTERIZED
FDZ14_RS05480	ENOG410XQ51	S	Function unknown	POORLY CHARACTERIZED
FDZ14_RS05485	COG0776	S	Function unknown	POORLY CHARACTERIZED
FDZ14_RS05490	COG0302	H	Coenzyme transport and metabolism	METABOLISM
FDZ14_RS05495	ENOG411234W	K	Transcription	INFORMATION STORAGE AND PROCESSING
FDZ14_RS05505	COG2226	H	Coenzyme transport and metabolism	METABOLISM
FDZ14_RS05510	COG0142	H	Coenzyme transport and metabolism	METABOLISM
FDZ14_RS05515	COG0105	H	Coenzyme transport and metabolism	METABOLISM
FDZ14_RS05520	ENOG410XNMH	H	Coenzyme transport and metabolism	METABOLISM
FDZ14_RS05525	COG0082	E	Amino acid transport and metabolism	METABOLISM
FDZ14_RS05530	COG0337	E	Amino acid transport and metabolism	METABOLISM
FDZ14_RS05535	COG0147	E	Amino acid transport and metabolism	METABOLISM
FDZ14_RS05540	COG0547	E	Amino acid transport and metabolism	METABOLISM
FDZ14_RS05545	COG0134	E	Amino acid transport and metabolism	METABOLISM
FDZ14_RS05550	COG0135	E	Amino acid transport and metabolism	METABOLISM
FDZ14_RS05555	COG0133	E	Amino acid transport and metabolism	METABOLISM
FDZ14_RS05560	COG0159	E	Amino acid transport and metabolism	METABOLISM
FDZ14_RS05565	COG0079	E	Amino acid transport and metabolism	METABOLISM
FDZ14_RS05570	COG0287	E	Amino acid transport and metabolism	METABOLISM
FDZ14_RS05575	COG0128	E	Amino acid transport and metabolism	METABOLISM
FDZ14_RS05580	COG0457	S	Function unknown	POORLY CHARACTERIZED
FDZ14_RS05585	COG5582	S	Function unknown	POORLY CHARACTERIZED
FDZ14_RS05595	COG0723	C	Energy production and conversion	METABOLISM
FDZ14_RS05600	COG1290	C	Energy production and conversion	METABOLISM
FDZ14_RS05605	COG1290	C	Energy production and conversion	METABOLISM
FDZ14_RS05610	COG4347	S	Function unknown	POORLY CHARACTERIZED
FDZ14_RS05615	ENOG4112AE1	S	Function unknown	POORLY CHARACTERIZED
FDZ14_RS05620	ENOG41126HU	S	Function unknown	POORLY CHARACTERIZED
FDZ14_RS05630	COG3679	S	Function unknown	POORLY CHARACTERIZED
FDZ14_RS05640	COG4471	S	Function unknown	POORLY CHARACTERIZED
FDZ14_RS05650	COG0742	L	Replication, recombination and repair	INFORMATION STORAGE AND PROCESSING
FDZ14_RS05655	COG0669	H	Coenzyme transport and metabolism	METABOLISM
FDZ14_RS05660	COG3314	S	Function unknown	POORLY CHARACTERIZED
FDZ14_RS05665	ENOG410YEF4	S	Function unknown	POORLY CHARACTERIZED
FDZ14_RS05670	COG3480	T	Signal transduction mechanisms	CELLULAR PROCESSES AND SIGNALING
FDZ14_RS05675	COG1323	S	Function unknown	POORLY CHARACTERIZED
FDZ14_RS05680	COG1399	S	Function unknown	POORLY CHARACTERIZED
FDZ14_RS05685	COG0333	J	Translation, ribosomal structure and biogenesis	INFORMATION STORAGE AND PROCESSING
FDZ14_RS05690	COG1024	J	Translation, ribosomal structure and biogenesis	INFORMATION STORAGE AND PROCESSING
FDZ14_RS05695	ENOG4112D3N	K	Transcription	INFORMATION STORAGE AND PROCESSING
FDZ14_RS05705	COG0439	K	Transcription	INFORMATION STORAGE AND PROCESSING
FDZ14_RS05710	COG0511	K	Transcription	INFORMATION STORAGE AND PROCESSING
FDZ14_RS05715	COG4799	K	Transcription	INFORMATION STORAGE AND PROCESSING
FDZ14_RS05720	COG1893	H	Coenzyme transport and metabolism	METABOLISM
FDZ14_RS05730	COG4365	S	Function unknown	POORLY CHARACTERIZED
FDZ14_RS05735	COG0275	M	Cell wall/membrane/envelope biogenesis	CELLULAR PROCESSES AND SIGNALING
FDZ14_RS05740	COG4839	D	Cell cycle control, cell division, chromosome partitioning	CELLULAR PROCESSES AND SIGNALING
FDZ14_RS05745	COG0768	D	Cell cycle control, cell division, chromosome partitioning	CELLULAR PROCESSES AND SIGNALING
FDZ14_RS05750	COG0768	D	Cell cycle control, cell division, chromosome partitioning	CELLULAR PROCESSES AND SIGNALING
FDZ14_RS05755	COG0769	D	Cell cycle control, cell division, chromosome partitioning	CELLULAR PROCESSES AND SIGNALING
FDZ14_RS05760	COG0472	D	Cell cycle control, cell division, chromosome partitioning	CELLULAR PROCESSES AND SIGNALING
FDZ14_RS05765	COG0771	D	Cell cycle control, cell division, chromosome partitioning	CELLULAR PROCESSES AND SIGNALING
FDZ14_RS05770	COG0772	D	Cell cycle control, cell division, chromosome partitioning	CELLULAR PROCESSES AND SIGNALING
FDZ14_RS05775	COG0812	D	Cell cycle control, cell division, chromosome partitioning	CELLULAR PROCESSES AND SIGNALING
FDZ14_RS05780	COG1589	M	Cell wall/membrane/envelope biogenesis	CELLULAR PROCESSES AND SIGNALING
FDZ14_RS05785	COG0849	D	Cell cycle control, cell division, chromosome partitioning	CELLULAR PROCESSES AND SIGNALING
FDZ14_RS05790	COG0206	D	Cell cycle control, cell division, chromosome partitioning	CELLULAR PROCESSES AND SIGNALING
FDZ14_RS05795	ENOG410ZYCZ	S	Function unknown	POORLY CHARACTERIZED
FDZ14_RS05800	COG1191	S	Function unknown	POORLY CHARACTERIZED
FDZ14_RS05805	COG1191	S	Function unknown	POORLY CHARACTERIZED
FDZ14_RS05810	COG1873	S	Function unknown	POORLY CHARACTERIZED
FDZ14_RS05815	COG1496	S	Function unknown	POORLY CHARACTERIZED
FDZ14_RS05820	COG0325	S	Function unknown	POORLY CHARACTERIZED
FDZ14_RS05825	COG1799	S	Function unknown	POORLY CHARACTERIZED
FDZ14_RS05830	COG0762	S	Function unknown	POORLY CHARACTERIZED
FDZ14_RS05835	COG2302	J	Translation, ribosomal structure and biogenesis	INFORMATION STORAGE AND PROCESSING
FDZ14_RS05840	COG3599	D	Cell cycle control, cell division, chromosome partitioning	CELLULAR PROCESSES AND SIGNALING
FDZ14_RS05845	COG0060	J	Translation, ribosomal structure and biogenesis	INFORMATION STORAGE AND PROCESSING
FDZ14_RS05855	COG0597	M;U	Cell wall/membrane/envelope biogenesis; Intracellular trafficking, secretion, and vesicular transport	CELLULAR PROCESSES AND SIGNALING;CELLULAR PROCESSES AND SIGNALING
FDZ14_RS05860	COG0564	J	Translation, ribosomal structure and biogenesis	INFORMATION STORAGE AND PROCESSING
FDZ14_RS05865	COG2065	F	Nucleotide transport and metabolism	METABOLISM
FDZ14_RS05870	COG2233	F	Nucleotide transport and metabolism	METABOLISM
FDZ14_RS05875	COG0540	F	Nucleotide transport and metabolism	METABOLISM
FDZ14_RS05880	COG0044	F	Nucleotide transport and metabolism	METABOLISM
FDZ14_RS05885	COG0505	F	Nucleotide transport and metabolism	METABOLISM
FDZ14_RS05890	COG0458	F	Nucleotide transport and metabolism	METABOLISM
FDZ14_RS05895	COG0543	C	Energy production and conversion	METABOLISM
FDZ14_RS05900	COG0167	F	Nucleotide transport and metabolism	METABOLISM
FDZ14_RS05905	COG0284	F	Nucleotide transport and metabolism	METABOLISM
FDZ14_RS05910	COG0461	F	Nucleotide transport and metabolism	METABOLISM
FDZ14_RS05915	COG1293	K	Transcription	INFORMATION STORAGE AND PROCESSING
FDZ14_RS05920	COG0474	P	Inorganic ion transport and metabolism	METABOLISM
FDZ14_RS05925	COG1561	S	Function unknown	POORLY CHARACTERIZED
FDZ14_RS05935	COG0194	F	Nucleotide transport and metabolism	METABOLISM
FDZ14_RS05940	COG1758	K	Transcription	INFORMATION STORAGE AND PROCESSING
FDZ14_RS05945	COG0452	H	Coenzyme transport and metabolism	METABOLISM
FDZ14_RS05950	COG1198	L	Replication, recombination and repair	INFORMATION STORAGE AND PROCESSING
FDZ14_RS05955	COG0242	J	Translation, ribosomal structure and biogenesis	INFORMATION STORAGE AND PROCESSING
FDZ14_RS05960	COG0223	J	Translation, ribosomal structure and biogenesis	INFORMATION STORAGE AND PROCESSING
FDZ14_RS05965	COG0144	J	Translation, ribosomal structure and biogenesis	INFORMATION STORAGE AND PROCESSING
FDZ14_RS05970	COG0820	J	Translation, ribosomal structure and biogenesis	INFORMATION STORAGE AND PROCESSING
FDZ14_RS05975	COG0631	T	Signal transduction mechanisms	CELLULAR PROCESSES AND SIGNALING
FDZ14_RS05980	COG0515	T	Signal transduction mechanisms	CELLULAR PROCESSES AND SIGNALING
FDZ14_RS05985	COG1162	S	Function unknown	POORLY CHARACTERIZED
FDZ14_RS05990	COG0036	G	Carbohydrate transport and metabolism	METABOLISM
FDZ14_RS05995	COG1564	H	Coenzyme transport and metabolism	METABOLISM
FDZ14_RS06005	COG0227	J	Translation, ribosomal structure and biogenesis	INFORMATION STORAGE AND PROCESSING
FDZ14_RS06010	COG1302	J	Translation, ribosomal structure and biogenesis	INFORMATION STORAGE AND PROCESSING
FDZ14_RS06015	COG1461	S	Function unknown	POORLY CHARACTERIZED
FDZ14_RS06020	COG1299	G	Carbohydrate transport and metabolism	METABOLISM
FDZ14_RS06025	COG1760	E	Amino acid transport and metabolism	METABOLISM
FDZ14_RS06035	COG1200	L	Replication, recombination and repair	INFORMATION STORAGE AND PROCESSING
FDZ14_RS06040	COG2050	L	Replication, recombination and repair	INFORMATION STORAGE AND PROCESSING
FDZ14_RS06045	COG0416	I	Lipid transport and metabolism	METABOLISM
FDZ14_RS06050	COG0331	I	Lipid transport and metabolism	METABOLISM
FDZ14_RS06055	ENOG410XNW1	S	Function unknown	POORLY CHARACTERIZED
FDZ14_RS06060	COG0236	S	Function unknown	POORLY CHARACTERIZED
FDZ14_RS06065	COG0571	K	Transcription	INFORMATION STORAGE AND PROCESSING
FDZ14_RS06070	COG1196	K	Transcription	INFORMATION STORAGE AND PROCESSING
FDZ14_RS06075	COG0552	U	Intracellular trafficking, secretion, and vesicular transport	CELLULAR PROCESSES AND SIGNALING
FDZ14_RS06080	COG2739	S	Function unknown	POORLY CHARACTERIZED
FDZ14_RS06085	COG0541	U	Intracellular trafficking, secretion, and vesicular transport	CELLULAR PROCESSES AND SIGNALING
FDZ14_RS06090	COG0228	J	Translation, ribosomal structure and biogenesis	INFORMATION STORAGE AND PROCESSING
FDZ14_RS06095	COG1837	S	Function unknown	POORLY CHARACTERIZED
FDZ14_RS06105	COG0806	J	Translation, ribosomal structure and biogenesis	INFORMATION STORAGE AND PROCESSING
FDZ14_RS06110	COG0336	J	Translation, ribosomal structure and biogenesis	INFORMATION STORAGE AND PROCESSING
FDZ14_RS06115	COG0335	J	Translation, ribosomal structure and biogenesis	INFORMATION STORAGE AND PROCESSING
FDZ14_RS06120	COG0681	J	Translation, ribosomal structure and biogenesis	INFORMATION STORAGE AND PROCESSING
FDZ14_RS06125	COG1161	J	Translation, ribosomal structure and biogenesis	INFORMATION STORAGE AND PROCESSING
FDZ14_RS06130	COG0164	J	Translation, ribosomal structure and biogenesis	INFORMATION STORAGE AND PROCESSING
FDZ14_RS06135	COG0045	C	Energy production and conversion	METABOLISM
FDZ14_RS06140	COG0074	C	Energy production and conversion	METABOLISM
FDZ14_RS06145	COG0758	C	Energy production and conversion	METABOLISM
FDZ14_RS06150	COG0551	L	Replication, recombination and repair	INFORMATION STORAGE AND PROCESSING
FDZ14_RS06155	COG1206	J	Translation, ribosomal structure and biogenesis	INFORMATION STORAGE AND PROCESSING
FDZ14_RS06160	COG4974	J	Translation, ribosomal structure and biogenesis	INFORMATION STORAGE AND PROCESSING
FDZ14_RS06165	COG5405	O	Posttranslational modification, protein turnover, chaperones	CELLULAR PROCESSES AND SIGNALING
FDZ14_RS06170	COG1220	O	Posttranslational modification, protein turnover, chaperones	CELLULAR PROCESSES AND SIGNALING
FDZ14_RS06175	COG4465	K	Transcription	INFORMATION STORAGE AND PROCESSING
FDZ14_RS06180	COG1815	K	Transcription	INFORMATION STORAGE AND PROCESSING
FDZ14_RS06185	COG1558	K	Transcription	INFORMATION STORAGE AND PROCESSING
FDZ14_RS06190	COG1677	N	Cell motility	CELLULAR PROCESSES AND SIGNALING
FDZ14_RS06195	COG1766	N	Cell motility	CELLULAR PROCESSES AND SIGNALING
FDZ14_RS06200	COG1536	N	Cell motility	CELLULAR PROCESSES AND SIGNALING
FDZ14_RS06205	COG1317	N	Cell motility	CELLULAR PROCESSES AND SIGNALING
FDZ14_RS06210	COG1157	N	Cell motility	CELLULAR PROCESSES AND SIGNALING
FDZ14_RS06215	COG2882	N	Cell motility	CELLULAR PROCESSES AND SIGNALING
FDZ14_RS06220	ENOG4111U9T	S	Function unknown	POORLY CHARACTERIZED
FDZ14_RS06225	ENOG410XUTY	N	Cell motility	CELLULAR PROCESSES AND SIGNALING
FDZ14_RS06230	COG1843	N	Cell motility	CELLULAR PROCESSES AND SIGNALING
FDZ14_RS06235	COG4786	N	Cell motility	CELLULAR PROCESSES AND SIGNALING
FDZ14_RS06240	COG1582	N	Cell motility	CELLULAR PROCESSES AND SIGNALING
FDZ14_RS06245	COG1580	N	Cell motility	CELLULAR PROCESSES AND SIGNALING
FDZ14_RS06250	COG1868	N	Cell motility	CELLULAR PROCESSES AND SIGNALING
FDZ14_RS06255	COG1776	N	Cell motility	CELLULAR PROCESSES AND SIGNALING
FDZ14_RS06260	COG0784	N	Cell motility	CELLULAR PROCESSES AND SIGNALING
FDZ14_RS06265	ENOG410XUNH	N	Cell motility	CELLULAR PROCESSES AND SIGNALING
FDZ14_RS06270	COG1338	N	Cell motility	CELLULAR PROCESSES AND SIGNALING
FDZ14_RS06275	COG1987	N	Cell motility	CELLULAR PROCESSES AND SIGNALING
FDZ14_RS06280	COG1684	N	Cell motility	CELLULAR PROCESSES AND SIGNALING
FDZ14_RS06285	COG1377	N	Cell motility	CELLULAR PROCESSES AND SIGNALING
FDZ14_RS06290	COG1298	N	Cell motility	CELLULAR PROCESSES AND SIGNALING
FDZ14_RS06295	COG1419	N	Cell motility	CELLULAR PROCESSES AND SIGNALING
FDZ14_RS06300	COG0455	D	Cell cycle control, cell division, chromosome partitioning	CELLULAR PROCESSES AND SIGNALING
FDZ14_RS06305	COG2201	D	Cell cycle control, cell division, chromosome partitioning	CELLULAR PROCESSES AND SIGNALING
FDZ14_RS06310	COG0643	T	Signal transduction mechanisms	CELLULAR PROCESSES AND SIGNALING
FDZ14_RS06315	COG0835	T	Signal transduction mechanisms	CELLULAR PROCESSES AND SIGNALING
FDZ14_RS06320	COG1871	N;T	Cell motility; Signal transduction mechanisms	CELLULAR PROCESSES AND SIGNALING;CELLULAR PROCESSES AND SIGNALING
FDZ14_RS06325	COG1191	N;T	Cell motility; Signal transduction mechanisms	CELLULAR PROCESSES AND SIGNALING;CELLULAR PROCESSES AND SIGNALING
FDZ14_RS06330	ENOG410ZUGJ	S	Function unknown	POORLY CHARACTERIZED
FDZ14_RS06335	COG0052	J	Translation, ribosomal structure and biogenesis	INFORMATION STORAGE AND PROCESSING
FDZ14_RS06340	COG0264	J	Translation, ribosomal structure and biogenesis	INFORMATION STORAGE AND PROCESSING
FDZ14_RS06345	COG0528	F	Nucleotide transport and metabolism	METABOLISM
FDZ14_RS06350	COG0233	J	Translation, ribosomal structure and biogenesis	INFORMATION STORAGE AND PROCESSING
FDZ14_RS06355	COG0020	I	Lipid transport and metabolism	METABOLISM
FDZ14_RS06360	COG0575	I	Lipid transport and metabolism	METABOLISM
FDZ14_RS06365	COG0743	I	Lipid transport and metabolism	METABOLISM
FDZ14_RS06370	COG0750	I	Lipid transport and metabolism	METABOLISM
FDZ14_RS06375	COG0442	J	Translation, ribosomal structure and biogenesis	INFORMATION STORAGE AND PROCESSING
FDZ14_RS06380	COG2176	J	Translation, ribosomal structure and biogenesis	INFORMATION STORAGE AND PROCESSING
FDZ14_RS06385	COG0779	S	Function unknown	POORLY CHARACTERIZED
FDZ14_RS06390	COG0195	K	Transcription	INFORMATION STORAGE AND PROCESSING
FDZ14_RS06395	COG2740	K	Transcription	INFORMATION STORAGE AND PROCESSING
FDZ14_RS06400	COG1358	J	Translation, ribosomal structure and biogenesis	INFORMATION STORAGE AND PROCESSING
FDZ14_RS06405	COG0532	J	Translation, ribosomal structure and biogenesis	INFORMATION STORAGE AND PROCESSING
FDZ14_RS06410	COG1550	S	Function unknown	POORLY CHARACTERIZED
FDZ14_RS06415	COG0858	J	Translation, ribosomal structure and biogenesis	INFORMATION STORAGE AND PROCESSING
FDZ14_RS06420	COG0130	J	Translation, ribosomal structure and biogenesis	INFORMATION STORAGE AND PROCESSING
FDZ14_RS06425	COG0196	H	Coenzyme transport and metabolism	METABOLISM
FDZ14_RS06430	COG0184	J	Translation, ribosomal structure and biogenesis	INFORMATION STORAGE AND PROCESSING
FDZ14_RS06435	COG1185	J	Translation, ribosomal structure and biogenesis	INFORMATION STORAGE AND PROCESSING
FDZ14_RS06440	COG0726	J	Translation, ribosomal structure and biogenesis	INFORMATION STORAGE AND PROCESSING
FDZ14_RS06445	COG0612	O	Posttranslational modification, protein turnover, chaperones	CELLULAR PROCESSES AND SIGNALING
FDZ14_RS06450	COG1873	O	Posttranslational modification, protein turnover, chaperones	CELLULAR PROCESSES AND SIGNALING
FDZ14_RS06455	ENOG4111H6E	S	Function unknown	POORLY CHARACTERIZED
FDZ14_RS06460	COG0452	S	Function unknown	POORLY CHARACTERIZED
FDZ14_RS06465	COG0136	S	Function unknown	POORLY CHARACTERIZED
FDZ14_RS06470	COG0527	S	Function unknown	POORLY CHARACTERIZED
FDZ14_RS06475	COG0329	E	Amino acid transport and metabolism	METABOLISM
FDZ14_RS06480	COG0595	E	Amino acid transport and metabolism	METABOLISM
FDZ14_RS06485	COG0740	E	Amino acid transport and metabolism	METABOLISM
FDZ14_RS06490	ENOG410XVMS	S	Function unknown	POORLY CHARACTERIZED
FDZ14_RS06495	COG1674	S	Function unknown	POORLY CHARACTERIZED
FDZ14_RS06500	COG2188	K	Transcription	INFORMATION STORAGE AND PROCESSING
FDZ14_RS06505	COG1744	S	Function unknown	POORLY CHARACTERIZED
FDZ14_RS06510	COG3845	S	Function unknown	POORLY CHARACTERIZED
FDZ14_RS06515	COG4603	S	Function unknown	POORLY CHARACTERIZED
FDZ14_RS06520	COG1079	S	Function unknown	POORLY CHARACTERIZED
FDZ14_RS06525	COG0612	S	Function unknown	POORLY CHARACTERIZED
FDZ14_RS06530	COG0612	S	Function unknown	POORLY CHARACTERIZED
FDZ14_RS06535	ENOG410XNW1	S	Function unknown	POORLY CHARACTERIZED
FDZ14_RS06540	ENOG411237P	S	Function unknown	POORLY CHARACTERIZED
FDZ14_RS06545	ENOG410XSRB	S	Function unknown	POORLY CHARACTERIZED
FDZ14_RS06550	COG1426	S	Function unknown	POORLY CHARACTERIZED
FDZ14_RS06555	COG0558	I	Lipid transport and metabolism	METABOLISM
FDZ14_RS06560	COG1058	H	Coenzyme transport and metabolism	METABOLISM
FDZ14_RS06565	COG0468	L	Replication, recombination and repair	INFORMATION STORAGE AND PROCESSING
FDZ14_RS06570	COG1418	L	Replication, recombination and repair	INFORMATION STORAGE AND PROCESSING
FDZ14_RS06575	COG1692	S	Function unknown	POORLY CHARACTERIZED
FDZ14_RS06585	COG2355	E	Amino acid transport and metabolism	METABOLISM
FDZ14_RS06595	COG0674	C	Energy production and conversion	METABOLISM
FDZ14_RS06600	COG1013	C	Energy production and conversion	METABOLISM
FDZ14_RS06605	COG0621	C	Energy production and conversion	METABOLISM
FDZ14_RS06610	COG4550	S	Function unknown	POORLY CHARACTERIZED
FDZ14_RS06615	ENOG4111JGI	M	Cell wall/membrane/envelope biogenesis	CELLULAR PROCESSES AND SIGNALING
FDZ14_RS06620	COG0531	E	Amino acid transport and metabolism	METABOLISM
FDZ14_RS06625	COG0249	L	Replication, recombination and repair	INFORMATION STORAGE AND PROCESSING
FDZ14_RS06630	COG0323	L	Replication, recombination and repair	INFORMATION STORAGE AND PROCESSING
FDZ14_RS06635	COG0324	J	Translation, ribosomal structure and biogenesis	INFORMATION STORAGE AND PROCESSING
FDZ14_RS06640	COG1923	T	Signal transduction mechanisms	CELLULAR PROCESSES AND SIGNALING
FDZ14_RS06645	COG0464	T	Signal transduction mechanisms	CELLULAR PROCESSES AND SIGNALING
FDZ14_RS06650	COG2860	S	Function unknown	POORLY CHARACTERIZED
FDZ14_RS06655	COG2262	S	Function unknown	POORLY CHARACTERIZED
FDZ14_RS06660	COG4100	P	Inorganic ion transport and metabolism	METABOLISM
FDZ14_RS06665	COG0789	P	Inorganic ion transport and metabolism	METABOLISM
FDZ14_RS06670	COG0174	P	Inorganic ion transport and metabolism	METABOLISM
FDZ14_RS06675	COG0860	P	Inorganic ion transport and metabolism	METABOLISM
FDZ14_RS06675	COG3858	G	Carbohydrate transport and metabolism	METABOLISM
FDZ14_RS06680	COG0531	G	Carbohydrate transport and metabolism	METABOLISM
FDZ14_RS06685	COG0053	P	Inorganic ion transport and metabolism	METABOLISM
FDZ14_RS06690	COG0463	P	Inorganic ion transport and metabolism	METABOLISM
FDZ14_RS06695	COG2246	S	Function unknown	POORLY CHARACTERIZED
FDZ14_RS06710	COG1974	K	Transcription	INFORMATION STORAGE AND PROCESSING
FDZ14_RS06715	ENOG410XUN9	S	Function unknown	POORLY CHARACTERIZED
FDZ14_RS06720	COG1961	S	Function unknown	POORLY CHARACTERIZED
FDZ14_RS06725	COG4224	S	Function unknown	POORLY CHARACTERIZED
FDZ14_RS06730	COG0021	S	Function unknown	POORLY CHARACTERIZED
FDZ14_RS06740	COG3763	S	Function unknown	POORLY CHARACTERIZED
FDZ14_RS06745	COG1132	V	Defense mechanisms	CELLULAR PROCESSES AND SIGNALING
FDZ14_RS06750	COG1132	V	Defense mechanisms	CELLULAR PROCESSES AND SIGNALING
FDZ14_RS06760	COG0785	O	Posttranslational modification, protein turnover, chaperones	CELLULAR PROCESSES AND SIGNALING
FDZ14_RS06765	COG4843	S	Function unknown	POORLY CHARACTERIZED
FDZ14_RS06770	COG4846	O	Posttranslational modification, protein turnover, chaperones	CELLULAR PROCESSES AND SIGNALING
FDZ14_RS06780	COG0160	E	Amino acid transport and metabolism	METABOLISM
FDZ14_RS06785	COG3829	E	Amino acid transport and metabolism	METABOLISM
FDZ14_RS06790	COG1012	E	Amino acid transport and metabolism	METABOLISM
FDZ14_RS06805	ENOG410XUJ9	S	Function unknown	POORLY CHARACTERIZED
FDZ14_RS06815	COG0415	L	Replication, recombination and repair	INFORMATION STORAGE AND PROCESSING
FDZ14_RS06820	ENOG410XX3F	S	Function unknown	POORLY CHARACTERIZED
FDZ14_RS06825	COG3142	P	Inorganic ion transport and metabolism	METABOLISM
FDZ14_RS06830	COG0160	P	Inorganic ion transport and metabolism	METABOLISM
FDZ14_RS06835	COG0076	E	Amino acid transport and metabolism	METABOLISM
FDZ14_RS06840	COG4264	Q	Secondary metabolites biosynthesis, transport and catabolism	METABOLISM
FDZ14_RS06845	COG1670	J	Translation, ribosomal structure and biogenesis	INFORMATION STORAGE AND PROCESSING
FDZ14_RS06850	COG3486	Q	Secondary metabolites biosynthesis, transport and catabolism	METABOLISM
FDZ14_RS06855	COG0477	Q	Secondary metabolites biosynthesis, transport and catabolism	METABOLISM
FDZ14_RS06860	COG4264	Q	Secondary metabolites biosynthesis, transport and catabolism	METABOLISM
FDZ14_RS06870	COG0788	F	Nucleotide transport and metabolism	METABOLISM
FDZ14_RS06875	COG0207	F	Nucleotide transport and metabolism	METABOLISM
FDZ14_RS06880	COG0262	H	Coenzyme transport and metabolism	METABOLISM
FDZ14_RS06890	COG1171	E	Amino acid transport and metabolism	METABOLISM
FDZ14_RS06900	COG1307	E	Amino acid transport and metabolism	METABOLISM
FDZ14_RS06905	ENOG410XNMH	E	Amino acid transport and metabolism	METABOLISM
FDZ14_RS06910	COG1999	S	Function unknown	POORLY CHARACTERIZED
FDZ14_RS06915	COG2755	S	Function unknown	POORLY CHARACTERIZED
FDZ14_RS06920	COG4698	S	Function unknown	POORLY CHARACTERIZED
FDZ14_RS06925	ENOG4111QW4	S	Function unknown	POORLY CHARACTERIZED
FDZ14_RS06945	ENOG410XNMH	S	Function unknown	POORLY CHARACTERIZED
FDZ14_RS06950	COG2509	S	Function unknown	POORLY CHARACTERIZED
FDZ14_RS06955	COG1301	C	Energy production and conversion	METABOLISM
FDZ14_RS06960	COG0161	C	Energy production and conversion	METABOLISM
FDZ14_RS06965	COG1788	C	Energy production and conversion	METABOLISM
FDZ14_RS06970	COG2057	C	Energy production and conversion	METABOLISM
FDZ14_RS06975	COG0624	C	Energy production and conversion	METABOLISM
FDZ14_RS06985	COG1509	E	Amino acid transport and metabolism	METABOLISM
FDZ14_RS06995	COG0115	E	Amino acid transport and metabolism	METABOLISM
FDZ14_RS07000	COG3594	G	Carbohydrate transport and metabolism	METABOLISM
FDZ14_RS07010	COG4479	S	Function unknown	POORLY CHARACTERIZED
FDZ14_RS07015	ENOG410YKCC	S	Function unknown	POORLY CHARACTERIZED
FDZ14_RS07035	COG0515	S	Function unknown	POORLY CHARACTERIZED
FDZ14_RS07040	COG4326	S	Function unknown	POORLY CHARACTERIZED
FDZ14_RS07045	COG0671	S	Function unknown	POORLY CHARACTERIZED
FDZ14_RS07050	ENOG410YQFH	S	Function unknown	POORLY CHARACTERIZED
FDZ14_RS07055	ENOG410ZH2B	S	Function unknown	POORLY CHARACTERIZED
FDZ14_RS07060	COG0813	F	Nucleotide transport and metabolism	METABOLISM
FDZ14_RS07065	COG0659	P	Inorganic ion transport and metabolism	METABOLISM
FDZ14_RS07070	COG0772	P	Inorganic ion transport and metabolism	METABOLISM
FDZ14_RS07080	ENOG41123MB	P	Inorganic ion transport and metabolism	METABOLISM
FDZ14_RS07085	COG1182	P	Inorganic ion transport and metabolism	METABOLISM
FDZ14_RS07090	COG2190	G	Carbohydrate transport and metabolism	METABOLISM
FDZ14_RS07095	COG3711	K	Transcription	INFORMATION STORAGE AND PROCESSING
FDZ14_RS07100	COG1263	K	Transcription	INFORMATION STORAGE AND PROCESSING
FDZ14_RS07110	COG0706	K	Transcription	INFORMATION STORAGE AND PROCESSING
FDZ14_RS07115	ENOG410YESF	S	Function unknown	POORLY CHARACTERIZED
FDZ14_RS07120	ENOG4111U3U	S	Function unknown	POORLY CHARACTERIZED
FDZ14_RS07125	COG1131	V	Defense mechanisms	CELLULAR PROCESSES AND SIGNALING
FDZ14_RS07130	ENOG411205G	S	Function unknown	POORLY CHARACTERIZED
FDZ14_RS07135	COG0584	S	Function unknown	POORLY CHARACTERIZED
FDZ14_RS07140	ENOG4111JT2	S	Function unknown	POORLY CHARACTERIZED
FDZ14_RS07145	ENOG410Y21Y	M	Cell wall/membrane/envelope biogenesis	CELLULAR PROCESSES AND SIGNALING
FDZ14_RS07150	COG1284	S	Function unknown	POORLY CHARACTERIZED
FDZ14_RS07155	COG0596	S	Function unknown	POORLY CHARACTERIZED
FDZ14_RS07160	COG1725	K	Transcription	INFORMATION STORAGE AND PROCESSING
FDZ14_RS07165	COG1131	K	Transcription	INFORMATION STORAGE AND PROCESSING
FDZ14_RS07185	ENOG4110GMA	S	Function unknown	POORLY CHARACTERIZED
FDZ14_RS07200	COG0432	S	Function unknown	POORLY CHARACTERIZED
FDZ14_RS07205	COG4502	S	Function unknown	POORLY CHARACTERIZED
FDZ14_RS07210	COG3409	S	Function unknown	POORLY CHARACTERIZED
FDZ14_RS07215	COG0205	G	Carbohydrate transport and metabolism	METABOLISM
FDZ14_RS07225	COG0589	T	Signal transduction mechanisms	CELLULAR PROCESSES AND SIGNALING
FDZ14_RS07230	COG0846	T	Signal transduction mechanisms	CELLULAR PROCESSES AND SIGNALING
FDZ14_RS07240	COG1253	K	Transcription	INFORMATION STORAGE AND PROCESSING
FDZ14_RS07245	COG2340	S	Function unknown	POORLY CHARACTERIZED
FDZ14_RS07250	COG0668	S	Function unknown	POORLY CHARACTERIZED
FDZ14_RS07255	COG0385	S	Function unknown	POORLY CHARACTERIZED
FDZ14_RS07265	COG1115	E	Amino acid transport and metabolism	METABOLISM
FDZ14_RS07270	COG1280	E	Amino acid transport and metabolism	METABOLISM
FDZ14_RS07275	COG0456	S	Function unknown	POORLY CHARACTERIZED
FDZ14_RS07280	ENOG410XPK1	S	Function unknown	POORLY CHARACTERIZED
FDZ14_RS07285	COG0491	S	Function unknown	POORLY CHARACTERIZED
FDZ14_RS07290	COG2514	S	Function unknown	POORLY CHARACTERIZED
FDZ14_RS07295	COG1232	H	Coenzyme transport and metabolism	METABOLISM
FDZ14_RS07300	ENOG41100B3	S	Function unknown	POORLY CHARACTERIZED
FDZ14_RS07310	ENOG410XSIV	S	Function unknown	POORLY CHARACTERIZED
FDZ14_RS07325	ENOG4112AD0	S	Function unknown	POORLY CHARACTERIZED
FDZ14_RS07340	ENOG410XYH2	S	Function unknown	POORLY CHARACTERIZED
FDZ14_RS07345	COG1113	S	Function unknown	POORLY CHARACTERIZED
FDZ14_RS07350	COG0454	K	Transcription	INFORMATION STORAGE AND PROCESSING
FDZ14_RS07355	COG0454	K	Transcription	INFORMATION STORAGE AND PROCESSING
FDZ14_RS07360	COG1167	K	Transcription	INFORMATION STORAGE AND PROCESSING
FDZ14_RS07365	ENOG4111ZH1	S	Function unknown	POORLY CHARACTERIZED
FDZ14_RS07370	COG4195	S	Function unknown	POORLY CHARACTERIZED
FDZ14_RS07380	COG1285	S	Function unknown	POORLY CHARACTERIZED
FDZ14_RS07385	COG2910	S	Function unknown	POORLY CHARACTERIZED
FDZ14_RS07390	ENOG41128Z6	S	Function unknown	POORLY CHARACTERIZED
FDZ14_RS07395	COG0730	S	Function unknown	POORLY CHARACTERIZED
FDZ14_RS07400	COG0583	K	Transcription	INFORMATION STORAGE AND PROCESSING
FDZ14_RS07410	ENOG4111TWN	K	Transcription	INFORMATION STORAGE AND PROCESSING
FDZ14_RS07420	COG5505	S	Function unknown	POORLY CHARACTERIZED
FDZ14_RS07425	COG1113	S	Function unknown	POORLY CHARACTERIZED
FDZ14_RS07430	ENOG410ZX0X	S	Function unknown	POORLY CHARACTERIZED
FDZ14_RS07440	COG1902	S	Function unknown	POORLY CHARACTERIZED
FDZ14_RS07445	ENOG410XQC3	S	Function unknown	POORLY CHARACTERIZED
FDZ14_RS07450	COG0662	G	Carbohydrate transport and metabolism	METABOLISM
FDZ14_RS07455	COG1368	G	Carbohydrate transport and metabolism	METABOLISM
FDZ14_RS07460	COG1316	G	Carbohydrate transport and metabolism	METABOLISM
FDZ14_RS07465	COG1284	G	Carbohydrate transport and metabolism	METABOLISM
FDZ14_RS07470	ENOG410ZZ9T	S	Function unknown	POORLY CHARACTERIZED
FDZ14_RS07475	COG3619	S	Function unknown	POORLY CHARACTERIZED
FDZ14_RS07480	COG0753	S	Function unknown	POORLY CHARACTERIZED
FDZ14_RS07485	COG2070	S	Function unknown	POORLY CHARACTERIZED
FDZ14_RS07495	COG1301	S	Function unknown	POORLY CHARACTERIZED
FDZ14_RS07500	COG0730	S	Function unknown	POORLY CHARACTERIZED
FDZ14_RS07505	COG0642	S	Function unknown	POORLY CHARACTERIZED
FDZ14_RS07510	COG1609	S	Function unknown	POORLY CHARACTERIZED
FDZ14_RS07515	COG3408	G	Carbohydrate transport and metabolism	METABOLISM
FDZ14_RS07520	COG1653	G	Carbohydrate transport and metabolism	METABOLISM
FDZ14_RS07525	COG1175	P	Inorganic ion transport and metabolism	METABOLISM
FDZ14_RS07530	COG0395	G	Carbohydrate transport and metabolism	METABOLISM
FDZ14_RS07535	ENOG41127PZ	K	Transcription	INFORMATION STORAGE AND PROCESSING
FDZ14_RS07545	COG4638	P	Inorganic ion transport and metabolism	METABOLISM
FDZ14_RS07555	COG1125	E	Amino acid transport and metabolism	METABOLISM
FDZ14_RS07560	COG1174	E	Amino acid transport and metabolism	METABOLISM
FDZ14_RS07570	COG5522	S	Function unknown	POORLY CHARACTERIZED
FDZ14_RS07575	COG2249	S	Function unknown	POORLY CHARACTERIZED
FDZ14_RS07585	COG1316	S	Function unknown	POORLY CHARACTERIZED
FDZ14_RS07595	COG0006	S	Function unknown	POORLY CHARACTERIZED
FDZ14_RS07605	ENOG410XT9C	S	Function unknown	POORLY CHARACTERIZED
FDZ14_RS07610	COG1802	K	Transcription	INFORMATION STORAGE AND PROCESSING
FDZ14_RS07615	COG1607	I	Lipid transport and metabolism	METABOLISM
FDZ14_RS07620	COG2515	E	Amino acid transport and metabolism	METABOLISM
FDZ14_RS07625	ENOG410XRVP	T	Signal transduction mechanisms	CELLULAR PROCESSES AND SIGNALING
FDZ14_RS07630	COG0745	T	Signal transduction mechanisms	CELLULAR PROCESSES AND SIGNALING
FDZ14_RS07635	COG0265	T	Signal transduction mechanisms	CELLULAR PROCESSES AND SIGNALING
FDZ14_RS07640	COG0760	O	Posttranslational modification, protein turnover, chaperones	CELLULAR PROCESSES AND SIGNALING
FDZ14_RS07645	COG1522	O	Posttranslational modification, protein turnover, chaperones	CELLULAR PROCESSES AND SIGNALING
FDZ14_RS07645	ENOG4111N0Z	K	Transcription	INFORMATION STORAGE AND PROCESSING
FDZ14_RS07655	COG0569	P	Inorganic ion transport and metabolism	METABOLISM
FDZ14_RS07660	COG0168	P	Inorganic ion transport and metabolism	METABOLISM
FDZ14_RS07680	COG0405	E	Amino acid transport and metabolism	METABOLISM
FDZ14_RS07685	COG0010	E	Amino acid transport and metabolism	METABOLISM
FDZ14_RS07690	COG0833	E	Amino acid transport and metabolism	METABOLISM
FDZ14_RS07705	ENOG4111GPB	E	Amino acid transport and metabolism	METABOLISM
FDZ14_RS07710	COG0726	E	Amino acid transport and metabolism	METABOLISM
FDZ14_RS07715	COG1595	E	Amino acid transport and metabolism	METABOLISM
FDZ14_RS07720	ENOG4110BQE	S	Function unknown	POORLY CHARACTERIZED
FDZ14_RS07725	COG1846	S	Function unknown	POORLY CHARACTERIZED
FDZ14_RS07730	COG0840	S	Function unknown	POORLY CHARACTERIZED
FDZ14_RS07735	COG0791	S	Function unknown	POORLY CHARACTERIZED
FDZ14_RS07735	COG3409	M	Cell wall/membrane/envelope biogenesis	CELLULAR PROCESSES AND SIGNALING
FDZ14_RS07750	ENOG4111M0M	M	Cell wall/membrane/envelope biogenesis	CELLULAR PROCESSES AND SIGNALING
FDZ14_RS07755	COG0677	M	Cell wall/membrane/envelope biogenesis	CELLULAR PROCESSES AND SIGNALING
FDZ14_RS07760	ENOG4111M0M	M	Cell wall/membrane/envelope biogenesis	CELLULAR PROCESSES AND SIGNALING
FDZ14_RS07765	COG2259	S	Function unknown	POORLY CHARACTERIZED
FDZ14_RS07770	COG2124	Q	Secondary metabolites biosynthesis, transport and catabolism	METABOLISM
FDZ14_RS07775	COG3448	T	Signal transduction mechanisms	CELLULAR PROCESSES AND SIGNALING
FDZ14_RS07780	ENOG4111V8E	S	Function unknown	POORLY CHARACTERIZED
FDZ14_RS07785	COG1733	S	Function unknown	POORLY CHARACTERIZED
FDZ14_RS07790	COG1024	S	Function unknown	POORLY CHARACTERIZED
FDZ14_RS07795	COG3973	L	Replication, recombination and repair	INFORMATION STORAGE AND PROCESSING
FDZ14_RS07800	ENOG410YX08	S	Function unknown	POORLY CHARACTERIZED
FDZ14_RS07805	ENOG41123AQ	S	Function unknown	POORLY CHARACTERIZED
FDZ14_RS07810	COG1937	S	Function unknown	POORLY CHARACTERIZED
FDZ14_RS07815	COG1289	S	Function unknown	POORLY CHARACTERIZED
FDZ14_RS07820	COG1562	I	Lipid transport and metabolism	METABOLISM
FDZ14_RS07825	COG0745	I	Lipid transport and metabolism	METABOLISM
FDZ14_RS07830	COG0642	I	Lipid transport and metabolism	METABOLISM
FDZ14_RS07840	COG1136	I	Lipid transport and metabolism	METABOLISM
FDZ14_RS07845	COG0577	I	Lipid transport and metabolism	METABOLISM
FDZ14_RS07850	COG1752	I	Lipid transport and metabolism	METABOLISM
FDZ14_RS07880	COG1621	G	Carbohydrate transport and metabolism	METABOLISM
FDZ14_RS07900	ENOG410ZX3A	G	Carbohydrate transport and metabolism	METABOLISM
FDZ14_RS07905	COG0789	G	Carbohydrate transport and metabolism	METABOLISM
FDZ14_RS07910	ENOG410ZWHQ	S	Function unknown	POORLY CHARACTERIZED
FDZ14_RS07915	COG0667	S	Function unknown	POORLY CHARACTERIZED
FDZ14_RS07920	COG0789	S	Function unknown	POORLY CHARACTERIZED
FDZ14_RS07935	ENOG410Z8QR	S	Function unknown	POORLY CHARACTERIZED
FDZ14_RS07940	COG0454	S	Function unknown	POORLY CHARACTERIZED
FDZ14_RS07945	ENOG411243F	S	Function unknown	POORLY CHARACTERIZED
FDZ14_RS07955	COG3576	S	Function unknown	POORLY CHARACTERIZED
FDZ14_RS07965	COG0667	S	Function unknown	POORLY CHARACTERIZED
FDZ14_RS07970	COG3223	S	Function unknown	POORLY CHARACTERIZED
FDZ14_RS07975	COG5609	S	Function unknown	POORLY CHARACTERIZED
FDZ14_RS07980	COG0500	S	Function unknown	POORLY CHARACTERIZED
FDZ14_RS07990	ENOG410XXNX	S	Function unknown	POORLY CHARACTERIZED
FDZ14_RS08000	COG1528	S	Function unknown	POORLY CHARACTERIZED
FDZ14_RS08005	COG1215	M	Cell wall/membrane/envelope biogenesis	CELLULAR PROCESSES AND SIGNALING
FDZ14_RS08015	COG0726	M	Cell wall/membrane/envelope biogenesis	CELLULAR PROCESSES AND SIGNALING
FDZ14_RS08020	ENOG410XNMH	M	Cell wall/membrane/envelope biogenesis	CELLULAR PROCESSES AND SIGNALING
FDZ14_RS08030	ENOG410YQMU	S	Function unknown	POORLY CHARACTERIZED
FDZ14_RS08040	COG0346	S	Function unknown	POORLY CHARACTERIZED
FDZ14_RS08045	ENOG41125Z5	S	Function unknown	POORLY CHARACTERIZED
FDZ14_RS08050	COG3878	S	Function unknown	POORLY CHARACTERIZED
FDZ14_RS08055	COG0506	S	Function unknown	POORLY CHARACTERIZED
FDZ14_RS08060	COG1012	S	Function unknown	POORLY CHARACTERIZED
FDZ14_RS08065	COG1113	S	Function unknown	POORLY CHARACTERIZED
FDZ14_RS08070	COG1113	S	Function unknown	POORLY CHARACTERIZED
FDZ14_RS08085	COG0406	G	Carbohydrate transport and metabolism	METABOLISM
FDZ14_RS08090	COG1278	G	Carbohydrate transport and metabolism	METABOLISM
FDZ14_RS08100	COG1595	G	Carbohydrate transport and metabolism	METABOLISM
FDZ14_RS08110	ENOG4112649	K	Transcription	INFORMATION STORAGE AND PROCESSING
FDZ14_RS08115	ENOG410XPHU	G	Carbohydrate transport and metabolism	METABOLISM
FDZ14_RS08120	COG0791	G	Carbohydrate transport and metabolism	METABOLISM
FDZ14_RS08125	COG4899	S	Function unknown	POORLY CHARACTERIZED
FDZ14_RS08135	COG0740	S	Function unknown	POORLY CHARACTERIZED
FDZ14_RS08140	COG0670	S	Function unknown	POORLY CHARACTERIZED
FDZ14_RS08160	COG2851	C	Energy production and conversion	METABOLISM
FDZ14_RS08165	COG0583	C	Energy production and conversion	METABOLISM
FDZ14_RS08170	COG2828	S	Function unknown	POORLY CHARACTERIZED
FDZ14_RS08175	COG1878	S	Function unknown	POORLY CHARACTERIZED
FDZ14_RS08180	COG3393	S	Function unknown	POORLY CHARACTERIZED
FDZ14_RS08195	COG2041	S	Function unknown	POORLY CHARACTERIZED
FDZ14_RS08200	COG0521	H	Coenzyme transport and metabolism	METABOLISM
FDZ14_RS08205	COG0315	H	Coenzyme transport and metabolism	METABOLISM
FDZ14_RS08210	COG0303	H	Coenzyme transport and metabolism	METABOLISM
FDZ14_RS08230	ENOG4111VUN	K	Transcription	INFORMATION STORAGE AND PROCESSING
FDZ14_RS08245	COG0666	S	Function unknown	POORLY CHARACTERIZED
FDZ14_RS08265	ENOG4111N31	S	Function unknown	POORLY CHARACTERIZED
FDZ14_RS08275	ENOG410ZQYY	S	Function unknown	POORLY CHARACTERIZED
FDZ14_RS08280	ENOG4111JP1	S	Function unknown	POORLY CHARACTERIZED
FDZ14_RS08285	ENOG411226C	S	Function unknown	POORLY CHARACTERIZED
FDZ14_RS08295	ENOG410YNRU	S	Function unknown	POORLY CHARACTERIZED
FDZ14_RS08305	COG3861	S	Function unknown	POORLY CHARACTERIZED
FDZ14_RS08315	COG0789	S	Function unknown	POORLY CHARACTERIZED
FDZ14_RS08360	COG1621	S	Function unknown	POORLY CHARACTERIZED
FDZ14_RS08365	ENOG4111XM9	S	Function unknown	POORLY CHARACTERIZED
FDZ14_RS08370	COG2076	P	Inorganic ion transport and metabolism	METABOLISM
FDZ14_RS08375	COG1075	S	Function unknown	POORLY CHARACTERIZED
FDZ14_RS08385	ENOG411226C	S	Function unknown	POORLY CHARACTERIZED
FDZ14_RS08410	COG1011	S	Function unknown	POORLY CHARACTERIZED
FDZ14_RS08420	ENOG410XWEK	S	Function unknown	POORLY CHARACTERIZED
FDZ14_RS08425	COG2801	L	Replication, recombination and repair	INFORMATION STORAGE AND PROCESSING
FDZ14_RS08440	ENOG4111F2T	S	Function unknown	POORLY CHARACTERIZED
FDZ14_RS08445	COG2404	S	Function unknown	POORLY CHARACTERIZED
FDZ14_RS08450	COG0281	S	Function unknown	POORLY CHARACTERIZED
FDZ14_RS08455	ENOG410XUEC	S	Function unknown	POORLY CHARACTERIZED
FDZ14_RS08460	COG3861	S	Function unknown	POORLY CHARACTERIZED
FDZ14_RS08465	ENOG411237U	S	Function unknown	POORLY CHARACTERIZED
FDZ14_RS08470	COG2814	G	Carbohydrate transport and metabolism	METABOLISM
FDZ14_RS08475	COG4925	S	Function unknown	POORLY CHARACTERIZED
FDZ14_RS08480	COG0583	S	Function unknown	POORLY CHARACTERIZED
FDZ14_RS08490	COG1695	K	Transcription	INFORMATION STORAGE AND PROCESSING
FDZ14_RS08495	COG4709	S	Function unknown	POORLY CHARACTERIZED
FDZ14_RS08500	ENOG410XV6C	S	Function unknown	POORLY CHARACTERIZED
FDZ14_RS08510	COG0252	S	Function unknown	POORLY CHARACTERIZED
FDZ14_RS08520	COG1266	S	Function unknown	POORLY CHARACTERIZED
FDZ14_RS08535	COG0693	S	Function unknown	POORLY CHARACTERIZED
FDZ14_RS08540	ENOG410Z4K9	S	Function unknown	POORLY CHARACTERIZED
FDZ14_RS08555	ENOG410ZDWW	S	Function unknown	POORLY CHARACTERIZED
FDZ14_RS08560	COG1670	S	Function unknown	POORLY CHARACTERIZED
FDZ14_RS08565	COG1454	S	Function unknown	POORLY CHARACTERIZED
FDZ14_RS08570	ENOG410ZI1B	S	Function unknown	POORLY CHARACTERIZED
FDZ14_RS08575	ENOG410ZT4R	S	Function unknown	POORLY CHARACTERIZED
FDZ14_RS08580	COG0697	S	Function unknown	POORLY CHARACTERIZED
FDZ14_RS08585	COG1378	K	Transcription	INFORMATION STORAGE AND PROCESSING
FDZ14_RS08600	ENOG4111P8N	H	Coenzyme transport and metabolism	METABOLISM
FDZ14_RS08605	COG0596	H	Coenzyme transport and metabolism	METABOLISM
FDZ14_RS08610	COG0156	H	Coenzyme transport and metabolism	METABOLISM
FDZ14_RS08620	ENOG410YX20	S	Function unknown	POORLY CHARACTERIZED
FDZ14_RS08625	ENOG410YXF2	S	Function unknown	POORLY CHARACTERIZED
FDZ14_RS08635	ENOG4111RN1	K	Transcription	INFORMATION STORAGE AND PROCESSING
FDZ14_RS08650	ENOG410XNN3	K	Transcription	INFORMATION STORAGE AND PROCESSING
FDZ14_RS08665	COG3877	S	Function unknown	POORLY CHARACTERIZED
FDZ14_RS08670	ENOG4111IC2	S	Function unknown	POORLY CHARACTERIZED
FDZ14_RS08680	COG2259	S	Function unknown	POORLY CHARACTERIZED
FDZ14_RS08685	COG0346	S	Function unknown	POORLY CHARACTERIZED
FDZ14_RS08690	COG0431	S	Function unknown	POORLY CHARACTERIZED
FDZ14_RS08695	COG1335	S	Function unknown	POORLY CHARACTERIZED
FDZ14_RS08700	COG4292	S	Function unknown	POORLY CHARACTERIZED
FDZ14_RS08705	COG0596	S	Function unknown	POORLY CHARACTERIZED
FDZ14_RS08715	COG4188	S	Function unknown	POORLY CHARACTERIZED
FDZ14_RS08735	ENOG410XUSE	S	Function unknown	POORLY CHARACTERIZED
FDZ14_RS08740	ENOG4111NI6	K	Transcription	INFORMATION STORAGE AND PROCESSING
FDZ14_RS08745	ENOG4111W0S	S	Function unknown	POORLY CHARACTERIZED
FDZ14_RS08750	COG0599	S	Function unknown	POORLY CHARACTERIZED
FDZ14_RS08755	ENOG410YJ7N	S	Function unknown	POORLY CHARACTERIZED
FDZ14_RS08760	ENOG41128C1	S	Function unknown	POORLY CHARACTERIZED
FDZ14_RS08770	COG3708	S	Function unknown	POORLY CHARACTERIZED
FDZ14_RS08775	COG2211	G	Carbohydrate transport and metabolism	METABOLISM
FDZ14_RS08780	COG0176	G	Carbohydrate transport and metabolism	METABOLISM
FDZ14_RS08785	ENOG4111HGD	S	Function unknown	POORLY CHARACTERIZED
FDZ14_RS08790	COG1501	G	Carbohydrate transport and metabolism	METABOLISM
FDZ14_RS08795	COG2407	G	Carbohydrate transport and metabolism	METABOLISM
FDZ14_RS08800	COG2188	G	Carbohydrate transport and metabolism	METABOLISM
FDZ14_RS08805	COG1012	G	Carbohydrate transport and metabolism	METABOLISM
FDZ14_RS08810	COG0679	G	Carbohydrate transport and metabolism	METABOLISM
FDZ14_RS08820	COG4817	S	Function unknown	POORLY CHARACTERIZED
FDZ14_RS08825	ENOG410XXUP	S	Function unknown	POORLY CHARACTERIZED
FDZ14_RS08830	COG0842	V	Defense mechanisms	CELLULAR PROCESSES AND SIGNALING
FDZ14_RS08840	COG1414	K	Transcription	INFORMATION STORAGE AND PROCESSING
FDZ14_RS08845	COG0524	G	Carbohydrate transport and metabolism	METABOLISM
FDZ14_RS08850	COG0800	G	Carbohydrate transport and metabolism	METABOLISM
FDZ14_RS08855	COG4948	G	Carbohydrate transport and metabolism	METABOLISM
FDZ14_RS08860	ENOG410XPWC	G	Carbohydrate transport and metabolism	METABOLISM
FDZ14_RS08875	COG0454	G	Carbohydrate transport and metabolism	METABOLISM
FDZ14_RS08900	COG2261	S	Function unknown	POORLY CHARACTERIZED
FDZ14_RS08905	COG0053	P	Inorganic ion transport and metabolism	METABOLISM
FDZ14_RS08915	COG3264	M	Cell wall/membrane/envelope biogenesis	CELLULAR PROCESSES AND SIGNALING
FDZ14_RS08920	COG1295	S	Function unknown	POORLY CHARACTERIZED
FDZ14_RS08950	ENOG4111KGK	S	Function unknown	POORLY CHARACTERIZED
FDZ14_RS08955	ENOG41126DJ	S	Function unknown	POORLY CHARACTERIZED
FDZ14_RS08965	COG3861	S	Function unknown	POORLY CHARACTERIZED
FDZ14_RS08970	COG0517	S	Function unknown	POORLY CHARACTERIZED
FDZ14_RS08980	COG1366	T	Signal transduction mechanisms	CELLULAR PROCESSES AND SIGNALING
FDZ14_RS08985	COG1366	T	Signal transduction mechanisms	CELLULAR PROCESSES AND SIGNALING
FDZ14_RS08990	COG5577	M	Cell wall/membrane/envelope biogenesis	CELLULAR PROCESSES AND SIGNALING
FDZ14_RS08995	ENOG410Y3KJ	S	Function unknown	POORLY CHARACTERIZED
FDZ14_RS09000	COG1063	E	Amino acid transport and metabolism	METABOLISM
FDZ14_RS09005	COG5577	E	Amino acid transport and metabolism	METABOLISM
FDZ14_RS09010	ENOG41124SG	S	Function unknown	POORLY CHARACTERIZED
FDZ14_RS09020	ENOG410XNMH	S	Function unknown	POORLY CHARACTERIZED
FDZ14_RS09025	COG3279	S	Function unknown	POORLY CHARACTERIZED
FDZ14_RS09030	COG1609	S	Function unknown	POORLY CHARACTERIZED
FDZ14_RS09035	COG1082	G	Carbohydrate transport and metabolism	METABOLISM
FDZ14_RS09040	COG0673	S	Function unknown	POORLY CHARACTERIZED
FDZ14_RS09045	COG0673	S	Function unknown	POORLY CHARACTERIZED
FDZ14_RS09050	COG1082	S	Function unknown	POORLY CHARACTERIZED
FDZ14_RS09055	COG0477	S	Function unknown	POORLY CHARACTERIZED
FDZ14_RS09065	ENOG4111PN3	S	Function unknown	POORLY CHARACTERIZED
FDZ14_RS09070	COG3386	G	Carbohydrate transport and metabolism	METABOLISM
FDZ14_RS09080	ENOG410ZGHB	S	Function unknown	POORLY CHARACTERIZED
FDZ14_RS09090	COG2801	L	Replication, recombination and repair	INFORMATION STORAGE AND PROCESSING
FDZ14_RS09095	COG0654	C;H	Energy production and conversion; Coenzyme transport and metabolism	METABOLISM;METABOLISM
FDZ14_RS09100	COG0604	C;H	Energy production and conversion; Coenzyme transport and metabolism	METABOLISM;METABOLISM
FDZ14_RS09105	COG0583	C;H	Energy production and conversion; Coenzyme transport and metabolism	METABOLISM;METABOLISM
FDZ14_RS09110	COG0169	C;H	Energy production and conversion; Coenzyme transport and metabolism	METABOLISM;METABOLISM
FDZ14_RS09115	COG4670	I	Lipid transport and metabolism	METABOLISM
FDZ14_RS09125	COG1893	I	Lipid transport and metabolism	METABOLISM
FDZ14_RS09130	ENOG4111UQU	S	Function unknown	POORLY CHARACTERIZED
FDZ14_RS09135	COG0757	S	Function unknown	POORLY CHARACTERIZED
FDZ14_RS09145	ENOG410ZYKH	S	Function unknown	POORLY CHARACTERIZED
FDZ14_RS09150	COG0168	S	Function unknown	POORLY CHARACTERIZED
FDZ14_RS09155	COG0598	P	Inorganic ion transport and metabolism	METABOLISM
FDZ14_RS09165	COG0772	P	Inorganic ion transport and metabolism	METABOLISM
FDZ14_RS09170	COG0697	P	Inorganic ion transport and metabolism	METABOLISM
FDZ14_RS09180	ENOG4111JUK	S	Function unknown	POORLY CHARACTERIZED
FDZ14_RS09190	COG0583	S	Function unknown	POORLY CHARACTERIZED
FDZ14_RS09195	ENOG410ZDJ6	S	Function unknown	POORLY CHARACTERIZED
FDZ14_RS09205	COG5646	S	Function unknown	POORLY CHARACTERIZED
FDZ14_RS09210	COG4912	L	Replication, recombination and repair	INFORMATION STORAGE AND PROCESSING
FDZ14_RS09220	COG0457	L	Replication, recombination and repair	INFORMATION STORAGE AND PROCESSING
FDZ14_RS09235	COG0457	L	Replication, recombination and repair	INFORMATION STORAGE AND PROCESSING
FDZ14_RS09240	COG1063	L	Replication, recombination and repair	INFORMATION STORAGE AND PROCESSING
FDZ14_RS09245	COG2211	L	Replication, recombination and repair	INFORMATION STORAGE AND PROCESSING
FDZ14_RS09250	COG0524	L	Replication, recombination and repair	INFORMATION STORAGE AND PROCESSING
FDZ14_RS09255	COG0789	L	Replication, recombination and repair	INFORMATION STORAGE AND PROCESSING
FDZ14_RS09260	COG0599	L	Replication, recombination and repair	INFORMATION STORAGE AND PROCESSING
FDZ14_RS09275	ENOG410XY4N	M	Cell wall/membrane/envelope biogenesis	CELLULAR PROCESSES AND SIGNALING
FDZ14_RS09295	COG0582	M	Cell wall/membrane/envelope biogenesis	CELLULAR PROCESSES AND SIGNALING
FDZ14_RS09330	COG1972	F	Nucleotide transport and metabolism	METABOLISM
FDZ14_RS09335	COG2258	S	Function unknown	POORLY CHARACTERIZED
FDZ14_RS09340	COG0791	S	Function unknown	POORLY CHARACTERIZED
FDZ14_RS09345	COG5523	S	Function unknown	POORLY CHARACTERIZED
FDZ14_RS09355	COG1619	V	Defense mechanisms	CELLULAR PROCESSES AND SIGNALING
FDZ14_RS09360	COG1595	V	Defense mechanisms	CELLULAR PROCESSES AND SIGNALING
FDZ14_RS09365	ENOG410Y1UH	S	Function unknown	POORLY CHARACTERIZED
FDZ14_RS09370	COG1846	S	Function unknown	POORLY CHARACTERIZED
FDZ14_RS09385	COG0346	S	Function unknown	POORLY CHARACTERIZED
FDZ14_RS09390	ENOG411228C	S	Function unknown	POORLY CHARACTERIZED
FDZ14_RS09395	ENOG410ZXI3	P	Inorganic ion transport and metabolism	METABOLISM
FDZ14_RS09400	COG0370	P	Inorganic ion transport and metabolism	METABOLISM
FDZ14_RS09405	COG0370	P	Inorganic ion transport and metabolism	METABOLISM
FDZ14_RS09415	COG1078	P	Inorganic ion transport and metabolism	METABOLISM
FDZ14_RS09420	COG1609	P	Inorganic ion transport and metabolism	METABOLISM
FDZ14_RS09425	COG1070	G	Carbohydrate transport and metabolism	METABOLISM
FDZ14_RS09430	COG0235	G	Carbohydrate transport and metabolism	METABOLISM
FDZ14_RS09435	COG2160	G	Carbohydrate transport and metabolism	METABOLISM
FDZ14_RS09440	ENOG410XNQK	G	Carbohydrate transport and metabolism	METABOLISM
FDZ14_RS09450	COG0620	G	Carbohydrate transport and metabolism	METABOLISM
FDZ14_RS09455	COG1584	S	Function unknown	POORLY CHARACTERIZED
FDZ14_RS09460	ENOG4111Q3E	S	Function unknown	POORLY CHARACTERIZED
FDZ14_RS09470	COG1476	K	Transcription	INFORMATION STORAGE AND PROCESSING
FDZ14_RS09490	COG1280	K	Transcription	INFORMATION STORAGE AND PROCESSING
FDZ14_RS09495	COG1305	E	Amino acid transport and metabolism	METABOLISM
FDZ14_RS09510	ENOG41122RQ	S	Function unknown	POORLY CHARACTERIZED
FDZ14_RS09515	COG1052	S	Function unknown	POORLY CHARACTERIZED
FDZ14_RS09525	COG0561	S	Function unknown	POORLY CHARACTERIZED
FDZ14_RS09530	COG1349	S	Function unknown	POORLY CHARACTERIZED
FDZ14_RS09540	COG3619	S	Function unknown	POORLY CHARACTERIZED
FDZ14_RS09545	ENOG4111NHW	S	Function unknown	POORLY CHARACTERIZED
FDZ14_RS09550	ENOG4111R20	S	Function unknown	POORLY CHARACTERIZED
FDZ14_RS09555	ENOG410YKIM	S	Function unknown	POORLY CHARACTERIZED
FDZ14_RS09560	COG2186	S	Function unknown	POORLY CHARACTERIZED
FDZ14_RS09565	COG0591	S	Function unknown	POORLY CHARACTERIZED
FDZ14_RS09575	COG0574	G	Carbohydrate transport and metabolism	METABOLISM
FDZ14_RS09580	COG0574	G	Carbohydrate transport and metabolism	METABOLISM
FDZ14_RS09585	ENOG410XNN3	G	Carbohydrate transport and metabolism	METABOLISM
FDZ14_RS09595	ENOG4111GPB	S	Function unknown	POORLY CHARACTERIZED
FDZ14_RS09600	ENOG410Y2C1	S	Function unknown	POORLY CHARACTERIZED
FDZ14_RS09605	COG0454	K	Transcription	INFORMATION STORAGE AND PROCESSING
FDZ14_RS09610	COG4335	L	Replication, recombination and repair	INFORMATION STORAGE AND PROCESSING
FDZ14_RS09620	COG2866	L	Replication, recombination and repair	INFORMATION STORAGE AND PROCESSING
FDZ14_RS09625	COG1028	L	Replication, recombination and repair	INFORMATION STORAGE AND PROCESSING
FDZ14_RS09635	ENOG41126DJ	S	Function unknown	POORLY CHARACTERIZED
FDZ14_RS09640	COG1028	S	Function unknown	POORLY CHARACTERIZED
FDZ14_RS09650	COG1366	S	Function unknown	POORLY CHARACTERIZED
FDZ14_RS09655	COG0598	S	Function unknown	POORLY CHARACTERIZED
FDZ14_RS09670	COG2942	G	Carbohydrate transport and metabolism	METABOLISM
FDZ14_RS09675	COG1876	M	Cell wall/membrane/envelope biogenesis	CELLULAR PROCESSES AND SIGNALING
FDZ14_RS09680	COG1278	M	Cell wall/membrane/envelope biogenesis	CELLULAR PROCESSES AND SIGNALING
FDZ14_RS09685	ENOG410YNK6	S	Function unknown	POORLY CHARACTERIZED
FDZ14_RS09705	COG0662	S	Function unknown	POORLY CHARACTERIZED
FDZ14_RS09720	COG0789	S	Function unknown	POORLY CHARACTERIZED
FDZ14_RS09725	COG1064	C	Energy production and conversion	METABOLISM
FDZ14_RS09730	COG1925	C	Energy production and conversion	METABOLISM
FDZ14_RS09735	COG1082	C	Energy production and conversion	METABOLISM
FDZ14_RS09740	ENOG410XQKC	G	Carbohydrate transport and metabolism	METABOLISM
FDZ14_RS09745	COG1082	G	Carbohydrate transport and metabolism	METABOLISM
FDZ14_RS09750	COG0191	G	Carbohydrate transport and metabolism	METABOLISM
FDZ14_RS09755	COG1349	G	Carbohydrate transport and metabolism	METABOLISM
FDZ14_RS09760	COG3962	E	Amino acid transport and metabolism	METABOLISM
FDZ14_RS09765	COG3718	G	Carbohydrate transport and metabolism	METABOLISM
FDZ14_RS09770	COG0524	G	Carbohydrate transport and metabolism	METABOLISM
FDZ14_RS09775	COG1012	G	Carbohydrate transport and metabolism	METABOLISM
FDZ14_RS09780	ENOG410ZUX6	G	Carbohydrate transport and metabolism	METABOLISM
FDZ14_RS09785	COG0673	G	Carbohydrate transport and metabolism	METABOLISM
FDZ14_RS09790	COG1082	G	Carbohydrate transport and metabolism	METABOLISM
FDZ14_RS09795	COG1609	G	Carbohydrate transport and metabolism	METABOLISM
FDZ14_RS09810	ENOG4111Q4E	S	Function unknown	POORLY CHARACTERIZED
FDZ14_RS09815	ENOG4111HBI	S	Function unknown	POORLY CHARACTERIZED
FDZ14_RS09820	ENOG410XR3F	K	Transcription	INFORMATION STORAGE AND PROCESSING
FDZ14_RS09835	COG2323	K	Transcription	INFORMATION STORAGE AND PROCESSING
FDZ14_RS09840	COG0454	K	Transcription	INFORMATION STORAGE AND PROCESSING
FDZ14_RS09845	COG3655	K	Transcription	INFORMATION STORAGE AND PROCESSING
FDZ14_RS09890	ENOG4112ART	S	Function unknown	POORLY CHARACTERIZED
FDZ14_RS09905	COG2329	S	Function unknown	POORLY CHARACTERIZED
FDZ14_RS09925	COG1940	S	Function unknown	POORLY CHARACTERIZED
FDZ14_RS09930	COG1904	G	Carbohydrate transport and metabolism	METABOLISM
FDZ14_RS09935	ENOG410XQ05	S	Function unknown	POORLY CHARACTERIZED
FDZ14_RS09940	COG1028	S	Function unknown	POORLY CHARACTERIZED
FDZ14_RS09945	COG1606	S	Function unknown	POORLY CHARACTERIZED
FDZ14_RS09950	COG1691	S	Function unknown	POORLY CHARACTERIZED
FDZ14_RS09955	COG1641	S	Function unknown	POORLY CHARACTERIZED
FDZ14_RS09960	COG1641	S	Function unknown	POORLY CHARACTERIZED
FDZ14_RS09965	COG2211	S	Function unknown	POORLY CHARACTERIZED
FDZ14_RS09970	COG1501	G	Carbohydrate transport and metabolism	METABOLISM
FDZ14_RS09975	COG0659	G	Carbohydrate transport and metabolism	METABOLISM
FDZ14_RS09980	COG1735	S	Function unknown	POORLY CHARACTERIZED
FDZ14_RS10000	ENOG4111JRG	S	Function unknown	POORLY CHARACTERIZED
FDZ14_RS10010	COG1028	S	Function unknown	POORLY CHARACTERIZED
FDZ14_RS10015	ENOG410XNN3	S	Function unknown	POORLY CHARACTERIZED
FDZ14_RS10020	ENOG410XUB6	K	Transcription	INFORMATION STORAGE AND PROCESSING
FDZ14_RS10025	COG0498	K	Transcription	INFORMATION STORAGE AND PROCESSING
FDZ14_RS10035	ENOG410XP7I	G	Carbohydrate transport and metabolism	METABOLISM
FDZ14_RS10040	COG1278	G	Carbohydrate transport and metabolism	METABOLISM
FDZ14_RS10050	COG1278	K	Transcription	INFORMATION STORAGE AND PROCESSING
FDZ14_RS10055	COG1284	K	Transcription	INFORMATION STORAGE AND PROCESSING
FDZ14_RS10060	COG3855	G	Carbohydrate transport and metabolism	METABOLISM
FDZ14_RS10065	COG1451	S	Function unknown	POORLY CHARACTERIZED
FDZ14_RS10070	COG4807	S	Function unknown	POORLY CHARACTERIZED
FDZ14_RS10075	COG4720	S	Function unknown	POORLY CHARACTERIZED
FDZ14_RS10080	ENOG410YXCV	S	Function unknown	POORLY CHARACTERIZED
FDZ14_RS10085	COG0596	S	Function unknown	POORLY CHARACTERIZED
FDZ14_RS10100	ENOG41129JW	S	Function unknown	POORLY CHARACTERIZED
FDZ14_RS10105	COG2808	K	Transcription	INFORMATION STORAGE AND PROCESSING
FDZ14_RS10110	COG0346	K	Transcription	INFORMATION STORAGE AND PROCESSING
FDZ14_RS10120	ENOG4111JCJ	H	Coenzyme transport and metabolism	METABOLISM
FDZ14_RS10135	COG1670	H	Coenzyme transport and metabolism	METABOLISM
FDZ14_RS10140	COG1182	H	Coenzyme transport and metabolism	METABOLISM
FDZ14_RS10145	COG1182	H	Coenzyme transport and metabolism	METABOLISM
FDZ14_RS10150	COG1733	H	Coenzyme transport and metabolism	METABOLISM
FDZ14_RS10160	COG1704	S	Function unknown	POORLY CHARACTERIZED
FDZ14_RS10165	COG1512	S	Function unknown	POORLY CHARACTERIZED
FDZ14_RS10170	COG4325	S	Function unknown	POORLY CHARACTERIZED
FDZ14_RS10175	COG1012	S	Function unknown	POORLY CHARACTERIZED
FDZ14_RS10180	COG0778	S	Function unknown	POORLY CHARACTERIZED
FDZ14_RS10185	COG1028	S	Function unknown	POORLY CHARACTERIZED
FDZ14_RS10190	ENOG4111VBE	S	Function unknown	POORLY CHARACTERIZED
FDZ14_RS10195	COG2220	S	Function unknown	POORLY CHARACTERIZED
FDZ14_RS10200	ENOG410XNMH	S	Function unknown	POORLY CHARACTERIZED
FDZ14_RS10205	COG1387	S	Function unknown	POORLY CHARACTERIZED
FDZ14_RS10220	COG0583	S	Function unknown	POORLY CHARACTERIZED
FDZ14_RS10230	COG3695	L	Replication, recombination and repair	INFORMATION STORAGE AND PROCESSING
FDZ14_RS10235	COG1280	L	Replication, recombination and repair	INFORMATION STORAGE AND PROCESSING
FDZ14_RS10240	COG1396	L	Replication, recombination and repair	INFORMATION STORAGE AND PROCESSING
FDZ14_RS10245	COG2367	V	Defense mechanisms	CELLULAR PROCESSES AND SIGNALING
FDZ14_RS10255	COG1953	F;H	Nucleotide transport and metabolism; Coenzyme transport and metabolism	METABOLISM;METABOLISM
FDZ14_RS10265	COG2723	G	Carbohydrate transport and metabolism	METABOLISM
FDZ14_RS10270	COG2188	G	Carbohydrate transport and metabolism	METABOLISM
FDZ14_RS10280	ENOG4111Q59	S	Function unknown	POORLY CHARACTERIZED
FDZ14_RS10290	COG0697	S	Function unknown	POORLY CHARACTERIZED
FDZ14_RS10295	ENOG410ZX3P	K	Transcription	INFORMATION STORAGE AND PROCESSING
FDZ14_RS10300	COG0623	I	Lipid transport and metabolism	METABOLISM
FDZ14_RS10310	ENOG41128JR	S	Function unknown	POORLY CHARACTERIZED
FDZ14_RS10315	COG1937	S	Function unknown	POORLY CHARACTERIZED
FDZ14_RS10320	COG0425	O	Posttranslational modification, protein turnover, chaperones	CELLULAR PROCESSES AND SIGNALING
FDZ14_RS10325	COG2210	S	Function unknown	POORLY CHARACTERIZED
FDZ14_RS10330	COG0607	S	Function unknown	POORLY CHARACTERIZED
FDZ14_RS10335	ENOG410XUVJ	S	Function unknown	POORLY CHARACTERIZED
FDZ14_RS10340	COG0607	S	Function unknown	POORLY CHARACTERIZED
FDZ14_RS10345	COG0491	S	Function unknown	POORLY CHARACTERIZED
FDZ14_RS10350	COG0425	S	Function unknown	POORLY CHARACTERIZED
FDZ14_RS10355	COG0730	S	Function unknown	POORLY CHARACTERIZED
FDZ14_RS10375	COG1167	S	Function unknown	POORLY CHARACTERIZED
FDZ14_RS10380	COG0412	Q	Secondary metabolites biosynthesis, transport and catabolism	METABOLISM
FDZ14_RS10385	COG1670	Q	Secondary metabolites biosynthesis, transport and catabolism	METABOLISM
FDZ14_RS10390	ENOG410ZRJQ	V	Defense mechanisms	CELLULAR PROCESSES AND SIGNALING
FDZ14_RS10395	COG1131	V	Defense mechanisms	CELLULAR PROCESSES AND SIGNALING
[truncated: 2,714 more rows]

## Sheet: Upregulated genes
Gene ID	COG ID	COG Type	COG Type Descriptione	COG Category
FDZ14_RS03845	COG0261	J	Translation, ribosomal structure and biogenesis	INFORMATION STORAGE AND PROCESSING
FDZ14_RS32460	COG1344	N	Cell motility	CELLULAR PROCESSES AND SIGNALING
FDZ14_RS06460	COG0452	S	Function unknown	POORLY CHARACTERIZED
FDZ14_RS03840	COG1530	J	Translation, ribosomal structure and biogenesis	INFORMATION STORAGE AND PROCESSING
FDZ14_RS10485	COG0405	P	Inorganic ion transport and metabolism	METABOLISM
FDZ14_RS23305	COG1508	S	Function unknown	POORLY CHARACTERIZED
FDZ14_RS09585	ENOG410XNN3	G	Carbohydrate transport and metabolism	METABOLISM
FDZ14_RS04480	COG0513	S	Function unknown	POORLY CHARACTERIZED
FDZ14_RS15120	ENOG41122FE	S	Function unknown	POORLY CHARACTERIZED
FDZ14_RS34185	COG0861	P	Inorganic ion transport and metabolism	METABOLISM
FDZ14_RS30580	COG0582	L	Replication, recombination and repair	INFORMATION STORAGE AND PROCESSING
FDZ14_RS22645	COG1087	M	Cell wall/membrane/envelope biogenesis	CELLULAR PROCESSES AND SIGNALING
FDZ14_RS20760	COG0116	L	Replication, recombination and repair	INFORMATION STORAGE AND PROCESSING
FDZ14_RS11230	ENOG4111RC0	S	Function unknown	POORLY CHARACTERIZED
FDZ14_RS09650	COG1366	S	Function unknown	POORLY CHARACTERIZED
FDZ14_RS07080	ENOG41123MB	P	Inorganic ion transport and metabolism	METABOLISM
FDZ14_RS21365	COG1376	F	Nucleotide transport and metabolism	METABOLISM
FDZ14_RS21365	COG1376	P	Inorganic ion transport and metabolism	METABOLISM
FDZ14_RS04645	COG2866	E	Amino acid transport and metabolism	METABOLISM
FDZ14_RS21360	COG0248	F	Nucleotide transport and metabolism	METABOLISM
FDZ14_RS21360	COG0248	P	Inorganic ion transport and metabolism	METABOLISM
FDZ14_RS04315	COG1420	K	Transcription	INFORMATION STORAGE AND PROCESSING
FDZ14_RS23935	COG1251	C	Energy production and conversion	METABOLISM
FDZ14_RS31135	COG2201	T	Signal transduction mechanisms	CELLULAR PROCESSES AND SIGNALING
FDZ14_RS06860	COG4264	Q	Secondary metabolites biosynthesis, transport and catabolism	METABOLISM
FDZ14_RS21665	COG1129	P	Inorganic ion transport and metabolism	METABOLISM
FDZ14_RS22495	COG1055	S	Function unknown	POORLY CHARACTERIZED
FDZ14_RS21450	COG3711	G	Carbohydrate transport and metabolism	METABOLISM
FDZ14_RS17340	COG0745	C	Energy production and conversion	METABOLISM
FDZ14_RS17695	COG1418	C	Energy production and conversion	METABOLISM
FDZ14_RS03520	ENOG41121J8	S	Function unknown	POORLY CHARACTERIZED
FDZ14_RS24465	ENOG4111Y53	T	Signal transduction mechanisms	CELLULAR PROCESSES AND SIGNALING
FDZ14_RS01010	COG0463	S	Function unknown	POORLY CHARACTERIZED
FDZ14_RS21510	COG2252	S	Function unknown	POORLY CHARACTERIZED
FDZ14_RS01015	COG0438	S	Function unknown	POORLY CHARACTERIZED
FDZ14_RS02830	COG0715	P	Inorganic ion transport and metabolism	METABOLISM
FDZ14_RS14615	COG3859	S	Function unknown	POORLY CHARACTERIZED
FDZ14_RS14610	COG0833	M	Cell wall/membrane/envelope biogenesis	CELLULAR PROCESSES AND SIGNALING
FDZ14_RS07310	ENOG410XSIV	S	Function unknown	POORLY CHARACTERIZED
FDZ14_RS07705	ENOG4111GPB	E	Amino acid transport and metabolism	METABOLISM
FDZ14_RS24115	COG0210	P	Inorganic ion transport and metabolism	METABOLISM
FDZ14_RS14200	COG3411	C	Energy production and conversion	METABOLISM
FDZ14_RS20590	COG0444	E	Amino acid transport and metabolism	METABOLISM
FDZ14_RS27460	COG2304	S	Function unknown	POORLY CHARACTERIZED
FDZ14_RS20250	ENOG410XNMH	T	Signal transduction mechanisms	CELLULAR PROCESSES AND SIGNALING
FDZ14_RS23605	COG1476	M	Cell wall/membrane/envelope biogenesis	CELLULAR PROCESSES AND SIGNALING
FDZ14_RS20595	COG1173	E	Amino acid transport and metabolism	METABOLISM
FDZ14_RS05275	COG1386	S	Function unknown	POORLY CHARACTERIZED
FDZ14_RS05965	COG0144	J	Translation, ribosomal structure and biogenesis	INFORMATION STORAGE AND PROCESSING
FDZ14_RS05960	COG0223	J	Translation, ribosomal structure and biogenesis	INFORMATION STORAGE AND PROCESSING
FDZ14_RS08850	COG0800	G	Carbohydrate transport and metabolism	METABOLISM
FDZ14_RS30220	COG1136	V	Defense mechanisms	CELLULAR PROCESSES AND SIGNALING
FDZ14_RS20815	COG3359	L	Replication, recombination and repair	INFORMATION STORAGE AND PROCESSING
FDZ14_RS23805	COG0642	E	Amino acid transport and metabolism	METABOLISM
FDZ14_RS04000	COG1490	J	Translation, ribosomal structure and biogenesis	INFORMATION STORAGE AND PROCESSING
FDZ14_RS07160	COG1725	K	Transcription	INFORMATION STORAGE AND PROCESSING
FDZ14_RS19640	ENOG410Z261	S	Function unknown	POORLY CHARACTERIZED
FDZ14_RS11735	COG2320	S	Function unknown	POORLY CHARACTERIZED
FDZ14_RS07400	COG0583	K	Transcription	INFORMATION STORAGE AND PROCESSING
FDZ14_RS19560	COG0861	M	Cell wall/membrane/envelope biogenesis	CELLULAR PROCESSES AND SIGNALING
FDZ14_RS06540	ENOG411237P	S	Function unknown	POORLY CHARACTERIZED
FDZ14_RS32550	COG4086	S	Function unknown	POORLY CHARACTERIZED
FDZ14_RS09575	COG0574	G	Carbohydrate transport and metabolism	METABOLISM
FDZ14_RS08000	COG1528	S	Function unknown	POORLY CHARACTERIZED
FDZ14_RS20090	COG1113	E	Amino acid transport and metabolism	METABOLISM
FDZ14_RS04180	COG0626	E	Amino acid transport and metabolism	METABOLISM
FDZ14_RS25635	COG2766	S	Function unknown	POORLY CHARACTERIZED
FDZ14_RS20565	COG2367	T	Signal transduction mechanisms	CELLULAR PROCESSES AND SIGNALING
FDZ14_RS25630	COG2718	S	Function unknown	POORLY CHARACTERIZED
FDZ14_RS02160	COG1464	P	Inorganic ion transport and metabolism	METABOLISM
FDZ14_RS02165	COG0599	P	Inorganic ion transport and metabolism	METABOLISM
FDZ14_RS18330	COG0389	L	Replication, recombination and repair	INFORMATION STORAGE AND PROCESSING
FDZ14_RS02510	COG0529	P	Inorganic ion transport and metabolism	METABOLISM
FDZ14_RS02045	COG2928	S	Function unknown	POORLY CHARACTERIZED
FDZ14_RS02515	COG0007	H	Coenzyme transport and metabolism	METABOLISM
FDZ14_RS04500	COG1108	P	Inorganic ion transport and metabolism	METABOLISM
FDZ14_RS13200	COG0693	G	Carbohydrate transport and metabolism	METABOLISM
FDZ14_RS11095	COG4108	J	Translation, ribosomal structure and biogenesis	INFORMATION STORAGE AND PROCESSING
FDZ14_RS11545	COG0640	K	Transcription	INFORMATION STORAGE AND PROCESSING
FDZ14_RS08090	COG1278	G	Carbohydrate transport and metabolism	METABOLISM
FDZ14_RS06855	COG0477	Q	Secondary metabolites biosynthesis, transport and catabolism	METABOLISM
FDZ14_RS16880	COG0300	K	Transcription	INFORMATION STORAGE AND PROCESSING
FDZ14_RS31815	COG0745	T	Signal transduction mechanisms	CELLULAR PROCESSES AND SIGNALING
FDZ14_RS04460	COG2384	S	Function unknown	POORLY CHARACTERIZED
FDZ14_RS11800	COG2205	T	Signal transduction mechanisms	CELLULAR PROCESSES AND SIGNALING
FDZ14_RS19790	COG0494	S	Function unknown	POORLY CHARACTERIZED
FDZ14_RS05105	COG1073	S	Function unknown	POORLY CHARACTERIZED
FDZ14_RS09370	COG1846	S	Function unknown	POORLY CHARACTERIZED
FDZ14_RS30800	COG0265	S	Function unknown	POORLY CHARACTERIZED
FDZ14_RS11225	COG3764	S	Function unknown	POORLY CHARACTERIZED
FDZ14_RS30010	ENOG41125WH	S	Function unknown	POORLY CHARACTERIZED
FDZ14_RS16400	COG0446	S	Function unknown	POORLY CHARACTERIZED
FDZ14_RS19460	ENOG4111IVW	S	Function unknown	POORLY CHARACTERIZED
FDZ14_RS11410	COG1266	S	Function unknown	POORLY CHARACTERIZED
FDZ14_RS21920	ENOG4112CUH	S	Function unknown	POORLY CHARACTERIZED
FDZ14_RS27880	COG0592	L	Replication, recombination and repair	INFORMATION STORAGE AND PROCESSING
FDZ14_RS08170	COG2828	S	Function unknown	POORLY CHARACTERIZED
FDZ14_RS09070	COG3386	G	Carbohydrate transport and metabolism	METABOLISM
FDZ14_RS21925	COG4187	E	Amino acid transport and metabolism	METABOLISM
FDZ14_RS00930	COG0014	E	Amino acid transport and metabolism	METABOLISM
FDZ14_RS18315	ENOG410Z3I6	S	Function unknown	POORLY CHARACTERIZED
FDZ14_RS35380	COG0179	Q	Secondary metabolites biosynthesis, transport and catabolism	METABOLISM
FDZ14_RS08070	COG1113	S	Function unknown	POORLY CHARACTERIZED
FDZ14_RS02765	COG1271	C	Energy production and conversion	METABOLISM
FDZ14_RS26450	COG0034	F	Nucleotide transport and metabolism	METABOLISM
FDZ14_RS08480	COG0583	S	Function unknown	POORLY CHARACTERIZED
FDZ14_RS31540	COG1377	N	Cell motility	CELLULAR PROCESSES AND SIGNALING
FDZ14_RS26455	COG0046	F	Nucleotide transport and metabolism	METABOLISM
FDZ14_RS02760	COG1294	C	Energy production and conversion	METABOLISM
FDZ14_RS20770	COG2197	L	Replication, recombination and repair	INFORMATION STORAGE AND PROCESSING
FDZ14_RS10620	COG0697	K	Transcription	INFORMATION STORAGE AND PROCESSING
FDZ14_RS22895	COG0526	K	Transcription	INFORMATION STORAGE AND PROCESSING
FDZ14_RS13960	COG1515	L	Replication, recombination and repair	INFORMATION STORAGE AND PROCESSING
FDZ14_RS20775	COG4585	L	Replication, recombination and repair	INFORMATION STORAGE AND PROCESSING
FDZ14_RS13965	COG0586	L	Replication, recombination and repair	INFORMATION STORAGE AND PROCESSING
FDZ14_RS31360	COG0202	K	Transcription	INFORMATION STORAGE AND PROCESSING
FDZ14_RS28200	COG0270	V	Defense mechanisms	CELLULAR PROCESSES AND SIGNALING
FDZ14_RS12130	COG2371	O	Posttranslational modification, protein turnover, chaperones	CELLULAR PROCESSES AND SIGNALING
FDZ14_RS05885	COG0505	F	Nucleotide transport and metabolism	METABOLISM
FDZ14_RS34490	COG2333	S	Function unknown	POORLY CHARACTERIZED
FDZ14_RS25095	ENOG410XUTZ	H	Coenzyme transport and metabolism	METABOLISM
FDZ14_RS04210	COG0688	I	Lipid transport and metabolism	METABOLISM
FDZ14_RS25090	COG2022	H	Coenzyme transport and metabolism	METABOLISM
FDZ14_RS27020	ENOG4111SF0	S	Function unknown	POORLY CHARACTERIZED
FDZ14_RS12250	COG0609	H	Coenzyme transport and metabolism	METABOLISM
FDZ14_RS33030	COG0449	M	Cell wall/membrane/envelope biogenesis	CELLULAR PROCESSES AND SIGNALING
FDZ14_RS02860	ENOG410XUCW	S	Function unknown	POORLY CHARACTERIZED
FDZ14_RS12255	COG1120	H	Coenzyme transport and metabolism	METABOLISM
FDZ14_RS23020	COG1914	S	Function unknown	POORLY CHARACTERIZED
FDZ14_RS25785	COG4586	S	Function unknown	POORLY CHARACTERIZED
FDZ14_RS02780	COG0523	S	Function unknown	POORLY CHARACTERIZED
FDZ14_RS25825	ENOG410Y2ZH	S	Function unknown	POORLY CHARACTERIZED
FDZ14_RS21845	ENOG4111S4P	S	Function unknown	POORLY CHARACTERIZED
FDZ14_RS22515	COG1404	S	Function unknown	POORLY CHARACTERIZED
FDZ14_RS05425	COG0283	F	Nucleotide transport and metabolism	METABOLISM
FDZ14_RS26815	COG1477	I	Lipid transport and metabolism	METABOLISM
FDZ14_RS12960	COG1653	I	Lipid transport and metabolism	METABOLISM
FDZ14_RS17715	COG1897	E	Amino acid transport and metabolism	METABOLISM
FDZ14_RS04600	COG0438	S	Function unknown	POORLY CHARACTERIZED
FDZ14_RS12965	COG1742	S	Function unknown	POORLY CHARACTERIZED
FDZ14_RS33225	ENOG4111MAS	K	Transcription	INFORMATION STORAGE AND PROCESSING
FDZ14_RS26200	ENOG4111ZSR	P	Inorganic ion transport and metabolism	METABOLISM
FDZ14_RS02460	COG1009	C	Energy production and conversion	METABOLISM
FDZ14_RS21555	COG0702	S	Function unknown	POORLY CHARACTERIZED
FDZ14_RS03565	COG1116	P	Inorganic ion transport and metabolism	METABOLISM
FDZ14_RS10535	ENOG410XNST	G	Carbohydrate transport and metabolism	METABOLISM
FDZ14_RS03390	COG0290	J	Translation, ribosomal structure and biogenesis	INFORMATION STORAGE AND PROCESSING
FDZ14_RS25895	COG2265	J	Translation, ribosomal structure and biogenesis	INFORMATION STORAGE AND PROCESSING
FDZ14_RS03395	COG0291	J	Translation, ribosomal structure and biogenesis	INFORMATION STORAGE AND PROCESSING
FDZ14_RS01110	COG0095	H	Coenzyme transport and metabolism	METABOLISM
FDZ14_RS25890	COG1113	S	Function unknown	POORLY CHARACTERIZED
FDZ14_RS20705	COG0583	Q	Secondary metabolites biosynthesis, transport and catabolism	METABOLISM
FDZ14_RS20705	ENOG4112945	K	Transcription	INFORMATION STORAGE AND PROCESSING
FDZ14_RS02420	COG2155	S	Function unknown	POORLY CHARACTERIZED
FDZ14_RS23500	COG4992	S	Function unknown	POORLY CHARACTERIZED
FDZ14_RS11435	COG0454	S	Function unknown	POORLY CHARACTERIZED
FDZ14_RS23505	COG1012	S	Function unknown	POORLY CHARACTERIZED
FDZ14_RS06515	COG4603	S	Function unknown	POORLY CHARACTERIZED
FDZ14_RS07455	COG1368	G	Carbohydrate transport and metabolism	METABOLISM
FDZ14_RS01230	COG0504	F	Nucleotide transport and metabolism	METABOLISM
FDZ14_RS01025	COG1263	S	Function unknown	POORLY CHARACTERIZED
FDZ14_RS06455	ENOG4111H6E	S	Function unknown	POORLY CHARACTERIZED
FDZ14_RS02530	COG1285	S	Function unknown	POORLY CHARACTERIZED
FDZ14_RS06450	COG1873	O	Posttranslational modification, protein turnover, chaperones	CELLULAR PROCESSES AND SIGNALING
FDZ14_RS33960	COG0582	S	Function unknown	POORLY CHARACTERIZED
FDZ14_RS11020	COG4606	P	Inorganic ion transport and metabolism	METABOLISM
FDZ14_RS23795	COG1115	S	Function unknown	POORLY CHARACTERIZED
FDZ14_RS32065	ENOG410XVQQ	S	Function unknown	POORLY CHARACTERIZED
FDZ14_RS23330	COG0370	P	Inorganic ion transport and metabolism	METABOLISM
FDZ14_RS35265	COG1609	K	Transcription	INFORMATION STORAGE AND PROCESSING
FDZ14_RS25230	COG0053	S	Function unknown	POORLY CHARACTERIZED
FDZ14_RS05400	COG2339	S	Function unknown	POORLY CHARACTERIZED
FDZ14_RS23485	COG0637	S	Function unknown	POORLY CHARACTERIZED
FDZ14_RS04040	COG0573	P	Inorganic ion transport and metabolism	METABOLISM
FDZ14_RS04735	COG0607	E	Amino acid transport and metabolism	METABOLISM
FDZ14_RS04045	COG0581	P	Inorganic ion transport and metabolism	METABOLISM
FDZ14_RS24325	COG1173	S	Function unknown	POORLY CHARACTERIZED
FDZ14_RS21355	COG0855	P	Inorganic ion transport and metabolism	METABOLISM
FDZ14_RS35260	ENOG410XNQK	K	Transcription	INFORMATION STORAGE AND PROCESSING
FDZ14_RS27295	ENOG410XUXP	U	Intracellular trafficking, secretion, and vesicular transport	CELLULAR PROCESSES AND SIGNALING
FDZ14_RS20820	COG1205	L	Replication, recombination and repair	INFORMATION STORAGE AND PROCESSING
FDZ14_RS06850	COG3486	Q	Secondary metabolites biosynthesis, transport and catabolism	METABOLISM
FDZ14_RS07910	ENOG410ZWHQ	S	Function unknown	POORLY CHARACTERIZED
FDZ14_RS03140	ENOG411226C	H	Coenzyme transport and metabolism	METABOLISM
FDZ14_RS18985	COG1278	K	Transcription	INFORMATION STORAGE AND PROCESSING
FDZ14_RS03570	COG0715	P	Inorganic ion transport and metabolism	METABOLISM
FDZ14_RS01340	ENOG410Y8NH	S	Function unknown	POORLY CHARACTERIZED
FDZ14_RS15285	ENOG410ZWN0	L	Replication, recombination and repair	INFORMATION STORAGE AND PROCESSING
FDZ14_RS21420	ENOG410XNYY	K	Transcription	INFORMATION STORAGE AND PROCESSING
FDZ14_RS03805	COG1077	L	Replication, recombination and repair	INFORMATION STORAGE AND PROCESSING
FDZ14_RS01345	ENOG4112AZV	C	Energy production and conversion	METABOLISM
FDZ14_RS09890	ENOG4112ART	S	Function unknown	POORLY CHARACTERIZED
FDZ14_RS02940	COG1187	J	Translation, ribosomal structure and biogenesis	INFORMATION STORAGE AND PROCESSING
FDZ14_RS35270	ENOG410XQKC	G	Carbohydrate transport and metabolism	METABOLISM
FDZ14_RS11865	COG0733	S	Function unknown	POORLY CHARACTERIZED
FDZ14_RS14625	COG4303	E	Amino acid transport and metabolism	METABOLISM
FDZ14_RS08285	ENOG411226C	S	Function unknown	POORLY CHARACTERIZED
FDZ14_RS16635	COG0745	S	Function unknown	POORLY CHARACTERIZED
FDZ14_RS14620	COG4819	E	Amino acid transport and metabolism	METABOLISM
FDZ14_RS13995	COG5542	S	Function unknown	POORLY CHARACTERIZED
FDZ14_RS33095	COG0653	U	Intracellular trafficking, secretion, and vesicular transport	CELLULAR PROCESSES AND SIGNALING
FDZ14_RS25775	COG3694	S	Function unknown	POORLY CHARACTERIZED
FDZ14_RS06355	COG0020	I	Lipid transport and metabolism	METABOLISM
FDZ14_RS11115	COG0241	E	Amino acid transport and metabolism	METABOLISM
FDZ14_RS02000	COG0671	I	Lipid transport and metabolism	METABOLISM
FDZ14_RS06485	COG0740	E	Amino acid transport and metabolism	METABOLISM
FDZ14_RS11110	COG4195	J	Translation, ribosomal structure and biogenesis	INFORMATION STORAGE AND PROCESSING
FDZ14_RS15300	COG2720	V	Defense mechanisms	CELLULAR PROCESSES AND SIGNALING
FDZ14_RS23650	COG1638	G	Carbohydrate transport and metabolism	METABOLISM
FDZ14_RS02005	COG0707	I	Lipid transport and metabolism	METABOLISM
FDZ14_RS05955	COG0242	J	Translation, ribosomal structure and biogenesis	INFORMATION STORAGE AND PROCESSING
FDZ14_RS26770	COG0787	K	Transcription	INFORMATION STORAGE AND PROCESSING
FDZ14_RS34430	ENOG4111XDC	S	Function unknown	POORLY CHARACTERIZED
FDZ14_RS20400	COG1785	P	Inorganic ion transport and metabolism	METABOLISM
FDZ14_RS26775	COG2834	M	Cell wall/membrane/envelope biogenesis	CELLULAR PROCESSES AND SIGNALING
FDZ14_RS04135	COG0572	F	Nucleotide transport and metabolism	METABOLISM
FDZ14_RS17275	ENOG4111RN5	E	Amino acid transport and metabolism	METABOLISM
FDZ14_RS04130	COG0826	O	Posttranslational modification, protein turnover, chaperones	CELLULAR PROCESSES AND SIGNALING
FDZ14_RS21560	COG0780	S	Function unknown	POORLY CHARACTERIZED
FDZ14_RS27250	COG1358	J	Translation, ribosomal structure and biogenesis	INFORMATION STORAGE AND PROCESSING
FDZ14_RS04035	COG0226	P	Inorganic ion transport and metabolism	METABOLISM
FDZ14_RS23855	COG1733	S	Function unknown	POORLY CHARACTERIZED
FDZ14_RS06215	COG2882	N	Cell motility	CELLULAR PROCESSES AND SIGNALING
FDZ14_RS00780	COG3887	T	Signal transduction mechanisms	CELLULAR PROCESSES AND SIGNALING
FDZ14_RS20575	COG0791	T	Signal transduction mechanisms	CELLULAR PROCESSES AND SIGNALING
FDZ14_RS07355	COG0454	K	Transcription	INFORMATION STORAGE AND PROCESSING
FDZ14_RS27820	COG1686	H	Coenzyme transport and metabolism	METABOLISM
FDZ14_RS03905	ENOG41121ST	S	Function unknown	POORLY CHARACTERIZED
FDZ14_RS02690	COG1734	T	Signal transduction mechanisms	CELLULAR PROCESSES AND SIGNALING
FDZ14_RS35450	COG2801	L	Replication, recombination and repair	INFORMATION STORAGE AND PROCESSING
FDZ14_RS21565	COG0602	O	Posttranslational modification, protein turnover, chaperones	CELLULAR PROCESSES AND SIGNALING
FDZ14_RS21685	COG4359	S	Function unknown	POORLY CHARACTERIZED
FDZ14_RS17875	COG0550	S	Function unknown	POORLY CHARACTERIZED
FDZ14_RS21680	COG0235	S	Function unknown	POORLY CHARACTERIZED
FDZ14_RS18385	ENOG410Y46N	S	Function unknown	POORLY CHARACTERIZED
FDZ14_RS22915	COG1278	O	Posttranslational modification, protein turnover, chaperones	CELLULAR PROCESSES AND SIGNALING
FDZ14_RS31460	COG0772	D	Cell cycle control, cell division, chromosome partitioning	CELLULAR PROCESSES AND SIGNALING
FDZ14_RS23790	COG0591	S	Function unknown	POORLY CHARACTERIZED
FDZ14_RS02520	COG2138	H	Coenzyme transport and metabolism	METABOLISM
FDZ14_RS33715	ENOG410XPQ5	S	Function unknown	POORLY CHARACTERIZED
FDZ14_RS02525	COG1648	H	Coenzyme transport and metabolism	METABOLISM
FDZ14_RS01095	COG3773	S	Function unknown	POORLY CHARACTERIZED
FDZ14_RS23390	COG0624	S	Function unknown	POORLY CHARACTERIZED
FDZ14_RS12775	COG0601	P	Inorganic ion transport and metabolism	METABOLISM
FDZ14_RS02455	COG2111	P	Inorganic ion transport and metabolism	METABOLISM
FDZ14_RS00630	ENOG41123MB	S	Function unknown	POORLY CHARACTERIZED
FDZ14_RS12770	COG0747	E	Amino acid transport and metabolism	METABOLISM
FDZ14_RS16270	COG1457	H	Coenzyme transport and metabolism	METABOLISM
FDZ14_RS25075	COG0588	G	Carbohydrate transport and metabolism	METABOLISM
FDZ14_RS06675	COG0860	P	Inorganic ion transport and metabolism	METABOLISM
FDZ14_RS06675	COG3858	G	Carbohydrate transport and metabolism	METABOLISM
FDZ14_RS12055	COG1167	P	Inorganic ion transport and metabolism	METABOLISM
FDZ14_RS26855	COG3842	E	Amino acid transport and metabolism	METABOLISM
FDZ14_RS06670	COG0174	P	Inorganic ion transport and metabolism	METABOLISM
FDZ14_RS16060	ENOG4111QCG	K	Transcription	INFORMATION STORAGE AND PROCESSING
FDZ14_RS31940	COG0207	F	Nucleotide transport and metabolism	METABOLISM
FDZ14_RS11870	ENOG410Y5EM	S	Function unknown	POORLY CHARACTERIZED
FDZ14_RS31945	COG0796	M	Cell wall/membrane/envelope biogenesis	CELLULAR PROCESSES AND SIGNALING
FDZ14_RS11875	COG0753	S	Function unknown	POORLY CHARACTERIZED
FDZ14_RS22555	COG0591	S	Function unknown	POORLY CHARACTERIZED
FDZ14_RS07145	ENOG410Y21Y	M	Cell wall/membrane/envelope biogenesis	CELLULAR PROCESSES AND SIGNALING
FDZ14_RS21810	ENOG410XUKD	S	Function unknown	POORLY CHARACTERIZED
FDZ14_RS22410	COG5001	M	Cell wall/membrane/envelope biogenesis	CELLULAR PROCESSES AND SIGNALING
FDZ14_RS12710	COG0668	S	Function unknown	POORLY CHARACTERIZED
FDZ14_RS18105	COG0843	O	Posttranslational modification, protein turnover, chaperones	CELLULAR PROCESSES AND SIGNALING
FDZ14_RS31820	COG4962	U	Intracellular trafficking, secretion, and vesicular transport	CELLULAR PROCESSES AND SIGNALING
FDZ14_RS22790	COG0494	S	Function unknown	POORLY CHARACTERIZED
FDZ14_RS17610	COG2962	S	Function unknown	POORLY CHARACTERIZED
FDZ14_RS19455	COG0028	P	Inorganic ion transport and metabolism	METABOLISM
FDZ14_RS17900	COG5438	S	Function unknown	POORLY CHARACTERIZED
FDZ14_RS35160	COG0732	V	Defense mechanisms	CELLULAR PROCESSES AND SIGNALING
FDZ14_RS03605	COG0306	P	Inorganic ion transport and metabolism	METABOLISM
FDZ14_RS21590	ENOG4110N81	S	Function unknown	POORLY CHARACTERIZED
FDZ14_RS10475	COG1146	P	Inorganic ion transport and metabolism	METABOLISM
FDZ14_RS21595	ENOG410XNMP	S	Function unknown	POORLY CHARACTERIZED
FDZ14_RS20175	ENOG410ZVI6	G	Carbohydrate transport and metabolism	METABOLISM
FDZ14_RS21610	COG1757	S	Function unknown	POORLY CHARACTERIZED
FDZ14_RS19295	COG0329	S	Function unknown	POORLY CHARACTERIZED
FDZ14_RS25550	COG1954	S	Function unknown	POORLY CHARACTERIZED
FDZ14_RS18075	COG2072	S	Function unknown	POORLY CHARACTERIZED
FDZ14_RS12455	COG0745	S	Function unknown	POORLY CHARACTERIZED
FDZ14_RS00860	COG0042	J	Translation, ribosomal structure and biogenesis	INFORMATION STORAGE AND PROCESSING
FDZ14_RS27480	COG1098	S	Function unknown	POORLY CHARACTERIZED
FDZ14_RS06600	COG1013	C	Energy production and conversion	METABOLISM
FDZ14_RS02220	COG0739	P	Inorganic ion transport and metabolism	METABOLISM
FDZ14_RS06975	COG0624	C	Energy production and conversion	METABOLISM
FDZ14_RS01650	ENOG410XUF0	U	Intracellular trafficking, secretion, and vesicular transport	CELLULAR PROCESSES AND SIGNALING
FDZ14_RS19940	COG0477	K	Transcription	INFORMATION STORAGE AND PROCESSING
FDZ14_RS22315	COG4464	M	Cell wall/membrane/envelope biogenesis	CELLULAR PROCESSES AND SIGNALING
FDZ14_RS00705	COG0486	S	Function unknown	POORLY CHARACTERIZED
FDZ14_RS17605	COG0789	S	Function unknown	POORLY CHARACTERIZED
FDZ14_RS21885	COG3279	C	Energy production and conversion	METABOLISM
FDZ14_RS21885	COG3279	P	Inorganic ion transport and metabolism	METABOLISM
FDZ14_RS29835	COG5428	S	Function unknown	POORLY CHARACTERIZED
FDZ14_RS23270	COG3162	S	Function unknown	POORLY CHARACTERIZED
FDZ14_RS03585	COG2141	S	Function unknown	POORLY CHARACTERIZED
FDZ14_RS03855	COG0211	J	Translation, ribosomal structure and biogenesis	INFORMATION STORAGE AND PROCESSING
FDZ14_RS03580	COG0431	S	Function unknown	POORLY CHARACTERIZED
FDZ14_RS23275	COG4147	S	Function unknown	POORLY CHARACTERIZED
FDZ14_RS03850	COG2868	J	Translation, ribosomal structure and biogenesis	INFORMATION STORAGE AND PROCESSING
FDZ14_RS11985	COG5577	S	Function unknown	POORLY CHARACTERIZED
FDZ14_RS02855	COG0438	H	Coenzyme transport and metabolism	METABOLISM
FDZ14_RS23370	COG0715	S	Function unknown	POORLY CHARACTERIZED
FDZ14_RS03995	COG0317	K	Transcription	INFORMATION STORAGE AND PROCESSING
FDZ14_RS03995	COG0317	T	Signal transduction mechanisms	CELLULAR PROCESSES AND SIGNALING
FDZ14_RS15500	COG1054	S	Function unknown	POORLY CHARACTERIZED
FDZ14_RS27285	COG0080	J	Translation, ribosomal structure and biogenesis	INFORMATION STORAGE AND PROCESSING
FDZ14_RS01070	ENOG4111UAI	S	Function unknown	POORLY CHARACTERIZED
FDZ14_RS03990	COG0503	F	Nucleotide transport and metabolism	METABOLISM
FDZ14_RS05770	COG0772	D	Cell cycle control, cell division, chromosome partitioning	CELLULAR PROCESSES AND SIGNALING
FDZ14_RS16935	COG1284	G	Carbohydrate transport and metabolism	METABOLISM
FDZ14_RS23075	COG0703	E	Amino acid transport and metabolism	METABOLISM
FDZ14_RS05775	COG0812	D	Cell cycle control, cell division, chromosome partitioning	CELLULAR PROCESSES AND SIGNALING
FDZ14_RS06505	COG1744	S	Function unknown	POORLY CHARACTERIZED
FDZ14_RS34225	ENOG4111GPB	S	Function unknown	POORLY CHARACTERIZED
FDZ14_RS20550	COG5001	T	Signal transduction mechanisms	CELLULAR PROCESSES AND SIGNALING
FDZ14_RS23925	COG2223	P	Inorganic ion transport and metabolism	METABOLISM
FDZ14_RS10795	COG0584	S	Function unknown	POORLY CHARACTERIZED
FDZ14_RS12950	COG1175	I	Lipid transport and metabolism	METABOLISM
FDZ14_RS12955	COG0395	I	Lipid transport and metabolism	METABOLISM
FDZ14_RS10790	COG3182	S	Function unknown	POORLY CHARACTERIZED
FDZ14_RS35395	ENOG41116CI	K	Transcription	INFORMATION STORAGE AND PROCESSING
FDZ14_RS17355	COG3594	C	Energy production and conversion	METABOLISM
FDZ14_RS03450	COG3027	S	Function unknown	POORLY CHARACTERIZED
FDZ14_RS09390	ENOG411228C	S	Function unknown	POORLY CHARACTERIZED
FDZ14_RS17350	COG0760	C	Energy production and conversion	METABOLISM
FDZ14_RS03105	COG0522	J	Translation, ribosomal structure and biogenesis	INFORMATION STORAGE AND PROCESSING
FDZ14_RS21460	COG0054	H	Coenzyme transport and metabolism	METABOLISM
FDZ14_RS22440	COG0640	S	Function unknown	POORLY CHARACTERIZED
FDZ14_RS02450	COG1006	P	Inorganic ion transport and metabolism	METABOLISM
FDZ14_RS17680	COG0726	S	Function unknown	POORLY CHARACTERIZED
FDZ14_RS15820	ENOG410XNMH	I	Lipid transport and metabolism	METABOLISM
FDZ14_RS10400	COG0642	V	Defense mechanisms	CELLULAR PROCESSES AND SIGNALING
FDZ14_RS03515	COG0527	E	Amino acid transport and metabolism	METABOLISM
FDZ14_RS12425	ENOG410ZXIC	K	Transcription	INFORMATION STORAGE AND PROCESSING
FDZ14_RS09595	ENOG4111GPB	S	Function unknown	POORLY CHARACTERIZED
FDZ14_RS12355	COG0559	E	Amino acid transport and metabolism	METABOLISM
FDZ14_RS06770	COG4846	O	Posttranslational modification, protein turnover, chaperones	CELLULAR PROCESSES AND SIGNALING
FDZ14_RS21660	COG1172	G	Carbohydrate transport and metabolism	METABOLISM
FDZ14_RS12350	COG0683	E	Amino acid transport and metabolism	METABOLISM
FDZ14_RS14660	ENOG410YZDI	S	Function unknown	POORLY CHARACTERIZED
FDZ14_RS29965	COG0175	P	Inorganic ion transport and metabolism	METABOLISM
FDZ14_RS14665	COG1846	S	Function unknown	POORLY CHARACTERIZED
FDZ14_RS14665	ENOG41123V8	K	Transcription	INFORMATION STORAGE AND PROCESSING
FDZ14_RS06520	COG1079	S	Function unknown	POORLY CHARACTERIZED
FDZ14_RS14740	ENOG410XW98	S	Function unknown	POORLY CHARACTERIZED
FDZ14_RS11150	COG3682	K	Transcription	INFORMATION STORAGE AND PROCESSING
FDZ14_RS20880	COG0626	S	Function unknown	POORLY CHARACTERIZED
FDZ14_RS14305	COG0659	S	Function unknown	POORLY CHARACTERIZED
FDZ14_RS34120	ENOG4111I0A	G	Carbohydrate transport and metabolism	METABOLISM
FDZ14_RS05855	COG0597	M	Cell wall/membrane/envelope biogenesis	CELLULAR PROCESSES AND SIGNALING
FDZ14_RS05855	COG0597	U	Intracellular trafficking, secretion, and vesicular transport	CELLULAR PROCESSES AND SIGNALING
FDZ14_RS20885	ENOG4111NJR	S	Function unknown	POORLY CHARACTERIZED
FDZ14_RS34645	COG2814	G	Carbohydrate transport and metabolism	METABOLISM
FDZ14_RS08845	COG0524	G	Carbohydrate transport and metabolism	METABOLISM
FDZ14_RS29090	COG0744	M	Cell wall/membrane/envelope biogenesis	CELLULAR PROCESSES AND SIGNALING
FDZ14_RS23750	COG4638	S	Function unknown	POORLY CHARACTERIZED
FDZ14_RS08840	COG1414	K	Transcription	INFORMATION STORAGE AND PROCESSING
FDZ14_RS04170	COG0775	F	Nucleotide transport and metabolism	METABOLISM
FDZ14_RS04175	COG0031	F	Nucleotide transport and metabolism	METABOLISM
FDZ14_RS23810	COG0784	E	Amino acid transport and metabolism	METABOLISM
FDZ14_RS30630	ENOG410ZW3Y	S	Function unknown	POORLY CHARACTERIZED
FDZ14_RS19775	ENOG41129YZ	S	Function unknown	POORLY CHARACTERIZED
FDZ14_RS29565	COG2176	L	Replication, recombination and repair	INFORMATION STORAGE AND PROCESSING
FDZ14_RS17430	COG1523	S	Function unknown	POORLY CHARACTERIZED
FDZ14_RS04375	ENOG410XV43	S	Function unknown	POORLY CHARACTERIZED
FDZ14_RS17435	COG1823	S	Function unknown	POORLY CHARACTERIZED
FDZ14_RS23680	COG1268	H	Coenzyme transport and metabolism	METABOLISM
FDZ14_RS07410	ENOG4111TWN	K	Transcription	INFORMATION STORAGE AND PROCESSING
FDZ14_RS23685	COG0833	H	Coenzyme transport and metabolism	METABOLISM
FDZ14_RS09030	COG1609	S	Function unknown	POORLY CHARACTERIZED
FDZ14_RS19780	ENOG410ZSMS	S	Function unknown	POORLY CHARACTERIZED
FDZ14_RS21105	COG1612	S	Function unknown	POORLY CHARACTERIZED
FDZ14_RS05350	COG0514	L	Replication, recombination and repair	INFORMATION STORAGE AND PROCESSING
FDZ14_RS05355	COG1266	S	Function unknown	POORLY CHARACTERIZED
FDZ14_RS04195	COG1191	E	Amino acid transport and metabolism	METABOLISM
FDZ14_RS07605	ENOG410XT9C	S	Function unknown	POORLY CHARACTERIZED
FDZ14_RS21760	COG1032	C	Energy production and conversion	METABOLISM
FDZ14_RS10200	ENOG410XNMH	S	Function unknown	POORLY CHARACTERIZED
FDZ14_RS28695	COG0688	I	Lipid transport and metabolism	METABOLISM
FDZ14_RS18320	COG1018	C	Energy production and conversion	METABOLISM
FDZ14_RS18325	ENOG410XYPA	S	Function unknown	POORLY CHARACTERIZED
FDZ14_RS02775	COG0803	P	Inorganic ion transport and metabolism	METABOLISM
FDZ14_RS28030	COG1404	O	Posttranslational modification, protein turnover, chaperones	CELLULAR PROCESSES AND SIGNALING
FDZ14_RS02070	COG0614	P	Inorganic ion transport and metabolism	METABOLISM
FDZ14_RS04290	COG0268	J	Translation, ribosomal structure and biogenesis	INFORMATION STORAGE AND PROCESSING
FDZ14_RS02075	COG0609	P	Inorganic ion transport and metabolism	METABOLISM
FDZ14_RS10690	ENOG410XNMH	T	Signal transduction mechanisms	CELLULAR PROCESSES AND SIGNALING
FDZ14_RS17515	COG1233	S	Function unknown	POORLY CHARACTERIZED
FDZ14_RS12885	COG0697	S	Function unknown	POORLY CHARACTERIZED
FDZ14_RS33765	ENOG410Z4N4	S	Function unknown	POORLY CHARACTERIZED
FDZ14_RS12880	ENOG41126DU	S	Function unknown	POORLY CHARACTERIZED
FDZ14_RS04510	COG5663	S	Function unknown	POORLY CHARACTERIZED
FDZ14_RS29140	COG2805	N	Cell motility	CELLULAR PROCESSES AND SIGNALING
FDZ14_RS29140	COG2805	U	Intracellular trafficking, secretion, and vesicular transport	CELLULAR PROCESSES AND SIGNALING
FDZ14_RS23865	COG4895	S	Function unknown	POORLY CHARACTERIZED
FDZ14_RS28945	COG1181	M	Cell wall/membrane/envelope biogenesis	CELLULAR PROCESSES AND SIGNALING
FDZ14_RS07730	COG0840	S	Function unknown	POORLY CHARACTERIZED
FDZ14_RS00755	COG0012	J	Translation, ribosomal structure and biogenesis	INFORMATION STORAGE AND PROCESSING
FDZ14_RS05505	COG2226	H	Coenzyme transport and metabolism	METABOLISM
FDZ14_RS20245	ENOG410XNMH	T	Signal transduction mechanisms	CELLULAR PROCESSES AND SIGNALING
FDZ14_RS22450	COG0841	S	Function unknown	POORLY CHARACTERIZED
FDZ14_RS18560	COG0701	S	Function unknown	POORLY CHARACTERIZED
FDZ14_RS08100	COG1595	G	Carbohydrate transport and metabolism	METABOLISM
FDZ14_RS35390	ENOG41116CI	K	Transcription	INFORMATION STORAGE AND PROCESSING
FDZ14_RS26445	COG0150	F	Nucleotide transport and metabolism	METABOLISM
FDZ14_RS07125	COG1131	V	Defense mechanisms	CELLULAR PROCESSES AND SIGNALING
FDZ14_RS26440	COG0299	F	Nucleotide transport and metabolism	METABOLISM
FDZ14_RS08060	COG1012	S	Function unknown	POORLY CHARACTERIZED
FDZ14_RS08180	COG3393	S	Function unknown	POORLY CHARACTERIZED
FDZ14_RS02770	COG0254	C	Energy production and conversion	METABOLISM
FDZ14_RS12085	COG0586	S	Function unknown	POORLY CHARACTERIZED
FDZ14_RS31555	COG1338	N	Cell motility	CELLULAR PROCESSES AND SIGNALING
FDZ14_RS21710	COG0182	J	Translation, ribosomal structure and biogenesis	INFORMATION STORAGE AND PROCESSING
FDZ14_RS12080	COG0726	S	Function unknown	POORLY CHARACTERIZED
FDZ14_RS11330	COG1968	C	Energy production and conversion	METABOLISM
FDZ14_RS31490	COG2206	L	Replication, recombination and repair	INFORMATION STORAGE AND PROCESSING
FDZ14_RS07140	ENOG4111JT2	S	Function unknown	POORLY CHARACTERIZED
FDZ14_RS16485	COG0488	S	Function unknown	POORLY CHARACTERIZED
FDZ14_RS00215	COG0642	T	Signal transduction mechanisms	CELLULAR PROCESSES AND SIGNALING
FDZ14_RS22355	COG3817	S	Function unknown	POORLY CHARACTERIZED
FDZ14_RS11725	COG0199	J	Translation, ribosomal structure and biogenesis	INFORMATION STORAGE AND PROCESSING
FDZ14_RS09440	ENOG410XNQK	G	Carbohydrate transport and metabolism	METABOLISM
FDZ14_RS09565	COG0591	S	Function unknown	POORLY CHARACTERIZED
FDZ14_RS35330	ENOG410XNN3	P	Inorganic ion transport and metabolism	METABOLISM
FDZ14_RS15465	COG0111	S	Function unknown	POORLY CHARACTERIZED
FDZ14_RS05270	COG1354	S	Function unknown	POORLY CHARACTERIZED
FDZ14_RS06740	COG3763	S	Function unknown	POORLY CHARACTERIZED
FDZ14_RS09180	ENOG4111JUK	S	Function unknown	POORLY CHARACTERIZED
FDZ14_RS26805	COG1181	I	Lipid transport and metabolism	METABOLISM
FDZ14_RS15610	COG0199	M	Cell wall/membrane/envelope biogenesis	CELLULAR PROCESSES AND SIGNALING
FDZ14_RS25930	COG3871	P	Inorganic ion transport and metabolism	METABOLISM
FDZ14_RS05005	COG1376	S	Function unknown	POORLY CHARACTERIZED
FDZ14_RS17845	COG0364	H	Coenzyme transport and metabolism	METABOLISM
FDZ14_RS19495	ENOG410XNR2	K	Transcription	INFORMATION STORAGE AND PROCESSING
FDZ14_RS24120	ENOG410XSV8	O	Posttranslational modification, protein turnover, chaperones	CELLULAR PROCESSES AND SIGNALING
FDZ14_RS03455	COG1286	S	Function unknown	POORLY CHARACTERIZED
FDZ14_RS35165	COG0286	V	Defense mechanisms	CELLULAR PROCESSES AND SIGNALING
FDZ14_RS28640	COG5184	D	Cell cycle control, cell division, chromosome partitioning	CELLULAR PROCESSES AND SIGNALING
FDZ14_RS28640	COG5184	Z	Cytoskeleton	CELLULAR PROCESSES AND SIGNALING
FDZ14_RS11440	COG0789	S	Function unknown	POORLY CHARACTERIZED
FDZ14_RS10375	COG1167	S	Function unknown	POORLY CHARACTERIZED
FDZ14_RS33215	COG0639	T	Signal transduction mechanisms	CELLULAR PROCESSES AND SIGNALING
FDZ14_RS25345	COG4708	S	Function unknown	POORLY CHARACTERIZED
FDZ14_RS00955	COG3610	S	Function unknown	POORLY CHARACTERIZED
FDZ14_RS10890	COG1609	S	Function unknown	POORLY CHARACTERIZED
FDZ14_RS00950	COG2966	S	Function unknown	POORLY CHARACTERIZED
FDZ14_RS10295	ENOG410ZX3P	K	Transcription	INFORMATION STORAGE AND PROCESSING
FDZ14_RS23535	COG3180	S	Function unknown	POORLY CHARACTERIZED
FDZ14_RS12465	ENOG410YU4K	S	Function unknown	POORLY CHARACTERIZED
FDZ14_RS34785	COG0861	P	Inorganic ion transport and metabolism	METABOLISM
FDZ14_RS23530	COG0500	K	Transcription	INFORMATION STORAGE AND PROCESSING
FDZ14_RS11345	COG1316	C	Energy production and conversion	METABOLISM
FDZ14_RS16630	COG0642	S	Function unknown	POORLY CHARACTERIZED
FDZ14_RS06985	COG1509	E	Amino acid transport and metabolism	METABOLISM
FDZ14_RS19910	COG2364	S	Function unknown	POORLY CHARACTERIZED
FDZ14_RS11340	COG1670	C	Energy production and conversion	METABOLISM
FDZ14_RS02255	COG1267	G	Carbohydrate transport and metabolism	METABOLISM
FDZ14_RS14700	COG2351	S	Function unknown	POORLY CHARACTERIZED
FDZ14_RS07460	COG1316	G	Carbohydrate transport and metabolism	METABOLISM
FDZ14_RS14310	COG0288	S	Function unknown	POORLY CHARACTERIZED
FDZ14_RS07465	COG1284	G	Carbohydrate transport and metabolism	METABOLISM
FDZ14_RS14705	COG3195	S	Function unknown	POORLY CHARACTERIZED
FDZ14_RS10895	COG1404	S	Function unknown	POORLY CHARACTERIZED
FDZ14_RS06115	COG0335	J	Translation, ribosomal structure and biogenesis	INFORMATION STORAGE AND PROCESSING
FDZ14_RS23495	COG0010	S	Function unknown	POORLY CHARACTERIZED
FDZ14_RS20325	COG0492	P	Inorganic ion transport and metabolism	METABOLISM
FDZ14_RS23325	COG1918	P	Inorganic ion transport and metabolism	METABOLISM
FDZ14_RS23490	COG0531	S	Function unknown	POORLY CHARACTERIZED
FDZ14_RS16840	COG1609	G	Carbohydrate transport and metabolism	METABOLISM
FDZ14_RS32170	COG0420	L	Replication, recombination and repair	INFORMATION STORAGE AND PROCESSING
FDZ14_RS23085	COG2252	E	Amino acid transport and metabolism	METABOLISM
FDZ14_RS20240	COG0784	S	Function unknown	POORLY CHARACTERIZED
FDZ14_RS20240	COG2208	T	Signal transduction mechanisms	CELLULAR PROCESSES AND SIGNALING
FDZ14_RS13115	COG1403	S	Function unknown	POORLY CHARACTERIZED
FDZ14_RS23080	COG1609	E	Amino acid transport and metabolism	METABOLISM
FDZ14_RS21265	COG1132	S	Function unknown	POORLY CHARACTERIZED
FDZ14_RS10075	COG4720	S	Function unknown	POORLY CHARACTERIZED
FDZ14_RS06595	COG0674	C	Energy production and conversion	METABOLISM
FDZ14_RS04330	COG0484	O	Posttranslational modification, protein turnover, chaperones	CELLULAR PROCESSES AND SIGNALING
FDZ14_RS00175	COG3279	T	Signal transduction mechanisms	CELLULAR PROCESSES AND SIGNALING
FDZ14_RS17000	ENOG410XNMH	P	Inorganic ion transport and metabolism	METABOLISM
FDZ14_RS03035	COG0773	M	Cell wall/membrane/envelope biogenesis	CELLULAR PROCESSES AND SIGNALING
FDZ14_RS04335	COG2264	J	Translation, ribosomal structure and biogenesis	INFORMATION STORAGE AND PROCESSING
FDZ14_RS03130	COG1104	E	Amino acid transport and metabolism	METABOLISM
FDZ14_RS06840	COG4264	Q	Secondary metabolites biosynthesis, transport and catabolism	METABOLISM
FDZ14_RS28625	COG2340	S	Function unknown	POORLY CHARACTERIZED
FDZ14_RS14810	COG0553	G	Carbohydrate transport and metabolism	METABOLISM
FDZ14_RS06845	COG1670	J	Translation, ribosomal structure and biogenesis	INFORMATION STORAGE AND PROCESSING
FDZ14_RS15810	ENOG410XNTS	I	Lipid transport and metabolism	METABOLISM
FDZ14_RS01405	COG2385	D	Cell cycle control, cell division, chromosome partitioning	CELLULAR PROCESSES AND SIGNALING
FDZ14_RS07505	COG0642	S	Function unknown	POORLY CHARACTERIZED
FDZ14_RS05000	COG4129	S	Function unknown	POORLY CHARACTERIZED
FDZ14_RS20570	COG4608	T	Signal transduction mechanisms	CELLULAR PROCESSES AND SIGNALING
FDZ14_RS08445	COG2404	S	Function unknown	POORLY CHARACTERIZED
FDZ14_RS14140	COG0679	S	Function unknown	POORLY CHARACTERIZED
FDZ14_RS14635	COG0531	E	Amino acid transport and metabolism	METABOLISM
FDZ14_RS25760	COG0735	S	Function unknown	POORLY CHARACTERIZED
FDZ14_RS14630	COG4302	E	Amino acid transport and metabolism	METABOLISM
FDZ14_RS08005	COG1215	M	Cell wall/membrane/envelope biogenesis	CELLULAR PROCESSES AND SIGNALING
FDZ14_RS21160	COG1217	T	Signal transduction mechanisms	CELLULAR PROCESSES AND SIGNALING
FDZ14_RS34115	COG1167	G	Carbohydrate transport and metabolism	METABOLISM
FDZ14_RS05860	COG0564	J	Translation, ribosomal structure and biogenesis	INFORMATION STORAGE AND PROCESSING
FDZ14_RS21120	COG4838	S	Function unknown	POORLY CHARACTERIZED
FDZ14_RS05865	COG2065	F	Nucleotide transport and metabolism	METABOLISM
FDZ14_RS06160	COG4974	J	Translation, ribosomal structure and biogenesis	INFORMATION STORAGE AND PROCESSING
FDZ14_RS25000	COG0561	L	Replication, recombination and repair	INFORMATION STORAGE AND PROCESSING
FDZ14_RS27540	COG0462	F	Nucleotide transport and metabolism	METABOLISM
FDZ14_RS27545	COG1207	F	Nucleotide transport and metabolism	METABOLISM
FDZ14_RS17880	COG1055	P	Inorganic ion transport and metabolism	METABOLISM
FDZ14_RS27260	COG0085	J	Translation, ribosomal structure and biogenesis	INFORMATION STORAGE AND PROCESSING
FDZ14_RS26150	COG1633	S	Function unknown	POORLY CHARACTERIZED
FDZ14_RS28980	COG2206	T	Signal transduction mechanisms	CELLULAR PROCESSES AND SIGNALING
FDZ14_RS03720	COG0373	H	Coenzyme transport and metabolism	METABOLISM
FDZ14_RS08200	COG0521	H	Coenzyme transport and metabolism	METABOLISM
FDZ14_RS13085	COG0477	P	Inorganic ion transport and metabolism	METABOLISM
FDZ14_RS08205	COG0315	H	Coenzyme transport and metabolism	METABOLISM
FDZ14_RS09005	COG5577	E	Amino acid transport and metabolism	METABOLISM
FDZ14_RS04890	COG0497	L	Replication, recombination and repair	INFORMATION STORAGE AND PROCESSING
FDZ14_RS16510	ENOG410XPTC	G	Carbohydrate transport and metabolism	METABOLISM
FDZ14_RS16105	COG2409	E	Amino acid transport and metabolism	METABOLISM
FDZ14_RS08535	COG0693	S	Function unknown	POORLY CHARACTERIZED
FDZ14_RS13740	COG1278	S	Function unknown	POORLY CHARACTERIZED
FDZ14_RS00985	ENOG410YUYC	S	Function unknown	POORLY CHARACTERIZED
FDZ14_RS21690	COG1850	G	Carbohydrate transport and metabolism	METABOLISM
FDZ14_RS22925	COG0531	F	Nucleotide transport and metabolism	METABOLISM
FDZ14_RS35295	COG1528	P	Inorganic ion transport and metabolism	METABOLISM
FDZ14_RS21695	COG0436	G	Carbohydrate transport and metabolism	METABOLISM
FDZ14_RS07165	COG1131	K	Transcription	INFORMATION STORAGE AND PROCESSING
FDZ14_RS14135	COG0281	C	Energy production and conversion	METABOLISM
FDZ14_RS19785	COG3339	S	Function unknown	POORLY CHARACTERIZED
FDZ14_RS14130	COG1473	S	Function unknown	POORLY CHARACTERIZED
FDZ14_RS08385	ENOG411226C	S	Function unknown	POORLY CHARACTERIZED
FDZ14_RS31450	COG2884	D	Cell cycle control, cell division, chromosome partitioning	CELLULAR PROCESSES AND SIGNALING
FDZ14_RS25795	COG4129	S	Function unknown	POORLY CHARACTERIZED
FDZ14_RS02105	ENOG410ZA2N	S	Function unknown	POORLY CHARACTERIZED
FDZ14_RS27785	COG3858	F	Nucleotide transport and metabolism	METABOLISM
FDZ14_RS27785	COG3858	J	Translation, ribosomal structure and biogenesis	INFORMATION STORAGE AND PROCESSING
FDZ14_RS02015	ENOG410XTWD	T	Signal transduction mechanisms	CELLULAR PROCESSES AND SIGNALING
FDZ14_RS13345	ENOG410ZVXS	S	Function unknown	POORLY CHARACTERIZED
FDZ14_RS24665	COG2224	C	Energy production and conversion	METABOLISM
FDZ14_RS16195	ENOG4111TPH	K	Transcription	INFORMATION STORAGE AND PROCESSING
FDZ14_RS02440	COG1863	P	Inorganic ion transport and metabolism	METABOLISM
FDZ14_RS29770	ENOG410YNVR	S	Function unknown	POORLY CHARACTERIZED
FDZ14_RS08980	COG1366	T	Signal transduction mechanisms	CELLULAR PROCESSES AND SIGNALING
FDZ14_RS04240	COG1057	J	Translation, ribosomal structure and biogenesis	INFORMATION STORAGE AND PROCESSING
FDZ14_RS13260	ENOG4111PXB	S	Function unknown	POORLY CHARACTERIZED
FDZ14_RS04245	COG1713	H	Coenzyme transport and metabolism	METABOLISM
FDZ14_RS05795	ENOG410ZYCZ	S	Function unknown	POORLY CHARACTERIZED
FDZ14_RS04505	COG0735	K	Transcription	INFORMATION STORAGE AND PROCESSING
FDZ14_RS07645	COG1522	O	Posttranslational modification, protein turnover, chaperones	CELLULAR PROCESSES AND SIGNALING
FDZ14_RS07645	ENOG4111N0Z	K	Transcription	INFORMATION STORAGE AND PROCESSING
FDZ14_RS32095	COG0608	L	Replication, recombination and repair	INFORMATION STORAGE AND PROCESSING
FDZ14_RS16205	COG0389	K	Transcription	INFORMATION STORAGE AND PROCESSING
FDZ14_RS26840	COG0687	E	Amino acid transport and metabolism	METABOLISM
FDZ14_RS02495	COG0175	S	Function unknown	POORLY CHARACTERIZED
FDZ14_RS22565	COG0385	S	Function unknown	POORLY CHARACTERIZED
FDZ14_RS06665	COG0789	P	Inorganic ion transport and metabolism	METABOLISM
FDZ14_RS05160	COG0735	S	Function unknown	POORLY CHARACTERIZED
FDZ14_RS26845	COG1177	P	Inorganic ion transport and metabolism	METABOLISM
FDZ14_RS06660	COG4100	P	Inorganic ion transport and metabolism	METABOLISM
FDZ14_RS12015	ENOG410XW20	S	Function unknown	POORLY CHARACTERIZED
FDZ14_RS11785	COG2060	P	Inorganic ion transport and metabolism	METABOLISM
FDZ14_RS22405	COG0302	M	Cell wall/membrane/envelope biogenesis	CELLULAR PROCESSES AND SIGNALING
FDZ14_RS21825	ENOG410XNMH	S	Function unknown	POORLY CHARACTERIZED
FDZ14_RS16220	ENOG410XSAQ	S	Function unknown	POORLY CHARACTERIZED
FDZ14_RS22400	COG0492	M	Cell wall/membrane/envelope biogenesis	CELLULAR PROCESSES AND SIGNALING
FDZ14_RS11415	ENOG4111GPB	S	Function unknown	POORLY CHARACTERIZED
FDZ14_RS05800	COG1191	S	Function unknown	POORLY CHARACTERIZED
FDZ14_RS04800	COG3854	S	Function unknown	POORLY CHARACTERIZED
FDZ14_RS33945	COG1785	S	Function unknown	POORLY CHARACTERIZED
FDZ14_RS30030	COG0789	K	Transcription	INFORMATION STORAGE AND PROCESSING
FDZ14_RS07015	ENOG410YKCC	S	Function unknown	POORLY CHARACTERIZED
FDZ14_RS03265	COG2186	C	Energy production and conversion	METABOLISM
FDZ14_RS09095	COG0654	C	Energy production and conversion	METABOLISM
FDZ14_RS09095	COG0654	H	Coenzyme transport and metabolism	METABOLISM
FDZ14_RS16580	ENOG410XR4M	S	Function unknown	POORLY CHARACTERIZED
FDZ14_RS25420	ENOG411226C	S	Function unknown	POORLY CHARACTERIZED
FDZ14_RS25545	COG3839	S	Function unknown	POORLY CHARACTERIZED
FDZ14_RS04465	COG3323	S	Function unknown	POORLY CHARACTERIZED
FDZ14_RS25540	COG1175	S	Function unknown	POORLY CHARACTERIZED
FDZ14_RS03615	COG1846	S	Function unknown	POORLY CHARACTERIZED
FDZ14_RS19365	COG0444	S	Function unknown	POORLY CHARACTERIZED
FDZ14_RS00915	COG0753	P	Inorganic ion transport and metabolism	METABOLISM
FDZ14_RS13945	COG3829	S	Function unknown	POORLY CHARACTERIZED
FDZ14_RS10805	COG3850	T	Signal transduction mechanisms	CELLULAR PROCESSES AND SIGNALING
FDZ14_RS32455	COG1344	N	Cell motility	CELLULAR PROCESSES AND SIGNALING
FDZ14_RS02745	COG4378	S	Function unknown	POORLY CHARACTERIZED
FDZ14_RS13940	COG0388	S	Function unknown	POORLY CHARACTERIZED
FDZ14_RS02210	COG0733	P	Inorganic ion transport and metabolism	METABOLISM
FDZ14_RS00360	ENOG41123MB	S	Function unknown	POORLY CHARACTERIZED
FDZ14_RS20750	ENOG410XQ2F	P	Inorganic ion transport and metabolism	METABOLISM
FDZ14_RS10640	ENOG41121KY	S	Function unknown	POORLY CHARACTERIZED
FDZ14_RS06945	ENOG410XNMH	S	Function unknown	POORLY CHARACTERIZED
FDZ14_RS20755	ENOG410YXF2	P	Inorganic ion transport and metabolism	METABOLISM
FDZ14_RS09415	COG1078	P	Inorganic ion transport and metabolism	METABOLISM
FDZ14_RS20610	COG2233	E	Amino acid transport and metabolism	METABOLISM
FDZ14_RS21895	COG2252	C	Energy production and conversion	METABOLISM
FDZ14_RS21895	COG2252	P	Inorganic ion transport and metabolism	METABOLISM
FDZ14_RS05685	COG0333	J	Translation, ribosomal structure and biogenesis	INFORMATION STORAGE AND PROCESSING
FDZ14_RS23725	COG0845	M	Cell wall/membrane/envelope biogenesis	CELLULAR PROCESSES AND SIGNALING
FDZ14_RS05680	COG1399	S	Function unknown	POORLY CHARACTERIZED
FDZ14_RS34235	ENOG410XNMP	S	Function unknown	POORLY CHARACTERIZED
FDZ14_RS25060	COG1253	S	Function unknown	POORLY CHARACTERIZED
FDZ14_RS34230	ENOG4110N81	S	Function unknown	POORLY CHARACTERIZED
FDZ14_RS09170	COG0697	P	Inorganic ion transport and metabolism	METABOLISM
FDZ14_RS26835	ENOG4111FKF	S	Function unknown	POORLY CHARACTERIZED
FDZ14_RS09675	COG1876	M	Cell wall/membrane/envelope biogenesis	CELLULAR PROCESSES AND SIGNALING
FDZ14_RS05760	COG0472	D	Cell cycle control, cell division, chromosome partitioning	CELLULAR PROCESSES AND SIGNALING
FDZ14_RS23595	COG1368	M	Cell wall/membrane/envelope biogenesis	CELLULAR PROCESSES AND SIGNALING
FDZ14_RS05765	COG0771	D	Cell cycle control, cell division, chromosome partitioning	CELLULAR PROCESSES AND SIGNALING
FDZ14_RS24275	COG0531	K	Transcription	INFORMATION STORAGE AND PROCESSING
FDZ14_RS16730	COG0697	G	Carbohydrate transport and metabolism	METABOLISM
FDZ14_RS05445	COG0477	C	Energy production and conversion	METABOLISM
FDZ14_RS09385	COG0346	S	Function unknown	POORLY CHARACTERIZED
FDZ14_RS12940	COG2031	I	Lipid transport and metabolism	METABOLISM
FDZ14_RS29340	ENOG411228C	S	Function unknown	POORLY CHARACTERIZED
FDZ14_RS12475	COG2323	S	Function unknown	POORLY CHARACTERIZED
FDZ14_RS12460	ENOG410XNMH	S	Function unknown	POORLY CHARACTERIZED
FDZ14_RS11805	COG0517	T	Signal transduction mechanisms	CELLULAR PROCESSES AND SIGNALING
FDZ14_RS08125	COG4899	S	Function unknown	POORLY CHARACTERIZED
FDZ14_RS21570	COG0720	H	Coenzyme transport and metabolism	METABOLISM
FDZ14_RS23445	COG4594	P	Inorganic ion transport and metabolism	METABOLISM
FDZ14_RS04120	COG4122	S	Function unknown	POORLY CHARACTERIZED
FDZ14_RS21575	COG0603	S	Function unknown	POORLY CHARACTERIZED
FDZ14_RS06065	COG0571	K	Transcription	INFORMATION STORAGE AND PROCESSING
FDZ14_RS02445	COG0651	C	Energy production and conversion	METABOLISM
FDZ14_RS02445	COG0651	P	Inorganic ion transport and metabolism	METABOLISM
FDZ14_RS12340	ENOG410XNMH	H	Coenzyme transport and metabolism	METABOLISM
FDZ14_RS10800	COG2197	S	Function unknown	POORLY CHARACTERIZED
FDZ14_RS21675	COG1791	S	Function unknown	POORLY CHARACTERIZED
FDZ14_RS23560	COG2851	S	Function unknown	POORLY CHARACTERIZED
FDZ14_RS12345	COG0347	E	Amino acid transport and metabolism	METABOLISM
FDZ14_RS21670	COG1879	G	Carbohydrate transport and metabolism	METABOLISM
FDZ14_RS21960	ENOG410YU1T	S	Function unknown	POORLY CHARACTERIZED
FDZ14_RS35530	ENOG410YR80	S	Function unknown	POORLY CHARACTERIZED
FDZ14_RS23625	ENOG41121HV	S	Function unknown	POORLY CHARACTERIZED
FDZ14_RS23620	COG1477	H	Coenzyme transport and metabolism	METABOLISM
FDZ14_RS25155	ENOG410Z3ZZ	S	Function unknown	POORLY CHARACTERIZED
FDZ14_RS26780	COG0736	I	Lipid transport and metabolism	METABOLISM
FDZ14_RS08830	COG0842	V	Defense mechanisms	CELLULAR PROCESSES AND SIGNALING
FDZ14_RS05900	COG0167	F	Nucleotide transport and metabolism	METABOLISM
FDZ14_RS18910	ENOG4110N81	S	Function unknown	POORLY CHARACTERIZED
FDZ14_RS20370	ENOG410XNN3	K	Transcription	INFORMATION STORAGE AND PROCESSING
FDZ14_RS10685	ENOG410XR2K	T	Signal transduction mechanisms	CELLULAR PROCESSES AND SIGNALING
FDZ14_RS05905	COG0284	F	Nucleotide transport and metabolism	METABOLISM
FDZ14_RS20275	COG0665	E	Amino acid transport and metabolism	METABOLISM
FDZ14_RS24300	COG1173	E	Amino acid transport and metabolism	METABOLISM
FDZ14_RS22585	ENOG410XNMH	G	Carbohydrate transport and metabolism	METABOLISM
FDZ14_RS04540	COG2839	S	Function unknown	POORLY CHARACTERIZED
FDZ14_RS03600	COG1392	P	Inorganic ion transport and metabolism	METABOLISM
FDZ14_RS32280	COG1291	N	Cell motility	CELLULAR PROCESSES AND SIGNALING
FDZ14_RS12420	ENOG410XNN3	O	Posttranslational modification, protein turnover, chaperones	CELLULAR PROCESSES AND SIGNALING
FDZ14_RS04340	COG1385	S	Function unknown	POORLY CHARACTERIZED
FDZ14_RS22485	COG3375	S	Function unknown	POORLY CHARACTERIZED
FDZ14_RS04345	COG0621	J	Translation, ribosomal structure and biogenesis	INFORMATION STORAGE AND PROCESSING
FDZ14_RS07545	COG4638	P	Inorganic ion transport and metabolism	METABOLISM
FDZ14_RS23690	COG1972	E	Amino acid transport and metabolism	METABOLISM
FDZ14_RS06830	COG0160	P	Inorganic ion transport and metabolism	METABOLISM
FDZ14_RS15480	COG3739	S	Function unknown	POORLY CHARACTERIZED
FDZ14_RS06835	COG0076	E	Amino acid transport and metabolism	METABOLISM
FDZ14_RS23695	ENOG410XV6C	E	Amino acid transport and metabolism	METABOLISM
FDZ14_RS02100	COG0506	S	Function unknown	POORLY CHARACTERIZED
FDZ14_RS00865	ENOG410XQAU	S	Function unknown	POORLY CHARACTERIZED
FDZ14_RS07610	COG1802	K	Transcription	INFORMATION STORAGE AND PROCESSING
FDZ14_RS16250	COG1511	S	Function unknown	POORLY CHARACTERIZED
FDZ14_RS25590	COG1301	S	Function unknown	POORLY CHARACTERIZED
FDZ14_RS07755	COG0677	M	Cell wall/membrane/envelope biogenesis	CELLULAR PROCESSES AND SIGNALING
FDZ14_RS05805	COG1191	S	Function unknown	POORLY CHARACTERIZED
FDZ14_RS05295	COG1187	S	Function unknown	POORLY CHARACTERIZED
FDZ14_RS06335	COG0052	J	Translation, ribosomal structure and biogenesis	INFORMATION STORAGE AND PROCESSING
FDZ14_RS17555	COG3011	S	Function unknown	POORLY CHARACTERIZED
FDZ14_RS17890	ENOG410XVAX	S	Function unknown	POORLY CHARACTERIZED
FDZ14_RS11890	COG2508	S	Function unknown	POORLY CHARACTERIZED
FDZ14_RS04590	COG0704	P	Inorganic ion transport and metabolism	METABOLISM
FDZ14_RS14270	ENOG410YQMU	S	Function unknown	POORLY CHARACTERIZED
FDZ14_RS05615	ENOG4112AE1	S	Function unknown	POORLY CHARACTERIZED
FDZ14_RS22230	COG1316	S	Function unknown	POORLY CHARACTERIZED
FDZ14_RS00105	ENOG410Y5AU	S	Function unknown	POORLY CHARACTERIZED
FDZ14_RS29035	COG1196	D	Cell cycle control, cell division, chromosome partitioning	CELLULAR PROCESSES AND SIGNALING
FDZ14_RS04520	COG0821	I	Lipid transport and metabolism	METABOLISM
FDZ14_RS35220	ENOG410Y5P4	S	Function unknown	POORLY CHARACTERIZED
FDZ14_RS17250	ENOG410Z116	S	Function unknown	POORLY CHARACTERIZED
FDZ14_RS10675	ENOG41125J8	S	Function unknown	POORLY CHARACTERIZED
FDZ14_RS20780	COG4758	S	Function unknown	POORLY CHARACTERIZED
FDZ14_RS07720	ENOG4110BQE	S	Function unknown	POORLY CHARACTERIZED
FDZ14_RS09600	ENOG410Y2C1	S	Function unknown	POORLY CHARACTERIZED
FDZ14_RS04595	COG3330	S	Function unknown	POORLY CHARACTERIZED
FDZ14_RS28955	COG0675	L	Replication, recombination and repair	INFORMATION STORAGE AND PROCESSING
FDZ14_RS09425	COG1070	G	Carbohydrate transport and metabolism	METABOLISM
FDZ14_RS24305	COG0601	E	Amino acid transport and metabolism	METABOLISM
FDZ14_RS09355	COG1619	V	Defense mechanisms	CELLULAR PROCESSES AND SIGNALING
FDZ14_RS09420	COG1609	P	Inorganic ion transport and metabolism	METABOLISM
FDZ14_RS22330	COG1396	G	Carbohydrate transport and metabolism	METABOLISM
FDZ14_RS04300	ENOG410YT50	S	Function unknown	POORLY CHARACTERIZED
FDZ14_RS06510	COG3845	S	Function unknown	POORLY CHARACTERIZED
FDZ14_RS09055	COG0477	S	Function unknown	POORLY CHARACTERIZED
FDZ14_RS35550	ENOG410ZDWW	S	Function unknown	POORLY CHARACTERIZED
FDZ14_RS00685	COG0230	J	Translation, ribosomal structure and biogenesis	INFORMATION STORAGE AND PROCESSING
FDZ14_RS09050	COG1082	S	Function unknown	POORLY CHARACTERIZED
FDZ14_RS21905	ENOG410ZVYD	G	Carbohydrate transport and metabolism	METABOLISM
FDZ14_RS00680	COG0593	L	Replication, recombination and repair	INFORMATION STORAGE AND PROCESSING
FDZ14_RS08110	ENOG4112649	K	Transcription	INFORMATION STORAGE AND PROCESSING
FDZ14_RS12480	COG0726	S	Function unknown	POORLY CHARACTERIZED
FDZ14_RS08500	ENOG410XV6C	S	Function unknown	POORLY CHARACTERIZED
FDZ14_RS35415	COG3829	K	Transcription	INFORMATION STORAGE AND PROCESSING
FDZ14_RS08115	ENOG410XPHU	G	Carbohydrate transport and metabolism	METABOLISM
FDZ14_RS27455	COG0515	F	Nucleotide transport and metabolism	METABOLISM
FDZ14_RS04230	COG0169	E	Amino acid transport and metabolism	METABOLISM
FDZ14_RS08055	COG0506	S	Function unknown	POORLY CHARACTERIZED
FDZ14_RS16950	COG1131	S	Function unknown	POORLY CHARACTERIZED
FDZ14_RS12090	COG0707	S	Function unknown	POORLY CHARACTERIZED
FDZ14_RS21705	COG4857	S	Function unknown	POORLY CHARACTERIZED
FDZ14_RS24055	COG1953	E	Amino acid transport and metabolism	METABOLISM
FDZ14_RS24055	COG1953	G	Carbohydrate transport and metabolism	METABOLISM
FDZ14_RS12095	COG0778	S	Function unknown	POORLY CHARACTERIZED
FDZ14_RS21700	COG0388	G	Carbohydrate transport and metabolism	METABOLISM
FDZ14_RS35185	ENOG4111GGV	K	Transcription	INFORMATION STORAGE AND PROCESSING
FDZ14_RS25525	COG0584	S	Function unknown	POORLY CHARACTERIZED
FDZ14_RS31485	COG0550	L	Replication, recombination and repair	INFORMATION STORAGE AND PROCESSING
FDZ14_RS13860	COG0534	V	Defense mechanisms	CELLULAR PROCESSES AND SIGNALING
FDZ14_RS20650	COG0328	L	Replication, recombination and repair	INFORMATION STORAGE AND PROCESSING
FDZ14_RS02090	COG4114	S	Function unknown	POORLY CHARACTERIZED
FDZ14_RS12290	COG4640	S	Function unknown	POORLY CHARACTERIZED
FDZ14_RS09455	COG1584	S	Function unknown	POORLY CHARACTERIZED
FDZ14_RS32995	COG0330	O	Posttranslational modification, protein turnover, chaperones	CELLULAR PROCESSES AND SIGNALING
FDZ14_RS05220	ENOG410XNPK	S	Function unknown	POORLY CHARACTERIZED
FDZ14_RS05345	COG4955	S	Function unknown	POORLY CHARACTERIZED
FDZ14_RS22200	COG1802	S	Function unknown	POORLY CHARACTERIZED
FDZ14_RS05880	COG0044	F	Nucleotide transport and metabolism	METABOLISM
FDZ14_RS19360	COG4608	S	Function unknown	POORLY CHARACTERIZED
FDZ14_RS04235	COG1534	J	Translation, ribosomal structure and biogenesis	INFORMATION STORAGE AND PROCESSING
FDZ14_RS12790	COG4608	E	Amino acid transport and metabolism	METABOLISM
FDZ14_RS23555	COG3290	S	Function unknown	POORLY CHARACTERIZED
FDZ14_RS23550	COG4565	S	Function unknown	POORLY CHARACTERIZED
FDZ14_RS22535	COG1301	S	Function unknown	POORLY CHARACTERIZED
FDZ14_RS05405	COG3409	M	Cell wall/membrane/envelope biogenesis	CELLULAR PROCESSES AND SIGNALING
FDZ14_RS14495	COG0071	L	Replication, recombination and repair	INFORMATION STORAGE AND PROCESSING
FDZ14_RS12070	COG0744	P	Inorganic ion transport and metabolism	METABOLISM
FDZ14_RS35670	ENOG410Y6T0	S	Function unknown	POORLY CHARACTERIZED
FDZ14_RS22435	COG5658	S	Function unknown	POORLY CHARACTERIZED
FDZ14_RS22900	COG0450	O	Posttranslational modification, protein turnover, chaperones	CELLULAR PROCESSES AND SIGNALING
FDZ14_RS03545	COG2771	K	Transcription	INFORMATION STORAGE AND PROCESSING
FDZ14_RS03230	COG4109	K	Transcription	INFORMATION STORAGE AND PROCESSING
FDZ14_RS03620	COG0796	S	Function unknown	POORLY CHARACTERIZED
FDZ14_RS00960	COG1271	C	Energy production and conversion	METABOLISM
FDZ14_RS07425	COG1113	S	Function unknown	POORLY CHARACTERIZED
FDZ14_RS11450	ENOG410XNN3	S	Function unknown	POORLY CHARACTERIZED
FDZ14_RS12470	COG1876	S	Function unknown	POORLY CHARACTERIZED
FDZ14_RS10515	COG2824	P	Inorganic ion transport and metabolism	METABOLISM
FDZ14_RS21635	ENOG4111UT8	K	Transcription	INFORMATION STORAGE AND PROCESSING
FDZ14_RS20685	COG1755	S	Function unknown	POORLY CHARACTERIZED
FDZ14_RS31145	COG0784	T	Signal transduction mechanisms	CELLULAR PROCESSES AND SIGNALING
FDZ14_RS20720	COG2317	E	Amino acid transport and metabolism	METABOLISM
FDZ14_RS07155	COG0596	S	Function unknown	POORLY CHARACTERIZED
FDZ14_RS06625	COG0249	L	Replication, recombination and repair	INFORMATION STORAGE AND PROCESSING
FDZ14_RS06570	COG1418	L	Replication, recombination and repair	INFORMATION STORAGE AND PROCESSING
FDZ14_RS20870	ENOG410Y0KU	S	Function unknown	POORLY CHARACTERIZED
FDZ14_RS34190	COG0671	P	Inorganic ion transport and metabolism	METABOLISM
FDZ14_RS20875	COG0626	S	Function unknown	POORLY CHARACTERIZED
FDZ14_RS06575	COG1692	S	Function unknown	POORLY CHARACTERIZED
FDZ14_RS12205	COG1609	G	Carbohydrate transport and metabolism	METABOLISM
FDZ14_RS23375	COG0600	S	Function unknown	POORLY CHARACTERIZED
FDZ14_RS06470	COG0527	S	Function unknown	POORLY CHARACTERIZED
FDZ14_RS23705	COG0294	H	Coenzyme transport and metabolism	METABOLISM
FDZ14_RS06475	COG0329	E	Amino acid transport and metabolism	METABOLISM
FDZ14_RS20330	COG1120	P	Inorganic ion transport and metabolism	METABOLISM
FDZ14_RS22650	COG0179	M	Cell wall/membrane/envelope biogenesis	CELLULAR PROCESSES AND SIGNALING
FDZ14_RS04495	COG1121	P	Inorganic ion transport and metabolism	METABOLISM
FDZ14_RS22655	COG0154	J	Translation, ribosomal structure and biogenesis	INFORMATION STORAGE AND PROCESSING
FDZ14_RS23315	COG1511	S	Function unknown	POORLY CHARACTERIZED
FDZ14_RS27970	ENOG410XPQ5	S	Function unknown	POORLY CHARACTERIZED
FDZ14_RS01960	COG0476	H	Coenzyme transport and metabolism	METABOLISM
FDZ14_RS04715	COG0553	S	Function unknown	POORLY CHARACTERIZED
FDZ14_RS07150	COG1284	S	Function unknown	POORLY CHARACTERIZED
FDZ14_RS27305	COG1595	K	Transcription	INFORMATION STORAGE AND PROCESSING
FDZ14_RS06915	COG2755	S	Function unknown	POORLY CHARACTERIZED
FDZ14_RS17170	COG0109	O	Posttranslational modification, protein turnover, chaperones	CELLULAR PROCESSES AND SIGNALING
FDZ14_RS04305	COG0481	M	Cell wall/membrane/envelope biogenesis	CELLULAR PROCESSES AND SIGNALING
FDZ14_RS13335	COG2072	P	Inorganic ion transport and metabolism	METABOLISM
FDZ14_RS07135	COG0584	S	Function unknown	POORLY CHARACTERIZED
FDZ14_RS32245	COG0539	J	Translation, ribosomal structure and biogenesis	INFORMATION STORAGE AND PROCESSING
FDZ14_RS22175	COG1595	C	Energy production and conversion	METABOLISM
FDZ14_RS13955	COG0584	S	Function unknown	POORLY CHARACTERIZED
FDZ14_RS19505	COG2076	K	Transcription	INFORMATION STORAGE AND PROCESSING
FDZ14_RS23885	COG1051	Q	Secondary metabolites biosynthesis, transport and catabolism	METABOLISM
FDZ14_RS21270	COG1132	S	Function unknown	POORLY CHARACTERIZED
FDZ14_RS30820	ENOG410Z3I6	S	Function unknown	POORLY CHARACTERIZED
FDZ14_RS21440	COG1925	G	Carbohydrate transport and metabolism	METABOLISM
FDZ14_RS03120	COG1387	E	Amino acid transport and metabolism	METABOLISM
FDZ14_RS14820	COG0183	E	Amino acid transport and metabolism	METABOLISM
FDZ14_RS21445	COG1263	G	Carbohydrate transport and metabolism	METABOLISM
FDZ14_RS13330	COG0318	S	Function unknown	POORLY CHARACTERIZED
FDZ14_RS17370	COG1757	C	Energy production and conversion	METABOLISM
FDZ14_RS03125	COG4477	D	Cell cycle control, cell division, chromosome partitioning	CELLULAR PROCESSES AND SIGNALING
FDZ14_RS01005	ENOG4111P02	S	Function unknown	POORLY CHARACTERIZED
FDZ14_RS30945	ENOG4111K8H	S	Function unknown	POORLY CHARACTERIZED
FDZ14_RS07710	COG0726	E	Amino acid transport and metabolism	METABOLISM
FDZ14_RS30995	ENOG410Z8D4	S	Function unknown	POORLY CHARACTERIZED
FDZ14_RS07715	COG1595	E	Amino acid transport and metabolism	METABOLISM
FDZ14_RS29865	ENOG410Y1X6	S	Function unknown	POORLY CHARACTERIZED
FDZ14_RS25520	ENOG41121KK	S	Function unknown	POORLY CHARACTERIZED
FDZ14_RS15570	COG2409	S	Function unknown	POORLY CHARACTERIZED
FDZ14_RS28840	COG1696	M	Cell wall/membrane/envelope biogenesis	CELLULAR PROCESSES AND SIGNALING
FDZ14_RS20585	COG4166	E	Amino acid transport and metabolism	METABOLISM
FDZ14_RS13855	COG1566	V	Defense mechanisms	CELLULAR PROCESSES AND SIGNALING
FDZ14_RS24205	COG4116	S	Function unknown	POORLY CHARACTERIZED
FDZ14_RS25105	COG0352	H	Coenzyme transport and metabolism	METABOLISM
FDZ14_RS05870	COG2233	F	Nucleotide transport and metabolism	METABOLISM
FDZ14_RS25100	COG0665	H	Coenzyme transport and metabolism	METABOLISM
FDZ14_RS06170	COG1220	O	Posttranslational modification, protein turnover, chaperones	CELLULAR PROCESSES AND SIGNALING
FDZ14_RS05875	COG0540	F	Nucleotide transport and metabolism	METABOLISM
FDZ14_RS20345	COG0609	P	Inorganic ion transport and metabolism	METABOLISM
FDZ14_RS23385	COG0819	S	Function unknown	POORLY CHARACTERIZED
FDZ14_RS13675	COG0605	S	Function unknown	POORLY CHARACTERIZED
FDZ14_RS21295	ENOG410XUB7	S	Function unknown	POORLY CHARACTERIZED
FDZ14_RS23380	COG1116	S	Function unknown	POORLY CHARACTERIZED
FDZ14_RS20340	COG0609	P	Inorganic ion transport and metabolism	METABOLISM
FDZ14_RS04225	COG1161	S	Function unknown	POORLY CHARACTERIZED
FDZ14_RS26165	COG1115	E	Amino acid transport and metabolism	METABOLISM
FDZ14_RS15575	COG1846	S	Function unknown	POORLY CHARACTERIZED
FDZ14_RS24820	COG0768	M	Cell wall/membrane/envelope biogenesis	CELLULAR PROCESSES AND SIGNALING
FDZ14_RS17105	COG0493	S	Function unknown	POORLY CHARACTERIZED
FDZ14_RS24895	COG2153	S	Function unknown	POORLY CHARACTERIZED
FDZ14_RS17510	COG0463	S	Function unknown	POORLY CHARACTERIZED
FDZ14_RS03755	ENOG410XXN8	S	Function unknown	POORLY CHARACTERIZED
FDZ14_RS08230	ENOG4111VUN	K	Transcription	INFORMATION STORAGE AND PROCESSING
FDZ14_RS05890	COG0458	F	Nucleotide transport and metabolism	METABOLISM
FDZ14_RS14735	ENOG410YR7G	S	Function unknown	POORLY CHARACTERIZED
FDZ14_RS23730	ENOG410XZ6B	S	Function unknown	POORLY CHARACTERIZED
FDZ14_RS05235	ENOG410XNMP	S	Function unknown	POORLY CHARACTERIZED
FDZ14_RS03425	ENOG41124YA	S	Function unknown	POORLY CHARACTERIZED
FDZ14_RS03425	ENOG410XW06	M	Cell wall/membrane/envelope biogenesis	CELLULAR PROCESSES AND SIGNALING
FDZ14_RS17990	COG1874	G	Carbohydrate transport and metabolism	METABOLISM
FDZ14_RS30130	COG0772	D	Cell cycle control, cell division, chromosome partitioning	CELLULAR PROCESSES AND SIGNALING
FDZ14_RS08015	COG0726	M	Cell wall/membrane/envelope biogenesis	CELLULAR PROCESSES AND SIGNALING
FDZ14_RS07510	COG1609	S	Function unknown	POORLY CHARACTERIZED
FDZ14_RS25780	COG4587	S	Function unknown	POORLY CHARACTERIZED
FDZ14_RS00995	ENOG41125DP	S	Function unknown	POORLY CHARACTERIZED
FDZ14_RS14040	COG2610	T	Signal transduction mechanisms	CELLULAR PROCESSES AND SIGNALING
FDZ14_RS27415	COG0115	H	Coenzyme transport and metabolism	METABOLISM
FDZ14_RS35360	COG0656	S	Function unknown	POORLY CHARACTERIZED
FDZ14_RS22480	COG1737	K	Transcription	INFORMATION STORAGE AND PROCESSING
FDZ14_RS02505	COG2046	P	Inorganic ion transport and metabolism	METABOLISM
FDZ14_RS20690	COG3424	Q	Secondary metabolites biosynthesis, transport and catabolism	METABOLISM
FDZ14_RS02500	COG0306	P	Inorganic ion transport and metabolism	METABOLISM
FDZ14_RS21180	COG4493	S	Function unknown	POORLY CHARACTERIZED
FDZ14_RS18305	COG2606	S	Function unknown	POORLY CHARACTERIZED
FDZ14_RS18475	ENOG411226C	S	Function unknown	POORLY CHARACTERIZED
FDZ14_RS04270	COG2131	F	Nucleotide transport and metabolism	METABOLISM
FDZ14_RS18570	COG0701	S	Function unknown	POORLY CHARACTERIZED
FDZ14_RS11575	COG1027	E	Amino acid transport and metabolism	METABOLISM
FDZ14_RS11570	COG0252	K	Transcription	INFORMATION STORAGE AND PROCESSING
FDZ14_RS04475	ENOG410XYUH	S	Function unknown	POORLY CHARACTERIZED
FDZ14_RS35210	ENOG410YNK6	S	Function unknown	POORLY CHARACTERIZED
FDZ14_RS07655	COG0569	P	Inorganic ion transport and metabolism	METABOLISM
FDZ14_RS05110	COG0119	S	Function unknown	POORLY CHARACTERIZED
FDZ14_RS06650	COG2860	S	Function unknown	POORLY CHARACTERIZED
FDZ14_RS22510	COG0656	S	Function unknown	POORLY CHARACTERIZED
FDZ14_RS06655	COG2262	S	Function unknown	POORLY CHARACTERIZED
FDZ14_RS25160	COG2719	S	Function unknown	POORLY CHARACTERIZED
FDZ14_RS34030	COG1959	S	Function unknown	POORLY CHARACTERIZED
FDZ14_RS11795	COG2156	P	Inorganic ion transport and metabolism	METABOLISM
FDZ14_RS32930	COG0714	S	Function unknown	POORLY CHARACTERIZED
FDZ14_RS11790	COG2216	P	Inorganic ion transport and metabolism	METABOLISM
FDZ14_RS21320	COG4703	S	Function unknown	POORLY CHARACTERIZED
FDZ14_RS16430	COG1533	S	Function unknown	POORLY CHARACTERIZED
FDZ14_RS22775	COG1440	O	Posttranslational modification, protein turnover, chaperones	CELLULAR PROCESSES AND SIGNALING
FDZ14_RS34695	COG2851	S	Function unknown	POORLY CHARACTERIZED
FDZ14_RS22770	COG1455	O	Posttranslational modification, protein turnover, chaperones	CELLULAR PROCESSES AND SIGNALING
FDZ14_RS24155	ENOG410Y58M	S	Function unknown	POORLY CHARACTERIZED
FDZ14_RS30990	ENOG410YJ5R	S	Function unknown	POORLY CHARACTERIZED
FDZ14_RS00925	COG0263	E	Amino acid transport and metabolism	METABOLISM
FDZ14_RS08160	COG2851	C	Energy production and conversion	METABOLISM
FDZ14_RS19370	COG1173	S	Function unknown	POORLY CHARACTERIZED
FDZ14_RS17925	ENOG410ZVFJ	G	Carbohydrate transport and metabolism	METABOLISM
FDZ14_RS03275	COG0825	I	Lipid transport and metabolism	METABOLISM
FDZ14_RS27465	COG2208	S	Function unknown	POORLY CHARACTERIZED
FDZ14_RS25530	COG1653	S	Function unknown	POORLY CHARACTERIZED
FDZ14_RS01175	COG0018	J	Translation, ribosomal structure and biogenesis	INFORMATION STORAGE AND PROCESSING
FDZ14_RS20015	COG0024	J	Translation, ribosomal structure and biogenesis	INFORMATION STORAGE AND PROCESSING
FDZ14_RS23540	COG0583	S	Function unknown	POORLY CHARACTERIZED
FDZ14_RS17905	COG5438	S	Function unknown	POORLY CHARACTERIZED
FDZ14_RS30965	COG1943	S	Function unknown	POORLY CHARACTERIZED
FDZ14_RS06955	COG1301	C	Energy production and conversion	METABOLISM
FDZ14_RS02750	ENOG410ZEIA	S	Function unknown	POORLY CHARACTERIZED
FDZ14_RS08490	COG1695	K	Transcription	INFORMATION STORAGE AND PROCESSING
FDZ14_RS08495	COG4709	S	Function unknown	POORLY CHARACTERIZED
FDZ14_RS02755	COG0716	C	Energy production and conversion	METABOLISM
FDZ14_RS20605	COG2362	E	Amino acid transport and metabolism	METABOLISM
FDZ14_RS10380	COG0412	Q	Secondary metabolites biosynthesis, transport and catabolism	METABOLISM
FDZ14_RS12105	COG0791	S	Function unknown	POORLY CHARACTERIZED
FDZ14_RS20600	COG0601	E	Amino acid transport and metabolism	METABOLISM
FDZ14_RS26825	COG0642	S	Function unknown	POORLY CHARACTERIZED
FDZ14_RS10385	COG1670	Q	Secondary metabolites biosynthesis, transport and catabolism	METABOLISM
FDZ14_RS25085	COG0476	G	Carbohydrate transport and metabolism	METABOLISM
FDZ14_RS04885	COG1438	K	Transcription	INFORMATION STORAGE AND PROCESSING
FDZ14_RS04880	COG1189	J	Translation, ribosomal structure and biogenesis	INFORMATION STORAGE AND PROCESSING
FDZ14_RS25080	COG0351	G	Carbohydrate transport and metabolism	METABOLISM
FDZ14_RS01055	COG2508	K	Transcription	INFORMATION STORAGE AND PROCESSING
FDZ14_RS12245	COG1492	H	Coenzyme transport and metabolism	METABOLISM
FDZ14_RS02985	COG0220	S	Function unknown	POORLY CHARACTERIZED
FDZ14_RS02975	COG0510	M	Cell wall/membrane/envelope biogenesis	CELLULAR PROCESSES AND SIGNALING
FDZ14_RS05755	COG0769	D	Cell cycle control, cell division, chromosome partitioning	CELLULAR PROCESSES AND SIGNALING
FDZ14_RS15440	ENOG4111T0J	S	Function unknown	POORLY CHARACTERIZED
FDZ14_RS06685	COG0053	P	Inorganic ion transport and metabolism	METABOLISM
FDZ14_RS16640	COG3963	I	Lipid transport and metabolism	METABOLISM
FDZ14_RS21150	ENOG410Y77P	S	Function unknown	POORLY CHARACTERIZED
FDZ14_RS35620	COG0389	L	Replication, recombination and repair	INFORMATION STORAGE AND PROCESSING
FDZ14_RS04755	COG1321	K	Transcription	INFORMATION STORAGE AND PROCESSING
FDZ14_RS05595	COG0723	C	Energy production and conversion	METABOLISM
FDZ14_RS03080	COG0123	B	Chromatin structure and dynamics	INFORMATION STORAGE AND PROCESSING
FDZ14_RS03080	COG0123	Q	Secondary metabolites biosynthesis, transport and catabolism	METABOLISM
FDZ14_RS21840	ENOG410XNMP	S	Function unknown	POORLY CHARACTERIZED
FDZ14_RS25320	ENOG4111FKJ	L	Replication, recombination and repair	INFORMATION STORAGE AND PROCESSING
FDZ14_RS03475	COG0620	E	Amino acid transport and metabolism	METABOLISM
FDZ14_RS18155	COG1940	G	Carbohydrate transport and metabolism	METABOLISM
FDZ14_RS03690	COG0544	O	Posttranslational modification, protein turnover, chaperones	CELLULAR PROCESSES AND SIGNALING
FDZ14_RS02820	COG0600	P	Inorganic ion transport and metabolism	METABOLISM
FDZ14_RS31305	COG0782	K	Transcription	INFORMATION STORAGE AND PROCESSING
FDZ14_RS03575	COG0600	P	Inorganic ion transport and metabolism	METABOLISM
FDZ14_RS17335	COG0642	C	Energy production and conversion	METABOLISM
FDZ14_RS25885	ENOG410XNMH	S	Function unknown	POORLY CHARACTERIZED
FDZ14_RS19380	COG0747	S	Function unknown	POORLY CHARACTERIZED
FDZ14_RS15840	COG0019	E	Amino acid transport and metabolism	METABOLISM
FDZ14_RS19385	COG2807	G	Carbohydrate transport and metabolism	METABOLISM
FDZ14_RS17525	COG0534	S	Function unknown	POORLY CHARACTERIZED
FDZ14_RS15845	COG1301	E	Amino acid transport and metabolism	METABOLISM
FDZ14_RS23510	ENOG41100Q7	K	Transcription	INFORMATION STORAGE AND PROCESSING
FDZ14_RS21645	COG0428	P	Inorganic ion transport and metabolism	METABOLISM
FDZ14_RS33375	COG2002	K	Transcription	INFORMATION STORAGE AND PROCESSING
FDZ14_RS07445	ENOG410XQC3	S	Function unknown	POORLY CHARACTERIZED
FDZ14_RS07990	ENOG410XXNX	S	Function unknown	POORLY CHARACTERIZED
FDZ14_RS26795	COG0513	I	Lipid transport and metabolism	METABOLISM
FDZ14_RS06500	COG2188	K	Transcription	INFORMATION STORAGE AND PROCESSING
FDZ14_RS17095	ENOG4111UAI	S	Function unknown	POORLY CHARACTERIZED
FDZ14_RS06165	COG5405	O	Posttranslational modification, protein turnover, chaperones	CELLULAR PROCESSES AND SIGNALING
FDZ14_RS11035	COG4607	P	Inorganic ion transport and metabolism	METABOLISM
FDZ14_RS11030	COG4604	P	Inorganic ion transport and metabolism	METABOLISM
FDZ14_RS08820	COG4817	S	Function unknown	POORLY CHARACTERIZED
FDZ14_RS05620	ENOG41126HU	S	Function unknown	POORLY CHARACTERIZED
FDZ14_RS22785	COG1649	S	Function unknown	POORLY CHARACTERIZED
FDZ14_RS08825	ENOG410XXUP	S	Function unknown	POORLY CHARACTERIZED
FDZ14_RS03795	COG0424	D	Cell cycle control, cell division, chromosome partitioning	CELLULAR PROCESSES AND SIGNALING
FDZ14_RS34405	COG1595	S	Function unknown	POORLY CHARACTERIZED
FDZ14_RS25945	COG0477	Q	Secondary metabolites biosynthesis, transport and catabolism	METABOLISM
FDZ14_RS26040	ENOG4111HXX	S	Function unknown	POORLY CHARACTERIZED
FDZ14_RS18470	ENOG41122FE	S	Function unknown	POORLY CHARACTERIZED
FDZ14_RS17415	ENOG4111M2X	S	Function unknown	POORLY CHARACTERIZED
FDZ14_RS26045	ENOG410XRI9	K	Transcription	INFORMATION STORAGE AND PROCESSING
FDZ14_RS22590	ENOG410XNMH	T	Signal transduction mechanisms	CELLULAR PROCESSES AND SIGNALING
FDZ14_RS19650	COG3708	S	Function unknown	POORLY CHARACTERIZED
FDZ14_RS17795	ENOG410ZW3U	S	Function unknown	POORLY CHARACTERIZED
FDZ14_RS13630	COG3621	S	Function unknown	POORLY CHARACTERIZED
FDZ14_RS16445	ENOG4111HUZ	K	Transcription	INFORMATION STORAGE AND PROCESSING
FDZ14_RS01425	COG4786	D	Cell cycle control, cell division, chromosome partitioning	CELLULAR PROCESSES AND SIGNALING
FDZ14_RS25055	ENOG411226C	S	Function unknown	POORLY CHARACTERIZED
FDZ14_RS01420	COG1077	D	Cell cycle control, cell division, chromosome partitioning	CELLULAR PROCESSES AND SIGNALING
FDZ14_RS35225	ENOG4111PAM	S	Function unknown	POORLY CHARACTERIZED
FDZ14_RS16260	COG1575	H	Coenzyme transport and metabolism	METABOLISM
FDZ14_RS13980	COG3570	V	Defense mechanisms	CELLULAR PROCESSES AND SIGNALING
FDZ14_RS21835	COG1785	S	Function unknown	POORLY CHARACTERIZED
FDZ14_RS02150	COG1135	P	Inorganic ion transport and metabolism	METABOLISM
FDZ14_RS14160	ENOG410XNMH	S	Function unknown	POORLY CHARACTERIZED
FDZ14_RS02155	COG2011	P	Inorganic ion transport and metabolism	METABOLISM
FDZ14_RS10945	COG5523	S	Function unknown	POORLY CHARACTERIZED
FDZ14_RS02010	COG0745	I	Lipid transport and metabolism	METABOLISM
FDZ14_RS13390	COG1457	F	Nucleotide transport and metabolism	METABOLISM
FDZ14_RS26760	COG2337	T	Signal transduction mechanisms	CELLULAR PROCESSES AND SIGNALING
FDZ14_RS11100	COG2076	J	Translation, ribosomal structure and biogenesis	INFORMATION STORAGE AND PROCESSING
FDZ14_RS26765	COG0864	K	Transcription	INFORMATION STORAGE AND PROCESSING
FDZ14_RS11105	COG1309	J	Translation, ribosomal structure and biogenesis	INFORMATION STORAGE AND PROCESSING
FDZ14_RS05280	COG1686	S	Function unknown	POORLY CHARACTERIZED
FDZ14_RS20580	COG1619	T	Signal transduction mechanisms	CELLULAR PROCESSES AND SIGNALING
FDZ14_RS19355	COG0534	S	Function unknown	POORLY CHARACTERIZED
FDZ14_RS24815	COG1653	T	Signal transduction mechanisms	CELLULAR PROCESSES AND SIGNALING
FDZ14_RS35520	ENOG411263F	S	Function unknown	POORLY CHARACTERIZED
FDZ14_RS32180	COG0766	M	Cell wall/membrane/envelope biogenesis	CELLULAR PROCESSES AND SIGNALING
FDZ14_RS02260	ENOG4111VIV	S	Function unknown	POORLY CHARACTERIZED
FDZ14_RS04125	COG0826	O	Posttranslational modification, protein turnover, chaperones	CELLULAR PROCESSES AND SIGNALING
FDZ14_RS26035	COG0488	E	Amino acid transport and metabolism	METABOLISM
FDZ14_RS26035	COG0488	P	Inorganic ion transport and metabolism	METABOLISM
FDZ14_RS02935	COG2244	S	Function unknown	POORLY CHARACTERIZED
FDZ14_RS02825	COG1116	P	Inorganic ion transport and metabolism	METABOLISM
FDZ14_RS05260	COG1547	S	Function unknown	POORLY CHARACTERIZED
FDZ14_RS16165	COG1112	L	Replication, recombination and repair	INFORMATION STORAGE AND PROCESSING
FDZ14_RS09435	COG2160	G	Carbohydrate transport and metabolism	METABOLISM
FDZ14_RS09345	COG5523	S	Function unknown	POORLY CHARACTERIZED
FDZ14_RS09430	COG0235	G	Carbohydrate transport and metabolism	METABOLISM
FDZ14_RS14710	COG2233	S	Function unknown	POORLY CHARACTERIZED
FDZ14_RS09020	ENOG410XNMH	S	Function unknown	POORLY CHARACTERIZED
FDZ14_RS07065	COG0659	P	Inorganic ion transport and metabolism	METABOLISM
FDZ14_RS08045	ENOG41125Z5	S	Function unknown	POORLY CHARACTERIZED
FDZ14_RS17800	ENOG4111XMU	S	Function unknown	POORLY CHARACTERIZED
FDZ14_RS08510	COG0252	S	Function unknown	POORLY CHARACTERIZED
FDZ14_RS19375	COG0601	S	Function unknown	POORLY CHARACTERIZED
FDZ14_RS27420	COG0512	E	Amino acid transport and metabolism	METABOLISM
FDZ14_RS27425	COG0147	E	Amino acid transport and metabolism	METABOLISM
FDZ14_RS03270	COG0777	I	Lipid transport and metabolism	METABOLISM
FDZ14_RS31475	COG1943	D	Cell cycle control, cell division, chromosome partitioning	CELLULAR PROCESSES AND SIGNALING
FDZ14_RS10665	COG4566	T	Signal transduction mechanisms	CELLULAR PROCESSES AND SIGNALING
FDZ14_RS10615	COG2207	K	Transcription	INFORMATION STORAGE AND PROCESSING
FDZ14_RS04585	COG1117	P	Inorganic ion transport and metabolism	METABOLISM
FDZ14_RS26850	COG1176	P	Inorganic ion transport and metabolism	METABOLISM
FDZ14_RS06615	ENOG4111JGI	M	Cell wall/membrane/envelope biogenesis	CELLULAR PROCESSES AND SIGNALING
FDZ14_RS13395	COG1278	K	Transcription	INFORMATION STORAGE AND PROCESSING
FDZ14_RS05895	COG0543	C	Energy production and conversion	METABOLISM
FDZ14_RS02080	COG0609	P	Inorganic ion transport and metabolism	METABOLISM
FDZ14_RS04220	COG2179	I	Lipid transport and metabolism	METABOLISM
FDZ14_RS08165	COG0583	C	Energy production and conversion	METABOLISM
FDZ14_RS02085	COG1120	P	Inorganic ion transport and metabolism	METABOLISM
FDZ14_RS12780	COG1173	P	Inorganic ion transport and metabolism	METABOLISM
FDZ14_RS05330	COG0111	E	Amino acid transport and metabolism	METABOLISM
FDZ14_RS05455	ENOG41124GU	S	Function unknown	POORLY CHARACTERIZED
FDZ14_RS12785	COG0444	E	Amino acid transport and metabolism	METABOLISM
FDZ14_RS12785	COG0444	P	Inorganic ion transport and metabolism	METABOLISM
FDZ14_RS13240	COG1226	P	Inorganic ion transport and metabolism	METABOLISM
FDZ14_RS30680	ENOG410XPBX	S	Function unknown	POORLY CHARACTERIZED
FDZ14_RS12360	COG4177	E	Amino acid transport and metabolism	METABOLISM
FDZ14_RS17005	ENOG410XR2K	P	Inorganic ion transport and metabolism	METABOLISM
FDZ14_RS10865	COG3773	K	Transcription	INFORMATION STORAGE AND PROCESSING
FDZ14_RS06680	COG0531	G	Carbohydrate transport and metabolism	METABOLISM
FDZ14_RS26860	COG1396	E	Amino acid transport and metabolism	METABOLISM
FDZ14_RS11445	ENOG410XUB6	S	Function unknown	POORLY CHARACTERIZED
FDZ14_RS31930	ENOG41123W6	S	Function unknown	POORLY CHARACTERIZED
FDZ14_RS05415	COG5581	M	Cell wall/membrane/envelope biogenesis	CELLULAR PROCESSES AND SIGNALING
FDZ14_RS25915	COG0535	S	Function unknown	POORLY CHARACTERIZED
FDZ14_RS22395	ENOG410ZVH3	M	Cell wall/membrane/envelope biogenesis	CELLULAR PROCESSES AND SIGNALING
FDZ14_RS22425	COG1917	S	Function unknown	POORLY CHARACTERIZED
FDZ14_RS35105	COG0389	L	Replication, recombination and repair	INFORMATION STORAGE AND PROCESSING
FDZ14_RS09330	COG1972	F	Nucleotide transport and metabolism	METABOLISM
FDZ14_RS22420	ENOG410Y1K4	S	Function unknown	POORLY CHARACTERIZED
FDZ14_RS18110	COG1622	O	Posttranslational modification, protein turnover, chaperones	CELLULAR PROCESSES AND SIGNALING
FDZ14_RS02930	COG2081	S	Function unknown	POORLY CHARACTERIZED
FDZ14_RS25535	COG0395	S	Function unknown	POORLY CHARACTERIZED
FDZ14_RS07110	COG0706	K	Transcription	INFORMATION STORAGE AND PROCESSING
FDZ14_RS08635	ENOG4111RN1	K	Transcription	INFORMATION STORAGE AND PROCESSING
FDZ14_RS22780	COG1737	O	Posttranslational modification, protein turnover, chaperones	CELLULAR PROCESSES AND SIGNALING
FDZ14_RS31255	COG2179	S	Function unknown	POORLY CHARACTERIZED
FDZ14_RS29315	COG1480	S	Function unknown	POORLY CHARACTERIZED
FDZ14_RS11995	COG0783	P	Inorganic ion transport and metabolism	METABOLISM
FDZ14_RS01170	COG4506	S	Function unknown	POORLY CHARACTERIZED
FDZ14_RS10500	ENOG410YN4G	S	Function unknown	POORLY CHARACTERIZED
FDZ14_RS31690	COG3451	U	Intracellular trafficking, secretion, and vesicular transport	CELLULAR PROCESSES AND SIGNALING
FDZ14_RS12440	COG1309	C	Energy production and conversion	METABOLISM
FDZ14_RS01645	COG3540	P	Inorganic ion transport and metabolism	METABOLISM
FDZ14_RS19770	ENOG410ZGHK	S	Function unknown	POORLY CHARACTERIZED
FDZ14_RS22990	ENOG4111FFK	K	Transcription	INFORMATION STORAGE AND PROCESSING
FDZ14_RS06960	COG0161	C	Energy production and conversion	METABOLISM
FDZ14_RS22995	COG0628	K	Transcription	INFORMATION STORAGE AND PROCESSING
FDZ14_RS11025	COG4605	P	Inorganic ion transport and metabolism	METABOLISM

## Sheet: Downregulated genes
Gene ID	COG ID	COG Type	COG Type Descriptione	COG Category
FDZ14_RS01300	COG1971	S	Function unknown	POORLY CHARACTERIZED
FDZ14_RS32725	COG1278	K	Transcription	INFORMATION STORAGE AND PROCESSING
FDZ14_RS23260	COG1414	M	Cell wall/membrane/envelope biogenesis	CELLULAR PROCESSES AND SIGNALING
FDZ14_RS01065	COG0364	G	Carbohydrate transport and metabolism	METABOLISM
FDZ14_RS15535	COG0524	S	Function unknown	POORLY CHARACTERIZED
FDZ14_RS11385	COG2755	S	Function unknown	POORLY CHARACTERIZED
FDZ14_RS01060	COG0362	G	Carbohydrate transport and metabolism	METABOLISM
FDZ14_RS12210	COG0269	G	Carbohydrate transport and metabolism	METABOLISM
FDZ14_RS17535	ENOG4111J15	L	Replication, recombination and repair	INFORMATION STORAGE AND PROCESSING
FDZ14_RS05705	COG0439	K	Transcription	INFORMATION STORAGE AND PROCESSING
FDZ14_RS26915	COG1109	K	Transcription	INFORMATION STORAGE AND PROCESSING
FDZ14_RS29180	ENOG4111GEJ	S	Function unknown	POORLY CHARACTERIZED
FDZ14_RS27355	COG1623	L	Replication, recombination and repair	INFORMATION STORAGE AND PROCESSING
FDZ14_RS02965	ENOG4111KVM	S	Function unknown	POORLY CHARACTERIZED
FDZ14_RS26085	COG4499	S	Function unknown	POORLY CHARACTERIZED
FDZ14_RS17590	COG1893	S	Function unknown	POORLY CHARACTERIZED
FDZ14_RS22160	COG2146	C	Energy production and conversion	METABOLISM
FDZ14_RS26080	COG1674	S	Function unknown	POORLY CHARACTERIZED
FDZ14_RS02390	COG2032	P	Inorganic ion transport and metabolism	METABOLISM
FDZ14_RS09560	COG2186	S	Function unknown	POORLY CHARACTERIZED
FDZ14_RS24355	COG0304	I	Lipid transport and metabolism	METABOLISM
FDZ14_RS22025	ENOG41127N2	S	Function unknown	POORLY CHARACTERIZED
FDZ14_RS15730	COG1788	S	Function unknown	POORLY CHARACTERIZED
FDZ14_RS23480	COG1464	I	Lipid transport and metabolism	METABOLISM
FDZ14_RS12920	COG2843	M	Cell wall/membrane/envelope biogenesis	CELLULAR PROCESSES AND SIGNALING
FDZ14_RS03050	COG4980	S	Function unknown	POORLY CHARACTERIZED
FDZ14_RS18065	COG2252	S	Function unknown	POORLY CHARACTERIZED
FDZ14_RS18180	COG2721	G	Carbohydrate transport and metabolism	METABOLISM
FDZ14_RS03440	COG0073	J	Translation, ribosomal structure and biogenesis	INFORMATION STORAGE AND PROCESSING
FDZ14_RS24540	COG1012	S	Function unknown	POORLY CHARACTERIZED
FDZ14_RS24195	COG2357	S	Function unknown	POORLY CHARACTERIZED
FDZ14_RS02425	COG1979	C	Energy production and conversion	METABOLISM
FDZ14_RS03045	COG4768	S	Function unknown	POORLY CHARACTERIZED
FDZ14_RS02345	COG0260	E	Amino acid transport and metabolism	METABOLISM
FDZ14_RS14545	COG0824	M	Cell wall/membrane/envelope biogenesis	CELLULAR PROCESSES AND SIGNALING
FDZ14_RS02835	COG1506	E	Amino acid transport and metabolism	METABOLISM
FDZ14_RS03305	COG0538	C	Energy production and conversion	METABOLISM
FDZ14_RS02340	COG1963	S	Function unknown	POORLY CHARACTERIZED
FDZ14_RS10160	COG1704	S	Function unknown	POORLY CHARACTERIZED
FDZ14_RS03680	COG0066	E	Amino acid transport and metabolism	METABOLISM
FDZ14_RS08705	COG0596	S	Function unknown	POORLY CHARACTERIZED
FDZ14_RS33950	COG3861	S	Function unknown	POORLY CHARACTERIZED
FDZ14_RS27945	COG2135	S	Function unknown	POORLY CHARACTERIZED
FDZ14_RS21215	COG0508	P	Inorganic ion transport and metabolism	METABOLISM
FDZ14_RS18830	ENOG410XQC3	E	Amino acid transport and metabolism	METABOLISM
FDZ14_RS24790	COG0095	C	Energy production and conversion	METABOLISM
FDZ14_RS18835	ENOG4111KG0	S	Function unknown	POORLY CHARACTERIZED
FDZ14_RS19020	COG1366	T	Signal transduction mechanisms	CELLULAR PROCESSES AND SIGNALING
FDZ14_RS24795	COG1234	C	Energy production and conversion	METABOLISM
FDZ14_RS15335	COG0614	I	Lipid transport and metabolism	METABOLISM
FDZ14_RS06260	COG0784	N	Cell motility	CELLULAR PROCESSES AND SIGNALING
FDZ14_RS24320	ENOG4110YGV	S	Function unknown	POORLY CHARACTERIZED
FDZ14_RS15330	COG0764	V	Defense mechanisms	CELLULAR PROCESSES AND SIGNALING
FDZ14_RS05840	COG3599	D	Cell cycle control, cell division, chromosome partitioning	CELLULAR PROCESSES AND SIGNALING
FDZ14_RS27560	COG0503	J	Translation, ribosomal structure and biogenesis	INFORMATION STORAGE AND PROCESSING
FDZ14_RS06140	COG0074	C	Energy production and conversion	METABOLISM
FDZ14_RS25175	COG1109	S	Function unknown	POORLY CHARACTERIZED
FDZ14_RS27565	COG1947	I	Lipid transport and metabolism	METABOLISM
FDZ14_RS08915	COG3264	M	Cell wall/membrane/envelope biogenesis	CELLULAR PROCESSES AND SIGNALING
FDZ14_RS27200	COG0185	J	Translation, ribosomal structure and biogenesis	INFORMATION STORAGE AND PROCESSING
FDZ14_RS34840	ENOG410XR9S	K	Transcription	INFORMATION STORAGE AND PROCESSING
FDZ14_RS27205	COG0090	J	Translation, ribosomal structure and biogenesis	INFORMATION STORAGE AND PROCESSING
FDZ14_RS24850	COG2329	H	Coenzyme transport and metabolism	METABOLISM
FDZ14_RS18025	COG0626	S	Function unknown	POORLY CHARACTERIZED
FDZ14_RS27325	COG0215	J	Translation, ribosomal structure and biogenesis	INFORMATION STORAGE AND PROCESSING
FDZ14_RS13105	COG2141	S	Function unknown	POORLY CHARACTERIZED
FDZ14_RS26175	ENOG41120GM	S	Function unknown	POORLY CHARACTERIZED
FDZ14_RS27360	COG1066	O	Posttranslational modification, protein turnover, chaperones	CELLULAR PROCESSES AND SIGNALING
FDZ14_RS17520	ENOG410XNUN	S	Function unknown	POORLY CHARACTERIZED
FDZ14_RS13065	COG0274	F	Nucleotide transport and metabolism	METABOLISM
FDZ14_RS26075	COG1511	S	Function unknown	POORLY CHARACTERIZED
FDZ14_RS13060	COG0213	F	Nucleotide transport and metabolism	METABOLISM
FDZ14_RS03745	COG0001	H	Coenzyme transport and metabolism	METABOLISM
FDZ14_RS03060	COG1605	E	Amino acid transport and metabolism	METABOLISM
FDZ14_RS03065	COG1609	E	Amino acid transport and metabolism	METABOLISM
FDZ14_RS16530	COG1098	C	Energy production and conversion	METABOLISM
FDZ14_RS16535	COG0171	C	Energy production and conversion	METABOLISM
FDZ14_RS01740	COG1950	S	Function unknown	POORLY CHARACTERIZED
FDZ14_RS24975	COG0776	L	Replication, recombination and repair	INFORMATION STORAGE AND PROCESSING
FDZ14_RS08565	COG1454	S	Function unknown	POORLY CHARACTERIZED
FDZ14_RS24970	ENOG410XWXD	S	Function unknown	POORLY CHARACTERIZED
FDZ14_RS14050	ENOG410Y3JX	S	Function unknown	POORLY CHARACTERIZED
FDZ14_RS07225	COG0589	T	Signal transduction mechanisms	CELLULAR PROCESSES AND SIGNALING
FDZ14_RS06190	COG1677	N	Cell motility	CELLULAR PROCESSES AND SIGNALING
FDZ14_RS24080	COG1267	G	Carbohydrate transport and metabolism	METABOLISM
FDZ14_RS14055	COG0693	S	Function unknown	POORLY CHARACTERIZED
FDZ14_RS32500	COG3878	S	Function unknown	POORLY CHARACTERIZED
FDZ14_RS10300	COG0623	I	Lipid transport and metabolism	METABOLISM
FDZ14_RS07385	COG2910	S	Function unknown	POORLY CHARACTERIZED
FDZ14_RS17530	COG2002	S	Function unknown	POORLY CHARACTERIZED
FDZ14_RS18740	COG3861	S	Function unknown	POORLY CHARACTERIZED
FDZ14_RS06310	COG0643	T	Signal transduction mechanisms	CELLULAR PROCESSES AND SIGNALING
FDZ14_RS13810	COG3853	P	Inorganic ion transport and metabolism	METABOLISM
FDZ14_RS13925	COG0666	T	Signal transduction mechanisms	CELLULAR PROCESSES AND SIGNALING
FDZ14_RS24645	ENOG410XNW1	L	Replication, recombination and repair	INFORMATION STORAGE AND PROCESSING
FDZ14_RS01840	COG0740	G	Carbohydrate transport and metabolism	METABOLISM
FDZ14_RS21170	COG0483	G	Carbohydrate transport and metabolism	METABOLISM
FDZ14_RS11380	COG0841	S	Function unknown	POORLY CHARACTERIZED
FDZ14_RS12620	COG2309	C	Energy production and conversion	METABOLISM
FDZ14_RS23350	COG1733	S	Function unknown	POORLY CHARACTERIZED
FDZ14_RS12740	ENOG410XS5J	S	Function unknown	POORLY CHARACTERIZED
FDZ14_RS34830	COG1376	S	Function unknown	POORLY CHARACTERIZED
FDZ14_RS26730	COG2172	T	Signal transduction mechanisms	CELLULAR PROCESSES AND SIGNALING
FDZ14_RS13615	COG1486	G	Carbohydrate transport and metabolism	METABOLISM
FDZ14_RS11925	COG1605	P	Inorganic ion transport and metabolism	METABOLISM
FDZ14_RS13610	COG1455	G	Carbohydrate transport and metabolism	METABOLISM
FDZ14_RS13205	ENOG410YTK9	S	Function unknown	POORLY CHARACTERIZED
FDZ14_RS16345	COG1670	S	Function unknown	POORLY CHARACTERIZED
FDZ14_RS16905	COG0527	K	Transcription	INFORMATION STORAGE AND PROCESSING
FDZ14_RS18645	ENOG41126DJ	S	Function unknown	POORLY CHARACTERIZED
FDZ14_RS16495	ENOG411225V	K	Transcription	INFORMATION STORAGE AND PROCESSING
FDZ14_RS04985	COG0834	E	Amino acid transport and metabolism	METABOLISM
FDZ14_RS12160	COG2324	S	Function unknown	POORLY CHARACTERIZED
FDZ14_RS05100	COG4918	S	Function unknown	POORLY CHARACTERIZED
FDZ14_RS15755	COG1024	H	Coenzyme transport and metabolism	METABOLISM
FDZ14_RS07915	COG0667	S	Function unknown	POORLY CHARACTERIZED
FDZ14_RS15750	COG0604	H	Coenzyme transport and metabolism	METABOLISM
FDZ14_RS15695	COG0456	S	Function unknown	POORLY CHARACTERIZED
FDZ14_RS15315	COG0702	V	Defense mechanisms	CELLULAR PROCESSES AND SIGNALING
FDZ14_RS27105	COG0361	J	Translation, ribosomal structure and biogenesis	INFORMATION STORAGE AND PROCESSING
FDZ14_RS25370	COG1609	S	Function unknown	POORLY CHARACTERIZED
FDZ14_RS14475	COG1401	V	Defense mechanisms	CELLULAR PROCESSES AND SIGNALING
FDZ14_RS14475	ENOG410ZZ9R	S	Function unknown	POORLY CHARACTERIZED
FDZ14_RS17835	COG0473	H	Coenzyme transport and metabolism	METABOLISM
FDZ14_RS01590	COG1012	C	Energy production and conversion	METABOLISM
FDZ14_RS01595	COG0591	E	Amino acid transport and metabolism	METABOLISM
FDZ14_RS00935	ENOG410XNQK	G	Carbohydrate transport and metabolism	METABOLISM
FDZ14_RS01160	COG0421	E	Amino acid transport and metabolism	METABOLISM
FDZ14_RS20000	COG0656	E	Amino acid transport and metabolism	METABOLISM
FDZ14_RS11485	COG1670	C	Energy production and conversion	METABOLISM
FDZ14_RS19025	ENOG410ZAZJ	S	Function unknown	POORLY CHARACTERIZED
FDZ14_RS10545	ENOG411257U	S	Function unknown	POORLY CHARACTERIZED
FDZ14_RS20005	COG2606	E	Amino acid transport and metabolism	METABOLISM
FDZ14_RS05190	COG1366	F	Nucleotide transport and metabolism	METABOLISM
FDZ14_RS01020	COG3568	S	Function unknown	POORLY CHARACTERIZED
FDZ14_RS12525	ENOG410Y1VA	S	Function unknown	POORLY CHARACTERIZED
FDZ14_RS11320	COG3125	C	Energy production and conversion	METABOLISM
FDZ14_RS24190	COG0061	P	Inorganic ion transport and metabolism	METABOLISM
FDZ14_RS01765	COG3705	E	Amino acid transport and metabolism	METABOLISM
FDZ14_RS07045	COG0671	S	Function unknown	POORLY CHARACTERIZED
FDZ14_RS16120	COG0684	H	Coenzyme transport and metabolism	METABOLISM
FDZ14_RS05200	COG1191	T	Signal transduction mechanisms	CELLULAR PROCESSES AND SIGNALING
FDZ14_RS22260	COG4124	G	Carbohydrate transport and metabolism	METABOLISM
FDZ14_RS16125	COG0346	H	Coenzyme transport and metabolism	METABOLISM
FDZ14_RS18020	COG1846	S	Function unknown	POORLY CHARACTERIZED
FDZ14_RS02865	COG0663	S	Function unknown	POORLY CHARACTERIZED
FDZ14_RS22685	ENOG4111PR1	S	Function unknown	POORLY CHARACTERIZED
FDZ14_RS23345	ENOG410Z550	S	Function unknown	POORLY CHARACTERIZED
FDZ14_RS15410	COG4572	S	Function unknown	POORLY CHARACTERIZED
FDZ14_RS15515	COG0640	S	Function unknown	POORLY CHARACTERIZED
FDZ14_RS15470	COG0326	O	Posttranslational modification, protein turnover, chaperones	CELLULAR PROCESSES AND SIGNALING
FDZ14_RS08455	ENOG410XUEC	S	Function unknown	POORLY CHARACTERIZED
FDZ14_RS01180	COG4294	L	Replication, recombination and repair	INFORMATION STORAGE AND PROCESSING
FDZ14_RS09205	COG5646	S	Function unknown	POORLY CHARACTERIZED
FDZ14_RS19995	COG2986	E	Amino acid transport and metabolism	METABOLISM
FDZ14_RS23975	COG1455	G	Carbohydrate transport and metabolism	METABOLISM
FDZ14_RS21280	COG0526	S	Function unknown	POORLY CHARACTERIZED
FDZ14_RS19990	COG2987	E	Amino acid transport and metabolism	METABOLISM
FDZ14_RS34315	ENOG411263F	S	Function unknown	POORLY CHARACTERIZED
FDZ14_RS23970	COG1447	G	Carbohydrate transport and metabolism	METABOLISM
FDZ14_RS18145	COG1070	S	Function unknown	POORLY CHARACTERIZED
FDZ14_RS04915	COG0584	C	Energy production and conversion	METABOLISM
FDZ14_RS21325	COG0695	S	Function unknown	POORLY CHARACTERIZED
FDZ14_RS03095	COG0365	I	Lipid transport and metabolism	METABOLISM
FDZ14_RS27605	COG2002	J	Translation, ribosomal structure and biogenesis	INFORMATION STORAGE AND PROCESSING
FDZ14_RS21220	COG0022	P	Inorganic ion transport and metabolism	METABOLISM
FDZ14_RS09765	COG3718	G	Carbohydrate transport and metabolism	METABOLISM
FDZ14_RS27600	COG0143	J	Translation, ribosomal structure and biogenesis	INFORMATION STORAGE AND PROCESSING
FDZ14_RS00945	COG1609	K	Transcription	INFORMATION STORAGE AND PROCESSING
FDZ14_RS35120	COG0756	L	Replication, recombination and repair	INFORMATION STORAGE AND PROCESSING
FDZ14_RS23000	COG0778	K	Transcription	INFORMATION STORAGE AND PROCESSING
FDZ14_RS10430	COG1473	E	Amino acid transport and metabolism	METABOLISM
FDZ14_RS00940	COG0627	S	Function unknown	POORLY CHARACTERIZED
FDZ14_RS10440	COG0454	E	Amino acid transport and metabolism	METABOLISM
FDZ14_RS12415	COG1764	O	Posttranslational modification, protein turnover, chaperones	CELLULAR PROCESSES AND SIGNALING
FDZ14_RS03640	COG0622	S	Function unknown	POORLY CHARACTERIZED
FDZ14_RS13920	COG0666	T	Signal transduction mechanisms	CELLULAR PROCESSES AND SIGNALING
FDZ14_RS28085	ENOG4111I24	L	Replication, recombination and repair	INFORMATION STORAGE AND PROCESSING
FDZ14_RS09680	COG1278	M	Cell wall/membrane/envelope biogenesis	CELLULAR PROCESSES AND SIGNALING
FDZ14_RS25955	COG0640	P	Inorganic ion transport and metabolism	METABOLISM
FDZ14_RS02265	COG1052	C	Energy production and conversion	METABOLISM
FDZ14_RS06640	COG1923	T	Signal transduction mechanisms	CELLULAR PROCESSES AND SIGNALING
FDZ14_RS25950	COG1230	P	Inorganic ion transport and metabolism	METABOLISM
FDZ14_RS24530	COG4187	S	Function unknown	POORLY CHARACTERIZED
FDZ14_RS17085	COG0190	H	Coenzyme transport and metabolism	METABOLISM
FDZ14_RS30175	COG1943	L	Replication, recombination and repair	INFORMATION STORAGE AND PROCESSING
FDZ14_RS01135	COG1942	S	Function unknown	POORLY CHARACTERIZED
FDZ14_RS24515	ENOG410XNUN	S	Function unknown	POORLY CHARACTERIZED
FDZ14_RS07595	COG0006	S	Function unknown	POORLY CHARACTERIZED
FDZ14_RS14895	COG1366	V	Defense mechanisms	CELLULAR PROCESSES AND SIGNALING
FDZ14_RS24510	COG1666	S	Function unknown	POORLY CHARACTERIZED
FDZ14_RS26370	COG0064	J	Translation, ribosomal structure and biogenesis	INFORMATION STORAGE AND PROCESSING
FDZ14_RS14480	ENOG411032Z	S	Function unknown	POORLY CHARACTERIZED
FDZ14_RS17700	COG0386	O	Posttranslational modification, protein turnover, chaperones	CELLULAR PROCESSES AND SIGNALING
FDZ14_RS15265	ENOG410ZHGH	S	Function unknown	POORLY CHARACTERIZED
FDZ14_RS11375	ENOG410Z0U5	S	Function unknown	POORLY CHARACTERIZED
FDZ14_RS00970	COG4988	V	Defense mechanisms	CELLULAR PROCESSES AND SIGNALING
FDZ14_RS05300	COG0526	S	Function unknown	POORLY CHARACTERIZED
FDZ14_RS20310	COG0656	S	Function unknown	POORLY CHARACTERIZED
FDZ14_RS15175	COG1587	E	Amino acid transport and metabolism	METABOLISM
FDZ14_RS15170	COG1414	E	Amino acid transport and metabolism	METABOLISM
FDZ14_RS25235	COG0039	S	Function unknown	POORLY CHARACTERIZED
FDZ14_RS26885	COG0246	M	Cell wall/membrane/envelope biogenesis	CELLULAR PROCESSES AND SIGNALING
FDZ14_RS27320	COG1939	S	Function unknown	POORLY CHARACTERIZED
FDZ14_RS10165	COG1512	S	Function unknown	POORLY CHARACTERIZED
FDZ14_RS21210	COG1249	P	Inorganic ion transport and metabolism	METABOLISM
FDZ14_RS04730	COG1003	E	Amino acid transport and metabolism	METABOLISM
FDZ14_RS14255	COG0007	H	Coenzyme transport and metabolism	METABOLISM
FDZ14_RS04320	COG0576	O	Posttranslational modification, protein turnover, chaperones	CELLULAR PROCESSES AND SIGNALING
FDZ14_RS27080	COG0203	J	Translation, ribosomal structure and biogenesis	INFORMATION STORAGE AND PROCESSING
FDZ14_RS04325	COG0443	O	Posttranslational modification, protein turnover, chaperones	CELLULAR PROCESSES AND SIGNALING
FDZ14_RS12910	ENOG410XNMH	S	Function unknown	POORLY CHARACTERIZED
FDZ14_RS27085	COG0202	J	Translation, ribosomal structure and biogenesis	INFORMATION STORAGE AND PROCESSING
FDZ14_RS03020	COG0073	J	Translation, ribosomal structure and biogenesis	INFORMATION STORAGE AND PROCESSING
FDZ14_RS14805	ENOG4111KZJ	G	Carbohydrate transport and metabolism	METABOLISM
FDZ14_RS03145	COG1574	S	Function unknown	POORLY CHARACTERIZED
FDZ14_RS26330	COG1744	G	Carbohydrate transport and metabolism	METABOLISM
FDZ14_RS09220	COG0457	L	Replication, recombination and repair	INFORMATION STORAGE AND PROCESSING
FDZ14_RS10755	ENOG4111FF5	S	Function unknown	POORLY CHARACTERIZED
FDZ14_RS17230	COG3023	M	Cell wall/membrane/envelope biogenesis	CELLULAR PROCESSES AND SIGNALING
FDZ14_RS06585	COG2355	E	Amino acid transport and metabolism	METABOLISM
FDZ14_RS26335	ENOG41129AC	S	Function unknown	POORLY CHARACTERIZED
FDZ14_RS16775	COG3871	S	Function unknown	POORLY CHARACTERIZED
FDZ14_RS01435	COG0764	I	Lipid transport and metabolism	METABOLISM
FDZ14_RS16375	COG1502	C	Energy production and conversion	METABOLISM
FDZ14_RS24930	ENOG410XVPN	S	Function unknown	POORLY CHARACTERIZED
FDZ14_RS14090	COG3339	S	Function unknown	POORLY CHARACTERIZED
FDZ14_RS08450	COG0281	S	Function unknown	POORLY CHARACTERIZED
FDZ14_RS13990	ENOG4111VF3	S	Function unknown	POORLY CHARACTERIZED
FDZ14_RS07770	COG2124	Q	Secondary metabolites biosynthesis, transport and catabolism	METABOLISM
FDZ14_RS14150	COG2427	S	Function unknown	POORLY CHARACTERIZED
FDZ14_RS21030	COG1803	G	Carbohydrate transport and metabolism	METABOLISM
FDZ14_RS18800	COG2986	E	Amino acid transport and metabolism	METABOLISM
FDZ14_RS14250	COG1797	H	Coenzyme transport and metabolism	METABOLISM
FDZ14_RS01800	COG0139	E	Amino acid transport and metabolism	METABOLISM
FDZ14_RS14395	COG1846	S	Function unknown	POORLY CHARACTERIZED
FDZ14_RS25040	COG3839	G	Carbohydrate transport and metabolism	METABOLISM
FDZ14_RS02805	COG4824	S	Function unknown	POORLY CHARACTERIZED
FDZ14_RS21135	ENOG4111U9D	S	Function unknown	POORLY CHARACTERIZED
FDZ14_RS14390	COG1183	S	Function unknown	POORLY CHARACTERIZED
FDZ14_RS13790	COG2310	T	Signal transduction mechanisms	CELLULAR PROCESSES AND SIGNALING
FDZ14_RS27550	COG2088	M	Cell wall/membrane/envelope biogenesis	CELLULAR PROCESSES AND SIGNALING
FDZ14_RS27555	COG0251	J	Translation, ribosomal structure and biogenesis	INFORMATION STORAGE AND PROCESSING
FDZ14_RS13795	COG2310	T	Signal transduction mechanisms	CELLULAR PROCESSES AND SIGNALING
FDZ14_RS08965	COG3861	S	Function unknown	POORLY CHARACTERIZED
FDZ14_RS18655	COG0366	S	Function unknown	POORLY CHARACTERIZED
FDZ14_RS19045	COG0776	L	Replication, recombination and repair	INFORMATION STORAGE AND PROCESSING
FDZ14_RS13155	COG1335	F	Nucleotide transport and metabolism	METABOLISM
FDZ14_RS26145	COG0598	L	Replication, recombination and repair	INFORMATION STORAGE AND PROCESSING
FDZ14_RS16305	ENOG41126DJ	S	Function unknown	POORLY CHARACTERIZED
FDZ14_RS13150	COG0138	F	Nucleotide transport and metabolism	METABOLISM
FDZ14_RS23995	COG0491	K	Transcription	INFORMATION STORAGE AND PROCESSING
FDZ14_RS08955	ENOG41126DJ	S	Function unknown	POORLY CHARACTERIZED
FDZ14_RS15520	COG3832	S	Function unknown	POORLY CHARACTERIZED
FDZ14_RS04780	COG0757	E	Amino acid transport and metabolism	METABOLISM
FDZ14_RS23990	ENOG4111WKC	K	Transcription	INFORMATION STORAGE AND PROCESSING
FDZ14_RS16235	COG0583	S	Function unknown	POORLY CHARACTERIZED
FDZ14_RS22255	COG0836	M	Cell wall/membrane/envelope biogenesis	CELLULAR PROCESSES AND SIGNALING
FDZ14_RS13470	COG3152	S	Function unknown	POORLY CHARACTERIZED
FDZ14_RS22705	COG0120	G	Carbohydrate transport and metabolism	METABOLISM
FDZ14_RS13475	COG1454	S	Function unknown	POORLY CHARACTERIZED
FDZ14_RS22250	COG1482	G	Carbohydrate transport and metabolism	METABOLISM
FDZ14_RS05250	COG0652	O	Posttranslational modification, protein turnover, chaperones	CELLULAR PROCESSES AND SIGNALING
FDZ14_RS22700	ENOG410YYG1	S	Function unknown	POORLY CHARACTERIZED
FDZ14_RS13775	COG1277	S	Function unknown	POORLY CHARACTERIZED
FDZ14_RS13770	COG1131	I	Lipid transport and metabolism	METABOLISM
FDZ14_RS16280	COG0010	H	Coenzyme transport and metabolism	METABOLISM
FDZ14_RS13815	COG1349	P	Inorganic ion transport and metabolism	METABOLISM
FDZ14_RS26410	COG0423	J	Translation, ribosomal structure and biogenesis	INFORMATION STORAGE AND PROCESSING
FDZ14_RS10270	COG2188	G	Carbohydrate transport and metabolism	METABOLISM
FDZ14_RS04960	COG0508	C	Energy production and conversion	METABOLISM
FDZ14_RS18240	COG2017	G	Carbohydrate transport and metabolism	METABOLISM
FDZ14_RS12175	COG1233	Q	Secondary metabolites biosynthesis, transport and catabolism	METABOLISM
FDZ14_RS25865	COG1090	S	Function unknown	POORLY CHARACTERIZED
FDZ14_RS02130	COG0509	E	Amino acid transport and metabolism	METABOLISM
FDZ14_RS01890	COG0148	G	Carbohydrate transport and metabolism	METABOLISM
FDZ14_RS15955	COG3227	E	Amino acid transport and metabolism	METABOLISM
FDZ14_RS01720	COG0178	L	Replication, recombination and repair	INFORMATION STORAGE AND PROCESSING
FDZ14_RS33005	COG1316	K	Transcription	INFORMATION STORAGE AND PROCESSING
FDZ14_RS15950	COG0639	G	Carbohydrate transport and metabolism	METABOLISM
FDZ14_RS01725	ENOG410ZZPQ	S	Function unknown	POORLY CHARACTERIZED
FDZ14_RS03560	COG0475	P	Inorganic ion transport and metabolism	METABOLISM
FDZ14_RS15130	COG0366	S	Function unknown	POORLY CHARACTERIZED
FDZ14_RS19220	COG0388	S	Function unknown	POORLY CHARACTERIZED
FDZ14_RS04020	COG0173	J	Translation, ribosomal structure and biogenesis	INFORMATION STORAGE AND PROCESSING
FDZ14_RS15700	COG5476	S	Function unknown	POORLY CHARACTERIZED
FDZ14_RS34355	COG3239	I	Lipid transport and metabolism	METABOLISM
FDZ14_RS23570	COG0179	S	Function unknown	POORLY CHARACTERIZED
FDZ14_RS10970	COG1762	G	Carbohydrate transport and metabolism	METABOLISM
FDZ14_RS05075	COG1902	C	Energy production and conversion	METABOLISM
FDZ14_RS12195	ENOG410XNQ6	G	Carbohydrate transport and metabolism	METABOLISM
FDZ14_RS27070	COG1122	P	Inorganic ion transport and metabolism	METABOLISM
FDZ14_RS06745	COG1132	V	Defense mechanisms	CELLULAR PROCESSES AND SIGNALING
FDZ14_RS12190	COG0524	G	Carbohydrate transport and metabolism	METABOLISM
FDZ14_RS27075	COG1122	P	Inorganic ion transport and metabolism	METABOLISM
FDZ14_RS25395	COG0673	G	Carbohydrate transport and metabolism	METABOLISM
FDZ14_RS16455	COG1277	K	Transcription	INFORMATION STORAGE AND PROCESSING
FDZ14_RS04950	COG1071	C	Energy production and conversion	METABOLISM
FDZ14_RS27170	COG0093	J	Translation, ribosomal structure and biogenesis	INFORMATION STORAGE AND PROCESSING
FDZ14_RS16450	COG1757	K	Transcription	INFORMATION STORAGE AND PROCESSING
FDZ14_RS25390	COG0524	G	Carbohydrate transport and metabolism	METABOLISM
FDZ14_RS27175	COG0186	J	Translation, ribosomal structure and biogenesis	INFORMATION STORAGE AND PROCESSING
FDZ14_RS04955	COG0022	C	Energy production and conversion	METABOLISM
FDZ14_RS03215	COG0686	E	Amino acid transport and metabolism	METABOLISM
FDZ14_RS26240	COG0745	P	Inorganic ion transport and metabolism	METABOLISM
FDZ14_RS10085	COG0596	S	Function unknown	POORLY CHARACTERIZED
FDZ14_RS22795	ENOG410Y0KR	S	Function unknown	POORLY CHARACTERIZED
FDZ14_RS26245	COG0642	P	Inorganic ion transport and metabolism	METABOLISM
FDZ14_RS28510	COG1164	E	Amino acid transport and metabolism	METABOLISM
FDZ14_RS00900	COG0366	G	Carbohydrate transport and metabolism	METABOLISM
FDZ14_RS30180	COG1403	V	Defense mechanisms	CELLULAR PROCESSES AND SIGNALING
FDZ14_RS30180	COG0533	O	Posttranslational modification, protein turnover, chaperones	CELLULAR PROCESSES AND SIGNALING
FDZ14_RS03350	COG0057	H	Coenzyme transport and metabolism	METABOLISM
FDZ14_RS26565	COG0459	O	Posttranslational modification, protein turnover, chaperones	CELLULAR PROCESSES AND SIGNALING
FDZ14_RS25415	COG4099	L	Replication, recombination and repair	INFORMATION STORAGE AND PROCESSING
FDZ14_RS26480	COG0026	F	Nucleotide transport and metabolism	METABOLISM
FDZ14_RS12825	COG0739	S	Function unknown	POORLY CHARACTERIZED
FDZ14_RS20070	COG1609	G	Carbohydrate transport and metabolism	METABOLISM
FDZ14_RS02730	COG0208	F	Nucleotide transport and metabolism	METABOLISM
FDZ14_RS26485	COG0041	F	Nucleotide transport and metabolism	METABOLISM
FDZ14_RS05490	COG0302	H	Coenzyme transport and metabolism	METABOLISM
FDZ14_RS20740	COG1653	L	Replication, recombination and repair	INFORMATION STORAGE AND PROCESSING
FDZ14_RS19945	COG4242	P	Inorganic ion transport and metabolism	METABOLISM
FDZ14_RS19945	COG4242	Q	Secondary metabolites biosynthesis, transport and catabolism	METABOLISM
FDZ14_RS11370	ENOG410XUF9	S	Function unknown	POORLY CHARACTERIZED
FDZ14_RS17570	ENOG4111UV1	S	Function unknown	POORLY CHARACTERIZED
FDZ14_RS01795	COG0107	E	Amino acid transport and metabolism	METABOLISM
FDZ14_RS10055	COG1284	K	Transcription	INFORMATION STORAGE AND PROCESSING
FDZ14_RS01790	COG0106	E	Amino acid transport and metabolism	METABOLISM
FDZ14_RS01370	COG0056	C	Energy production and conversion	METABOLISM
FDZ14_RS25440	COG0456	S	Function unknown	POORLY CHARACTERIZED
FDZ14_RS01375	COG0224	C	Energy production and conversion	METABOLISM
FDZ14_RS01455	COG0791	S	Function unknown	POORLY CHARACTERIZED
FDZ14_RS07555	COG1125	E	Amino acid transport and metabolism	METABOLISM
FDZ14_RS34630	COG1396	S	Function unknown	POORLY CHARACTERIZED
FDZ14_RS01075	COG0692	L	Replication, recombination and repair	INFORMATION STORAGE AND PROCESSING
FDZ14_RS24415	COG0542	K	Transcription	INFORMATION STORAGE AND PROCESSING
FDZ14_RS12225	COG1028	M	Cell wall/membrane/envelope biogenesis	CELLULAR PROCESSES AND SIGNALING
FDZ14_RS22670	COG0667	S	Function unknown	POORLY CHARACTERIZED
FDZ14_RS06780	COG0160	E	Amino acid transport and metabolism	METABOLISM
FDZ14_RS20215	COG0405	G	Carbohydrate transport and metabolism	METABOLISM
FDZ14_RS25275	COG0084	L	Replication, recombination and repair	INFORMATION STORAGE AND PROCESSING
FDZ14_RS26925	COG1624	S	Function unknown	POORLY CHARACTERIZED
FDZ14_RS20210	ENOG410XR0E	G	Carbohydrate transport and metabolism	METABOLISM
FDZ14_RS24495	COG1307	S	Function unknown	POORLY CHARACTERIZED
FDZ14_RS05475	ENOG4111JTI	S	Function unknown	POORLY CHARACTERIZED
FDZ14_RS22070	COG2188	G	Carbohydrate transport and metabolism	METABOLISM
FDZ14_RS18175	COG1063	G	Carbohydrate transport and metabolism	METABOLISM
FDZ14_RS12810	COG1253	S	Function unknown	POORLY CHARACTERIZED
FDZ14_RS04670	COG2804	U	Intracellular trafficking, secretion, and vesicular transport	CELLULAR PROCESSES AND SIGNALING
FDZ14_RS18170	COG0246	G	Carbohydrate transport and metabolism	METABOLISM
FDZ14_RS04675	COG1459	U	Intracellular trafficking, secretion, and vesicular transport	CELLULAR PROCESSES AND SIGNALING
FDZ14_RS01385	COG0355	C	Energy production and conversion	METABOLISM
FDZ14_RS21830	COG3279	S	Function unknown	POORLY CHARACTERIZED
FDZ14_RS01380	COG0055	C	Energy production and conversion	METABOLISM
FDZ14_RS05125	COG2057	I	Lipid transport and metabolism	METABOLISM
FDZ14_RS19280	COG3858	S	Function unknown	POORLY CHARACTERIZED
FDZ14_RS01470	COG1210	M	Cell wall/membrane/envelope biogenesis	CELLULAR PROCESSES AND SIGNALING
FDZ14_RS03510	COG0322	C	Energy production and conversion	METABOLISM
FDZ14_RS05785	COG0849	D	Cell cycle control, cell division, chromosome partitioning	CELLULAR PROCESSES AND SIGNALING
FDZ14_RS03920	ENOG4111RSW	S	Function unknown	POORLY CHARACTERIZED
FDZ14_RS10150	COG1733	H	Coenzyme transport and metabolism	METABOLISM
FDZ14_RS03695	COG1219	O	Posttranslational modification, protein turnover, chaperones	CELLULAR PROCESSES AND SIGNALING
FDZ14_RS23195	COG1172	S	Function unknown	POORLY CHARACTERIZED
FDZ14_RS33920	COG3224	S	Function unknown	POORLY CHARACTERIZED
FDZ14_RS22105	ENOG410Y63F	S	Function unknown	POORLY CHARACTERIZED
FDZ14_RS01905	COG0557	K	Transcription	INFORMATION STORAGE AND PROCESSING
FDZ14_RS33925	COG1574	S	Function unknown	POORLY CHARACTERIZED
FDZ14_RS23190	COG1879	S	Function unknown	POORLY CHARACTERIZED
FDZ14_RS16080	COG0657	I	Lipid transport and metabolism	METABOLISM
FDZ14_RS06525	COG0612	S	Function unknown	POORLY CHARACTERIZED
FDZ14_RS15135	COG1540	S	Function unknown	POORLY CHARACTERIZED
FDZ14_RS14215	COG2099	H	Coenzyme transport and metabolism	METABOLISM
FDZ14_RS24010	COG3142	E	Amino acid transport and metabolism	METABOLISM
FDZ14_RS23205	COG1869	G	Carbohydrate transport and metabolism	METABOLISM
FDZ14_RS27230	COG0050	J	Translation, ribosomal structure and biogenesis	INFORMATION STORAGE AND PROCESSING
FDZ14_RS15395	COG0334	S	Function unknown	POORLY CHARACTERIZED
FDZ14_RS25210	ENOG410Y0P5	S	Function unknown	POORLY CHARACTERIZED
FDZ14_RS27590	COG1658	J	Translation, ribosomal structure and biogenesis	INFORMATION STORAGE AND PROCESSING
FDZ14_RS08920	COG1295	S	Function unknown	POORLY CHARACTERIZED
FDZ14_RS16115	ENOG410Y4YW	S	Function unknown	POORLY CHARACTERIZED
FDZ14_RS13280	COG0776	S	Function unknown	POORLY CHARACTERIZED
FDZ14_RS11015	COG3773	G	Carbohydrate transport and metabolism	METABOLISM
FDZ14_RS01580	COG1510	K	Transcription	INFORMATION STORAGE AND PROCESSING
FDZ14_RS27210	COG0089	J	Translation, ribosomal structure and biogenesis	INFORMATION STORAGE AND PROCESSING
FDZ14_RS16800	ENOG4111PVH	S	Function unknown	POORLY CHARACTERIZED
FDZ14_RS31765	ENOG410XNMH	S	Function unknown	POORLY CHARACTERIZED
FDZ14_RS25245	COG0604	S	Function unknown	POORLY CHARACTERIZED
FDZ14_RS27215	COG0088	J	Translation, ribosomal structure and biogenesis	INFORMATION STORAGE AND PROCESSING
FDZ14_RS21225	COG1071	P	Inorganic ion transport and metabolism	METABOLISM
FDZ14_RS04070	ENOG4111U03	S	Function unknown	POORLY CHARACTERIZED
FDZ14_RS01930	COG2427	S	Function unknown	POORLY CHARACTERIZED
FDZ14_RS04075	COG0507	S	Function unknown	POORLY CHARACTERIZED
FDZ14_RS20285	COG0269	E	Amino acid transport and metabolism	METABOLISM
FDZ14_RS01935	COG3383	C	Energy production and conversion	METABOLISM
FDZ14_RS27235	COG0480	J	Translation, ribosomal structure and biogenesis	INFORMATION STORAGE AND PROCESSING
FDZ14_RS26060	COG2356	G	Carbohydrate transport and metabolism	METABOLISM
FDZ14_RS07815	COG1289	S	Function unknown	POORLY CHARACTERIZED
FDZ14_RS03070	COG1291	E	Amino acid transport and metabolism	METABOLISM
FDZ14_RS14280	COG0531	E	Amino acid transport and metabolism	METABOLISM
FDZ14_RS03175	COG2077	O	Posttranslational modification, protein turnover, chaperones	CELLULAR PROCESSES AND SIGNALING
FDZ14_RS14325	COG0477	S	Function unknown	POORLY CHARACTERIZED
FDZ14_RS19575	COG0583	K	Transcription	INFORMATION STORAGE AND PROCESSING
FDZ14_RS23250	COG3967	M	Cell wall/membrane/envelope biogenesis	CELLULAR PROCESSES AND SIGNALING
FDZ14_RS21800	ENOG41122W3	K	Transcription	INFORMATION STORAGE AND PROCESSING
FDZ14_RS27640	COG3870	S	Function unknown	POORLY CHARACTERIZED
FDZ14_RS14685	ENOG4111KRC	S	Function unknown	POORLY CHARACTERIZED
FDZ14_RS08560	COG1670	S	Function unknown	POORLY CHARACTERIZED
FDZ14_RS04930	COG0280	S	Function unknown	POORLY CHARACTERIZED
FDZ14_RS11880	COG3409	S	Function unknown	POORLY CHARACTERIZED
FDZ14_RS24945	COG0760	S	Function unknown	POORLY CHARACTERIZED
FDZ14_RS14060	COG3835	S	Function unknown	POORLY CHARACTERIZED
FDZ14_RS07230	COG0846	T	Signal transduction mechanisms	CELLULAR PROCESSES AND SIGNALING
FDZ14_RS05095	ENOG41127PI	S	Function unknown	POORLY CHARACTERIZED
FDZ14_RS14265	COG2109	H	Coenzyme transport and metabolism	METABOLISM
FDZ14_RS31420	COG4974	M	Cell wall/membrane/envelope biogenesis	CELLULAR PROCESSES AND SIGNALING
FDZ14_RS06320	COG1871	N	Cell motility	CELLULAR PROCESSES AND SIGNALING
FDZ14_RS06320	COG1871	T	Signal transduction mechanisms	CELLULAR PROCESSES AND SIGNALING
FDZ14_RS14260	COG0778	H	Coenzyme transport and metabolism	METABOLISM
FDZ14_RS06325	COG1191	N	Cell motility	CELLULAR PROCESSES AND SIGNALING
FDZ14_RS06325	COG1191	T	Signal transduction mechanisms	CELLULAR PROCESSES AND SIGNALING
FDZ14_RS24630	COG0420	L	Replication, recombination and repair	INFORMATION STORAGE AND PROCESSING
FDZ14_RS26375	COG0154	J	Translation, ribosomal structure and biogenesis	INFORMATION STORAGE AND PROCESSING
FDZ14_RS24635	COG1074	L	Replication, recombination and repair	INFORMATION STORAGE AND PROCESSING
FDZ14_RS12635	ENOG410YBWD	S	Function unknown	POORLY CHARACTERIZED
FDZ14_RS18730	COG2135	S	Function unknown	POORLY CHARACTERIZED
FDZ14_RS11550	COG2211	K	Transcription	INFORMATION STORAGE AND PROCESSING
FDZ14_RS27500	COG1188	J	Translation, ribosomal structure and biogenesis	INFORMATION STORAGE AND PROCESSING
FDZ14_RS17225	ENOG4111V0N	S	Function unknown	POORLY CHARACTERIZED
FDZ14_RS11080	ENOG410ZEJQ	S	Function unknown	POORLY CHARACTERIZED
FDZ14_RS13605	COG1440	G	Carbohydrate transport and metabolism	METABOLISM
FDZ14_RS18650	COG0655	S	Function unknown	POORLY CHARACTERIZED
FDZ14_RS08085	COG0406	G	Carbohydrate transport and metabolism	METABOLISM
FDZ14_RS35230	ENOG411224X	S	Function unknown	POORLY CHARACTERIZED
FDZ14_RS18795	COG2987	E	Amino acid transport and metabolism	METABOLISM
FDZ14_RS24525	COG0833	S	Function unknown	POORLY CHARACTERIZED
FDZ14_RS04450	COG1960	S	Function unknown	POORLY CHARACTERIZED
FDZ14_RS08365	ENOG4111XM9	S	Function unknown	POORLY CHARACTERIZED
FDZ14_RS18790	COG1228	C	Energy production and conversion	METABOLISM
FDZ14_RS04455	COG2010	S	Function unknown	POORLY CHARACTERIZED
FDZ14_RS29185	ENOG410XYRC	S	Function unknown	POORLY CHARACTERIZED
FDZ14_RS21130	COG1875	S	Function unknown	POORLY CHARACTERIZED
FDZ14_RS06730	COG0021	S	Function unknown	POORLY CHARACTERIZED
FDZ14_RS27135	COG0098	J	Translation, ribosomal structure and biogenesis	INFORMATION STORAGE AND PROCESSING
FDZ14_RS15760	COG1028	H	Coenzyme transport and metabolism	METABOLISM
FDZ14_RS04990	COG0765	E	Amino acid transport and metabolism	METABOLISM
FDZ14_RS27130	COG1841	J	Translation, ribosomal structure and biogenesis	INFORMATION STORAGE AND PROCESSING
FDZ14_RS16090	COG1295	S	Function unknown	POORLY CHARACTERIZED
FDZ14_RS09950	COG1691	S	Function unknown	POORLY CHARACTERIZED
FDZ14_RS00690	COG0594	J	Translation, ribosomal structure and biogenesis	INFORMATION STORAGE AND PROCESSING
FDZ14_RS04850	COG1302	S	Function unknown	POORLY CHARACTERIZED
FDZ14_RS17940	COG2217	S	Function unknown	POORLY CHARACTERIZED
FDZ14_RS09545	ENOG4111NHW	S	Function unknown	POORLY CHARACTERIZED
FDZ14_RS27365	COG0542	O	Posttranslational modification, protein turnover, chaperones	CELLULAR PROCESSES AND SIGNALING
FDZ14_RS17945	ENOG410XUQ1	P	Inorganic ion transport and metabolism	METABOLISM
FDZ14_RS03255	COG0587	S	Function unknown	POORLY CHARACTERIZED
FDZ14_RS33990	ENOG410Y58R	V	Defense mechanisms	CELLULAR PROCESSES AND SIGNALING
FDZ14_RS03310	COG0039	C	Energy production and conversion	METABOLISM
FDZ14_RS20035	COG3444	G	Carbohydrate transport and metabolism	METABOLISM
FDZ14_RS03315	COG2030	C	Energy production and conversion	METABOLISM
FDZ14_RS22910	COG2910	O	Posttranslational modification, protein turnover, chaperones	CELLULAR PROCESSES AND SIGNALING
FDZ14_RS01585	COG1454	C	Energy production and conversion	METABOLISM
FDZ14_RS00820	COG0745	F	Nucleotide transport and metabolism	METABOLISM
FDZ14_RS05710	COG0511	K	Transcription	INFORMATION STORAGE AND PROCESSING
FDZ14_RS18210	COG0800	G	Carbohydrate transport and metabolism	METABOLISM
FDZ14_RS27445	COG0465	O	Posttranslational modification, protein turnover, chaperones	CELLULAR PROCESSES AND SIGNALING
FDZ14_RS02670	COG0448	G	Carbohydrate transport and metabolism	METABOLISM
FDZ14_RS10630	COG4989	C	Energy production and conversion	METABOLISM
FDZ14_RS13800	COG2310	T	Signal transduction mechanisms	CELLULAR PROCESSES AND SIGNALING
FDZ14_RS02675	COG0297	G	Carbohydrate transport and metabolism	METABOLISM
FDZ14_RS04680	ENOG410XUCS	U	Intracellular trafficking, secretion, and vesicular transport	CELLULAR PROCESSES AND SIGNALING
FDZ14_RS05185	COG1686	F	Nucleotide transport and metabolism	METABOLISM
FDZ14_RS11235	ENOG4111FEY	S	Function unknown	POORLY CHARACTERIZED
FDZ14_RS05715	COG4799	K	Transcription	INFORMATION STORAGE AND PROCESSING
FDZ14_RS21855	COG0229	S	Function unknown	POORLY CHARACTERIZED
FDZ14_RS16525	COG1404	C	Energy production and conversion	METABOLISM
FDZ14_RS19225	ENOG410Y01N	S	Function unknown	POORLY CHARACTERIZED
FDZ14_RS16520	ENOG410XPTP	C	Energy production and conversion	METABOLISM
FDZ14_RS23360	COG0794	S	Function unknown	POORLY CHARACTERIZED
FDZ14_RS13305	ENOG41127TF	S	Function unknown	POORLY CHARACTERIZED
FDZ14_RS10845	ENOG410XUF9	S	Function unknown	POORLY CHARACTERIZED
FDZ14_RS02810	ENOG41121GJ	S	Function unknown	POORLY CHARACTERIZED
FDZ14_RS14560	COG1832	S	Function unknown	POORLY CHARACTERIZED
FDZ14_RS33540	COG1940	G	Carbohydrate transport and metabolism	METABOLISM
FDZ14_RS34305	COG0776	L	Replication, recombination and repair	INFORMATION STORAGE AND PROCESSING
FDZ14_RS09625	COG1028	L	Replication, recombination and repair	INFORMATION STORAGE AND PROCESSING
FDZ14_RS25800	COG1132	S	Function unknown	POORLY CHARACTERIZED
FDZ14_RS18030	COG1063	S	Function unknown	POORLY CHARACTERIZED
FDZ14_RS09745	COG1082	G	Carbohydrate transport and metabolism	METABOLISM
FDZ14_RS26090	COG5417	S	Function unknown	POORLY CHARACTERIZED
FDZ14_RS09740	ENOG410XQKC	G	Carbohydrate transport and metabolism	METABOLISM
FDZ14_RS23965	COG1486	G	Carbohydrate transport and metabolism	METABOLISM
FDZ14_RS09210	COG4912	L	Replication, recombination and repair	INFORMATION STORAGE AND PROCESSING
FDZ14_RS05435	COG0539	F	Nucleotide transport and metabolism	METABOLISM
FDZ14_RS16465	ENOG4111IXG	S	Function unknown	POORLY CHARACTERIZED
FDZ14_RS12845	ENOG410XNW1	S	Function unknown	POORLY CHARACTERIZED
FDZ14_RS17810	ENOG4111QCG	K	Transcription	INFORMATION STORAGE AND PROCESSING
FDZ14_RS09295	COG0582	M	Cell wall/membrane/envelope biogenesis	CELLULAR PROCESSES AND SIGNALING
FDZ14_RS17765	ENOG4111NIG	M	Cell wall/membrane/envelope biogenesis	CELLULAR PROCESSES AND SIGNALING
FDZ14_RS16460	COG1131	K	Transcription	INFORMATION STORAGE AND PROCESSING
FDZ14_RS04925	COG3829	S	Function unknown	POORLY CHARACTERIZED
FDZ14_RS17175	COG0524	O	Posttranslational modification, protein turnover, chaperones	CELLULAR PROCESSES AND SIGNALING
FDZ14_RS20200	ENOG4111QFN	P	Inorganic ion transport and metabolism	METABOLISM
FDZ14_RS03555	COG0490	P	Inorganic ion transport and metabolism	METABOLISM
FDZ14_RS18420	COG2261	S	Function unknown	POORLY CHARACTERIZED
FDZ14_RS22855	COG1309	S	Function unknown	POORLY CHARACTERIZED
FDZ14_RS09955	COG1641	S	Function unknown	POORLY CHARACTERIZED
FDZ14_RS15860	COG4122	K	Transcription	INFORMATION STORAGE AND PROCESSING
FDZ14_RS03655	COG0440	E	Amino acid transport and metabolism	METABOLISM
FDZ14_RS14960	COG2318	F	Nucleotide transport and metabolism	METABOLISM
FDZ14_RS08580	COG0697	S	Function unknown	POORLY CHARACTERIZED
FDZ14_RS25465	COG3584	S	Function unknown	POORLY CHARACTERIZED
FDZ14_RS03610	ENOG410YJ14	S	Function unknown	POORLY CHARACTERIZED
FDZ14_RS02705	COG0596	S	Function unknown	POORLY CHARACTERIZED
FDZ14_RS11200	COG2130	S	Function unknown	POORLY CHARACTERIZED
FDZ14_RS02310	COG0316	S	Function unknown	POORLY CHARACTERIZED
FDZ14_RS01105	COG0280	C	Energy production and conversion	METABOLISM
FDZ14_RS10835	COG3546	P	Inorganic ion transport and metabolism	METABOLISM
FDZ14_RS01100	COG3253	S	Function unknown	POORLY CHARACTERIZED
FDZ14_RS13485	COG3829	S	Function unknown	POORLY CHARACTERIZED
FDZ14_RS33915	COG1335	Q	Secondary metabolites biosynthesis, transport and catabolism	METABOLISM
FDZ14_RS05135	COG0667	C	Energy production and conversion	METABOLISM
FDZ14_RS02250	COG0647	G	Carbohydrate transport and metabolism	METABOLISM
FDZ14_RS02285	COG0694	O	Posttranslational modification, protein turnover, chaperones	CELLULAR PROCESSES AND SIGNALING
FDZ14_RS01240	COG0784	S	Function unknown	POORLY CHARACTERIZED
FDZ14_RS09905	COG2329	S	Function unknown	POORLY CHARACTERIZED
FDZ14_RS01245	COG0191	G	Carbohydrate transport and metabolism	METABOLISM
FDZ14_RS13480	ENOG410Y62Z	S	Function unknown	POORLY CHARACTERIZED
FDZ14_RS23245	ENOG410XUB6	K	Transcription	INFORMATION STORAGE AND PROCESSING
FDZ14_RS02920	COG0607	P	Inorganic ion transport and metabolism	METABOLISM
FDZ14_RS23710	COG1404	H	Coenzyme transport and metabolism	METABOLISM
FDZ14_RS22625	ENOG410Y1U7	S	Function unknown	POORLY CHARACTERIZED
FDZ14_RS24445	COG4992	E	Amino acid transport and metabolism	METABOLISM
FDZ14_RS08805	COG1012	G	Carbohydrate transport and metabolism	METABOLISM
FDZ14_RS24440	COG0505	E	Amino acid transport and metabolism	METABOLISM
FDZ14_RS24270	COG1393	K	Transcription	INFORMATION STORAGE AND PROCESSING
FDZ14_RS11935	COG0287	P	Inorganic ion transport and metabolism	METABOLISM
FDZ14_RS24335	COG0747	S	Function unknown	POORLY CHARACTERIZED
FDZ14_RS27315	COG0566	S	Function unknown	POORLY CHARACTERIZED
FDZ14_RS15140	COG1914	S	Function unknown	POORLY CHARACTERIZED
FDZ14_RS29210	ENOG410YC31	S	Function unknown	POORLY CHARACTERIZED
FDZ14_RS22140	COG0524	G	Carbohydrate transport and metabolism	METABOLISM
FDZ14_RS15145	COG4336	S	Function unknown	POORLY CHARACTERIZED
FDZ14_RS27310	COG3688	S	Function unknown	POORLY CHARACTERIZED
FDZ14_RS18045	COG0508	K	Transcription	INFORMATION STORAGE AND PROCESSING
FDZ14_RS27095	COG0099	J	Translation, ribosomal structure and biogenesis	INFORMATION STORAGE AND PROCESSING
FDZ14_RS17165	COG4195	S	Function unknown	POORLY CHARACTERIZED
FDZ14_RS27090	COG0100	J	Translation, ribosomal structure and biogenesis	INFORMATION STORAGE AND PROCESSING
FDZ14_RS18040	COG1249	K	Transcription	INFORMATION STORAGE AND PROCESSING
FDZ14_RS13010	COG4997	S	Function unknown	POORLY CHARACTERIZED
FDZ14_RS33850	COG1794	E	Amino acid transport and metabolism	METABOLISM
FDZ14_RS26305	COG4978	K	Transcription	INFORMATION STORAGE AND PROCESSING
FDZ14_RS16110	ENOG410Y02J	S	Function unknown	POORLY CHARACTERIZED
FDZ14_RS16860	ENOG4111N68	S	Function unknown	POORLY CHARACTERIZED
FDZ14_RS21340	COG1028	T	Signal transduction mechanisms	CELLULAR PROCESSES AND SIGNALING
FDZ14_RS27495	ENOG41122J9	S	Function unknown	POORLY CHARACTERIZED
FDZ14_RS17365	COG1802	C	Energy production and conversion	METABOLISM
FDZ14_RS10740	COG1023	G	Carbohydrate transport and metabolism	METABOLISM
FDZ14_RS03420	COG1363	S	Function unknown	POORLY CHARACTERIZED
FDZ14_RS10745	COG0176	G	Carbohydrate transport and metabolism	METABOLISM
FDZ14_RS06025	COG1760	E	Amino acid transport and metabolism	METABOLISM
FDZ14_RS10060	COG3855	G	Carbohydrate transport and metabolism	METABOLISM
FDZ14_RS11580	ENOG410Z74K	S	Function unknown	POORLY CHARACTERIZED
FDZ14_RS15705	COG1012	S	Function unknown	POORLY CHARACTERIZED
FDZ14_RS15085	ENOG4111IQ0	S	Function unknown	POORLY CHARACTERIZED
FDZ14_RS17185	COG3048	E	Amino acid transport and metabolism	METABOLISM
FDZ14_RS07880	COG1621	G	Carbohydrate transport and metabolism	METABOLISM
FDZ14_RS04095	COG0013	J	Translation, ribosomal structure and biogenesis	INFORMATION STORAGE AND PROCESSING
FDZ14_RS01810	COG0492	S	Function unknown	POORLY CHARACTERIZED
FDZ14_RS14220	COG2082	H	Coenzyme transport and metabolism	METABOLISM
FDZ14_RS19525	COG3813	S	Function unknown	POORLY CHARACTERIZED
FDZ14_RS14225	COG1903	H	Coenzyme transport and metabolism	METABOLISM
FDZ14_RS01815	COG0494	L	Replication, recombination and repair	INFORMATION STORAGE AND PROCESSING
FDZ14_RS07185	ENOG4110GMA	S	Function unknown	POORLY CHARACTERIZED
FDZ14_RS11160	COG1651	O	Posttranslational modification, protein turnover, chaperones	CELLULAR PROCESSES AND SIGNALING
FDZ14_RS08465	ENOG411237U	S	Function unknown	POORLY CHARACTERIZED
FDZ14_RS11165	COG1495	O	Posttranslational modification, protein turnover, chaperones	CELLULAR PROCESSES AND SIGNALING
FDZ14_RS19545	ENOG41126DJ	S	Function unknown	POORLY CHARACTERIZED
FDZ14_RS14380	COG1378	S	Function unknown	POORLY CHARACTERIZED
FDZ14_RS21125	ENOG4111QGZ	S	Function unknown	POORLY CHARACTERIZED
FDZ14_RS08875	COG0454	G	Carbohydrate transport and metabolism	METABOLISM
FDZ14_RS12315	ENOG410XQGI	S	Function unknown	POORLY CHARACTERIZED
FDZ14_RS11040	COG3546	P	Inorganic ion transport and metabolism	METABOLISM
FDZ14_RS17260	COG0196	S	Function unknown	POORLY CHARACTERIZED
FDZ14_RS00030	COG1309	K	Transcription	INFORMATION STORAGE AND PROCESSING
FDZ14_RS03460	COG1796	L	Replication, recombination and repair	INFORMATION STORAGE AND PROCESSING
FDZ14_RS04145	COG1335	F	Nucleotide transport and metabolism	METABOLISM
FDZ14_RS15555	COG2222	M	Cell wall/membrane/envelope biogenesis	CELLULAR PROCESSES AND SIGNALING
FDZ14_RS15720	COG0183	S	Function unknown	POORLY CHARACTERIZED
FDZ14_RS23825	ENOG41123U5	I	Lipid transport and metabolism	METABOLISM
FDZ14_RS24835	COG0276	H	Coenzyme transport and metabolism	METABOLISM
FDZ14_RS13080	ENOG4111PI8	P	Inorganic ion transport and metabolism	METABOLISM
FDZ14_RS07340	ENOG410XYH2	S	Function unknown	POORLY CHARACTERIZED
FDZ14_RS23985	COG3711	G	Carbohydrate transport and metabolism	METABOLISM
FDZ14_RS20965	COG0017	J	Translation, ribosomal structure and biogenesis	INFORMATION STORAGE AND PROCESSING
FDZ14_RS03040	COG2309	E	Amino acid transport and metabolism	METABOLISM
FDZ14_RS23980	COG1440	G	Carbohydrate transport and metabolism	METABOLISM
FDZ14_RS07345	COG1113	S	Function unknown	POORLY CHARACTERIZED
FDZ14_RS16515	COG1254	C	Energy production and conversion	METABOLISM
FDZ14_RS16100	COG1834	E	Amino acid transport and metabolism	METABOLISM
FDZ14_RS22245	COG1109	M	Cell wall/membrane/envelope biogenesis	CELLULAR PROCESSES AND SIGNALING
FDZ14_RS27380	COG4463	K	Transcription	INFORMATION STORAGE AND PROCESSING
FDZ14_RS05380	COG4862	O	Posttranslational modification, protein turnover, chaperones	CELLULAR PROCESSES AND SIGNALING
FDZ14_RS05380	ENOG4111GA9	S	Function unknown	POORLY CHARACTERIZED
FDZ14_RS00980	COG0025	P	Inorganic ion transport and metabolism	METABOLISM
FDZ14_RS04630	COG0705	S	Function unknown	POORLY CHARACTERIZED
FDZ14_RS05070	COG1234	S	Function unknown	POORLY CHARACTERIZED
FDZ14_RS10245	COG2367	V	Defense mechanisms	CELLULAR PROCESSES AND SIGNALING
FDZ14_RS15670	ENOG410YSTN	S	Function unknown	POORLY CHARACTERIZED
FDZ14_RS22920	COG0402	F	Nucleotide transport and metabolism	METABOLISM
FDZ14_RS20435	ENOG410XP02	S	Function unknown	POORLY CHARACTERIZED
FDZ14_RS18640	COG0517	S	Function unknown	POORLY CHARACTERIZED
FDZ14_RS18255	COG0176	G	Carbohydrate transport and metabolism	METABOLISM
FDZ14_RS11180	COG1284	S	Function unknown	POORLY CHARACTERIZED
FDZ14_RS01865	COG2390	K	Transcription	INFORMATION STORAGE AND PROCESSING
FDZ14_RS13830	COG2312	S	Function unknown	POORLY CHARACTERIZED
FDZ14_RS01715	COG0556	L	Replication, recombination and repair	INFORMATION STORAGE AND PROCESSING
FDZ14_RS21860	ENOG410XUB6	S	Function unknown	POORLY CHARACTERIZED
FDZ14_RS12165	ENOG4111YDB	S	Function unknown	POORLY CHARACTERIZED
FDZ14_RS26580	ENOG410Z9HV	S	Function unknown	POORLY CHARACTERIZED
FDZ14_RS11600	COG2261	S	Function unknown	POORLY CHARACTERIZED
FDZ14_RS13680	COG3584	S	Function unknown	POORLY CHARACTERIZED
FDZ14_RS18500	ENOG4111MS7	S	Function unknown	POORLY CHARACTERIZED
FDZ14_RS21865	COG0789	S	Function unknown	POORLY CHARACTERIZED
FDZ14_RS05310	COG0755	O	Posttranslational modification, protein turnover, chaperones	CELLULAR PROCESSES AND SIGNALING
FDZ14_RS18665	ENOG410Y2ZH	S	Function unknown	POORLY CHARACTERIZED
FDZ14_RS16200	COG1764	K	Transcription	INFORMATION STORAGE AND PROCESSING
FDZ14_RS17455	COG3263	P	Inorganic ion transport and metabolism	METABOLISM
FDZ14_RS18660	COG1028	S	Function unknown	POORLY CHARACTERIZED
FDZ14_RS19925	COG1670	S	Function unknown	POORLY CHARACTERIZED
FDZ14_RS25970	COG1295	P	Inorganic ion transport and metabolism	METABOLISM
FDZ14_RS19920	ENOG410ZWND	S	Function unknown	POORLY CHARACTERIZED
FDZ14_RS10960	COG2249	S	Function unknown	POORLY CHARACTERIZED
FDZ14_RS27165	COG0198	J	Translation, ribosomal structure and biogenesis	INFORMATION STORAGE AND PROCESSING
FDZ14_RS04965	COG1884	I	Lipid transport and metabolism	METABOLISM
FDZ14_RS12185	ENOG4111ISM	G	Carbohydrate transport and metabolism	METABOLISM
FDZ14_RS27160	COG0094	J	Translation, ribosomal structure and biogenesis	INFORMATION STORAGE AND PROCESSING
FDZ14_RS13500	COG1929	G	Carbohydrate transport and metabolism	METABOLISM
FDZ14_RS03180	COG0827	L	Replication, recombination and repair	INFORMATION STORAGE AND PROCESSING
FDZ14_RS25385	COG1012	C	Energy production and conversion	METABOLISM
FDZ14_RS25380	COG3962	S	Function unknown	POORLY CHARACTERIZED
FDZ14_RS26575	COG1266	O	Posttranslational modification, protein turnover, chaperones	CELLULAR PROCESSES AND SIGNALING
FDZ14_RS28170	ENOG4110BBS	S	Function unknown	POORLY CHARACTERIZED
FDZ14_RS26570	COG0234	O	Posttranslational modification, protein turnover, chaperones	CELLULAR PROCESSES AND SIGNALING
FDZ14_RS03220	COG2220	S	Function unknown	POORLY CHARACTERIZED
FDZ14_RS28780	ENOG410Y5AU	S	Function unknown	POORLY CHARACTERIZED
FDZ14_RS03345	COG0237	H	Coenzyme transport and metabolism	METABOLISM
FDZ14_RS03340	COG1971	L	Replication, recombination and repair	INFORMATION STORAGE AND PROCESSING
FDZ14_RS08625	ENOG410YXF2	S	Function unknown	POORLY CHARACTERIZED
FDZ14_RS18225	COG0524	C	Energy production and conversion	METABOLISM
FDZ14_RS25980	COG0394	P	Inorganic ion transport and metabolism	METABOLISM
FDZ14_RS18220	COG2055	C	Energy production and conversion	METABOLISM
FDZ14_RS19950	COG3829	P	Inorganic ion transport and metabolism	METABOLISM
FDZ14_RS19950	COG3829	Q	Secondary metabolites biosynthesis, transport and catabolism	METABOLISM
FDZ14_RS11300	ENOG410ZGAH	S	Function unknown	POORLY CHARACTERIZED
FDZ14_RS15725	COG2057	S	Function unknown	POORLY CHARACTERIZED
FDZ14_RS09790	COG1082	G	Carbohydrate transport and metabolism	METABOLISM
FDZ14_RS01780	COG0131	E	Amino acid transport and metabolism	METABOLISM
FDZ14_RS07485	COG2070	S	Function unknown	POORLY CHARACTERIZED
FDZ14_RS01785	COG0118	E	Amino acid transport and metabolism	METABOLISM
FDZ14_RS02960	COG1514	J	Translation, ribosomal structure and biogenesis	INFORMATION STORAGE AND PROCESSING
FDZ14_RS01360	COG0711	C	Energy production and conversion	METABOLISM
FDZ14_RS15510	COG1235	S	Function unknown	POORLY CHARACTERIZED
FDZ14_RS06010	COG1302	J	Translation, ribosomal structure and biogenesis	INFORMATION STORAGE AND PROCESSING
FDZ14_RS01365	COG0712	C	Energy production and conversion	METABOLISM
FDZ14_RS14595	COG1335	S	Function unknown	POORLY CHARACTERIZED
FDZ14_RS33510	COG0168	P	Inorganic ion transport and metabolism	METABOLISM
FDZ14_RS22665	ENOG4111QZV	S	Function unknown	POORLY CHARACTERIZED
FDZ14_RS19085	COG3239	I	Lipid transport and metabolism	METABOLISM
FDZ14_RS34335	COG0513	L	Replication, recombination and repair	INFORMATION STORAGE AND PROCESSING
FDZ14_RS09670	COG2942	G	Carbohydrate transport and metabolism	METABOLISM
FDZ14_RS24375	COG0451	I	Lipid transport and metabolism	METABOLISM
FDZ14_RS04740	COG0095	E	Amino acid transport and metabolism	METABOLISM
FDZ14_RS09775	COG1012	G	Carbohydrate transport and metabolism	METABOLISM
FDZ14_RS18000	COG0628	G	Carbohydrate transport and metabolism	METABOLISM
FDZ14_RS12230	COG3560	S	Function unknown	POORLY CHARACTERIZED
FDZ14_RS05440	COG1304	C	Energy production and conversion	METABOLISM
FDZ14_RS18005	ENOG4111UH2	S	Function unknown	POORLY CHARACTERIZED
FDZ14_RS09770	COG0524	G	Carbohydrate transport and metabolism	METABOLISM
FDZ14_RS18245	ENOG4111KY3	S	Function unknown	POORLY CHARACTERIZED
FDZ14_RS27190	COG0092	J	Translation, ribosomal structure and biogenesis	INFORMATION STORAGE AND PROCESSING
FDZ14_RS21300	COG1473	S	Function unknown	POORLY CHARACTERIZED
FDZ14_RS24175	COG2239	P	Inorganic ion transport and metabolism	METABOLISM
FDZ14_RS27195	COG0091	J	Translation, ribosomal structure and biogenesis	INFORMATION STORAGE AND PROCESSING
FDZ14_RS21305	COG2171	E	Amino acid transport and metabolism	METABOLISM
FDZ14_RS03505	COG0526	C	Energy production and conversion	METABOLISM
FDZ14_RS02990	COG0491	S	Function unknown	POORLY CHARACTERIZED
FDZ14_RS01900	COG1647	S	Function unknown	POORLY CHARACTERIZED
FDZ14_RS01440	ENOG410XUC3	I	Lipid transport and metabolism	METABOLISM
FDZ14_RS03665	COG0119	E	Amino acid transport and metabolism	METABOLISM
FDZ14_RS10145	COG1182	H	Coenzyme transport and metabolism	METABOLISM
FDZ14_RS11815	COG1902	T	Signal transduction mechanisms	CELLULAR PROCESSES AND SIGNALING
FDZ14_RS18085	ENOG410XNUN	O	Posttranslational modification, protein turnover, chaperones	CELLULAR PROCESSES AND SIGNALING
FDZ14_RS03660	COG0059	E	Amino acid transport and metabolism	METABOLISM
FDZ14_RS15585	COG0531	S	Function unknown	POORLY CHARACTERIZED
FDZ14_RS25375	COG1082	S	Function unknown	POORLY CHARACTERIZED
FDZ14_RS11175	COG3336	S	Function unknown	POORLY CHARACTERIZED
FDZ14_RS11940	COG0128	P	Inorganic ion transport and metabolism	METABOLISM
FDZ14_RS33930	COG0596	S	Function unknown	POORLY CHARACTERIZED
FDZ14_RS23185	COG3584	S	Function unknown	POORLY CHARACTERIZED
FDZ14_RS23180	COG1853	S	Function unknown	POORLY CHARACTERIZED
FDZ14_RS06535	ENOG410XNW1	S	Function unknown	POORLY CHARACTERIZED
FDZ14_RS06530	COG0612	S	Function unknown	POORLY CHARACTERIZED
FDZ14_RS06120	COG0681	J	Translation, ribosomal structure and biogenesis	INFORMATION STORAGE AND PROCESSING
FDZ14_RS20475	COG1819	G	Carbohydrate transport and metabolism	METABOLISM
FDZ14_RS27585	COG0030	J	Translation, ribosomal structure and biogenesis	INFORMATION STORAGE AND PROCESSING
FDZ14_RS28790	COG3440	V	Defense mechanisms	CELLULAR PROCESSES AND SIGNALING
FDZ14_RS23210	COG0524	G	Carbohydrate transport and metabolism	METABOLISM
FDZ14_RS12800	COG4325	E	Amino acid transport and metabolism	METABOLISM
FDZ14_RS15690	COG1509	S	Function unknown	POORLY CHARACTERIZED
FDZ14_RS16810	COG0769	S	Function unknown	POORLY CHARACTERIZED
FDZ14_RS11835	ENOG410Y3B0	S	Function unknown	POORLY CHARACTERIZED
FDZ14_RS18715	ENOG4111RSW	S	Function unknown	POORLY CHARACTERIZED
FDZ14_RS27345	COG1211	I	Lipid transport and metabolism	METABOLISM
FDZ14_RS23840	COG0331	S	Function unknown	POORLY CHARACTERIZED
FDZ14_RS27340	COG0245	I	Lipid transport and metabolism	METABOLISM
FDZ14_RS24980	COG1024	L	Replication, recombination and repair	INFORMATION STORAGE AND PROCESSING
FDZ14_RS12805	ENOG4111G9U	S	Function unknown	POORLY CHARACTERIZED
FDZ14_RS26050	COG0225	O	Posttranslational modification, protein turnover, chaperones	CELLULAR PROCESSES AND SIGNALING
FDZ14_RS03000	COG1363	E	Amino acid transport and metabolism	METABOLISM
FDZ14_RS18090	COG0589	O	Posttranslational modification, protein turnover, chaperones	CELLULAR PROCESSES AND SIGNALING
FDZ14_RS24535	COG4992	S	Function unknown	POORLY CHARACTERIZED
FDZ14_RS03005	COG1986	S	Function unknown	POORLY CHARACTERIZED
FDZ14_RS17425	COG1012	S	Function unknown	POORLY CHARACTERIZED
FDZ14_RS21405	COG1028	K	Transcription	INFORMATION STORAGE AND PROCESSING
FDZ14_RS10730	COG0364	S	Function unknown	POORLY CHARACTERIZED
FDZ14_RS21400	COG0778	K	Transcription	INFORMATION STORAGE AND PROCESSING
FDZ14_RS10735	COG0021	G	Carbohydrate transport and metabolism	METABOLISM
FDZ14_RS20805	COG4474	S	Function unknown	POORLY CHARACTERIZED
FDZ14_RS24955	COG3481	S	Function unknown	POORLY CHARACTERIZED
FDZ14_RS24950	ENOG410XX7D	S	Function unknown	POORLY CHARACTERIZED
FDZ14_RS26785	COG0705	I	Lipid transport and metabolism	METABOLISM
FDZ14_RS25615	ENOG410XUPF	S	Function unknown	POORLY CHARACTERIZED
FDZ14_RS20470	COG1210	G	Carbohydrate transport and metabolism	METABOLISM
FDZ14_RS18290	COG3509	G	Carbohydrate transport and metabolism	METABOLISM
FDZ14_RS14075	COG2141	S	Function unknown	POORLY CHARACTERIZED
FDZ14_RS01910	COG0691	O	Posttranslational modification, protein turnover, chaperones	CELLULAR PROCESSES AND SIGNALING
FDZ14_RS22800	COG1011	S	Function unknown	POORLY CHARACTERIZED
FDZ14_RS02145	ENOG410XWYJ	O	Posttranslational modification, protein turnover, chaperones	CELLULAR PROCESSES AND SIGNALING
FDZ14_RS24585	COG2311	S	Function unknown	POORLY CHARACTERIZED
FDZ14_RS02140	COG1658	E	Amino acid transport and metabolism	METABOLISM
FDZ14_RS06235	COG4786	N	Cell motility	CELLULAR PROCESSES AND SIGNALING
FDZ14_RS01820	COG1660	S	Function unknown	POORLY CHARACTERIZED
FDZ14_RS23130	ENOG4111VY3	T	Signal transduction mechanisms	CELLULAR PROCESSES AND SIGNALING
FDZ14_RS01825	COG0391	S	Function unknown	POORLY CHARACTERIZED
FDZ14_RS26715	COG2183	K	Transcription	INFORMATION STORAGE AND PROCESSING
FDZ14_RS24620	COG1403	S	Function unknown	POORLY CHARACTERIZED
FDZ14_RS15710	COG0160	S	Function unknown	POORLY CHARACTERIZED
FDZ14_RS21155	ENOG4111YNM	S	Function unknown	POORLY CHARACTERIZED
FDZ14_RS24625	COG0419	L	Replication, recombination and repair	INFORMATION STORAGE AND PROCESSING
FDZ14_RS27530	COG0193	J	Translation, ribosomal structure and biogenesis	INFORMATION STORAGE AND PROCESSING
FDZ14_RS11525	COG0531	E	Amino acid transport and metabolism	METABOLISM
FDZ14_RS26735	COG1366	T	Signal transduction mechanisms	CELLULAR PROCESSES AND SIGNALING
FDZ14_RS27535	COG1825	J	Translation, ribosomal structure and biogenesis	INFORMATION STORAGE AND PROCESSING
FDZ14_RS12725	COG0561	S	Function unknown	POORLY CHARACTERIZED
FDZ14_RS07680	COG0405	E	Amino acid transport and metabolism	METABOLISM
FDZ14_RS20385	COG2356	L	Replication, recombination and repair	INFORMATION STORAGE AND PROCESSING
FDZ14_RS07685	COG0010	E	Amino acid transport and metabolism	METABOLISM
FDZ14_RS08370	COG2076	P	Inorganic ion transport and metabolism	METABOLISM
FDZ14_RS18785	COG0010	C	Energy production and conversion	METABOLISM
FDZ14_RS07725	COG1846	S	Function unknown	POORLY CHARACTERIZED
FDZ14_RS24390	COG2084	I	Lipid transport and metabolism	METABOLISM
FDZ14_RS16325	COG1289	S	Function unknown	POORLY CHARACTERIZED
FDZ14_RS15675	COG0491	S	Function unknown	POORLY CHARACTERIZED
FDZ14_RS00720	COG1475	K	Transcription	INFORMATION STORAGE AND PROCESSING
FDZ14_RS00725	COG1192	D	Cell cycle control, cell division, chromosome partitioning	CELLULAR PROCESSES AND SIGNALING
FDZ14_RS27125	COG0200	J	Translation, ribosomal structure and biogenesis	INFORMATION STORAGE AND PROCESSING
FDZ14_RS13555	COG5444	S	Function unknown	POORLY CHARACTERIZED
FDZ14_RS13555	COG3210	U	Intracellular trafficking, secretion, and vesicular transport	CELLULAR PROCESSES AND SIGNALING
FDZ14_RS04840	COG0511	I	Lipid transport and metabolism	METABOLISM
FDZ14_RS22720	COG3037	G	Carbohydrate transport and metabolism	METABOLISM
FDZ14_RS15665	ENOG410ZXUT	S	Function unknown	POORLY CHARACTERIZED
FDZ14_RS04845	COG0439	I	Lipid transport and metabolism	METABOLISM
FDZ14_RS26010	COG1017	C	Energy production and conversion	METABOLISM
FDZ14_RS17950	COG1937	P	Inorganic ion transport and metabolism	METABOLISM
FDZ14_RS20185	COG0451	G	Carbohydrate transport and metabolism	METABOLISM
FDZ14_RS17955	ENOG411025D	T	Signal transduction mechanisms	CELLULAR PROCESSES AND SIGNALING
FDZ14_RS20020	COG1621	J	Translation, ribosomal structure and biogenesis	INFORMATION STORAGE AND PROCESSING
FDZ14_RS08780	COG0176	G	Carbohydrate transport and metabolism	METABOLISM
FDZ14_RS07060	COG0813	F	Nucleotide transport and metabolism	METABOLISM
FDZ14_RS20025	COG3716	G	Carbohydrate transport and metabolism	METABOLISM
FDZ14_RS02395	COG1168	E	Amino acid transport and metabolism	METABOLISM
FDZ14_RS01625	COG1544	J	Translation, ribosomal structure and biogenesis	INFORMATION STORAGE AND PROCESSING
FDZ14_RS03055	ENOG41121QV	S	Function unknown	POORLY CHARACTERIZED
FDZ14_RS00975	COG4987	V	Defense mechanisms	CELLULAR PROCESSES AND SIGNALING
FDZ14_RS02660	COG0296	G	Carbohydrate transport and metabolism	METABOLISM
FDZ14_RS11730	COG0860	J	Translation, ribosomal structure and biogenesis	INFORMATION STORAGE AND PROCESSING
FDZ14_RS02665	COG0448	G	Carbohydrate transport and metabolism	METABOLISM
FDZ14_RS16490	ENOG410XTE7	S	Function unknown	POORLY CHARACTERIZED
FDZ14_RS17785	ENOG41124E4	S	Function unknown	POORLY CHARACTERIZED
FDZ14_RS27805	COG0172	J	Translation, ribosomal structure and biogenesis	INFORMATION STORAGE AND PROCESSING
FDZ14_RS20495	COG1502	S	Function unknown	POORLY CHARACTERIZED
FDZ14_RS13705	COG0604	C	Energy production and conversion	METABOLISM
FDZ14_RS15715	COG0161	S	Function unknown	POORLY CHARACTERIZED
FDZ14_RS09515	COG1052	S	Function unknown	POORLY CHARACTERIZED
FDZ14_RS22205	COG0069	E	Amino acid transport and metabolism	METABOLISM
FDZ14_RS05015	COG0346	E	Amino acid transport and metabolism	METABOLISM
FDZ14_RS02800	COG0783	T	Signal transduction mechanisms	CELLULAR PROCESSES AND SIGNALING
FDZ14_RS14550	COG4841	S	Function unknown	POORLY CHARACTERIZED
FDZ14_RS02915	COG0495	J	Translation, ribosomal structure and biogenesis	INFORMATION STORAGE AND PROCESSING
FDZ14_RS16670	COG0384	I	Lipid transport and metabolism	METABOLISM
FDZ14_RS05195	COG2172	T	Signal transduction mechanisms	CELLULAR PROCESSES AND SIGNALING
FDZ14_RS10995	COG1063	G	Carbohydrate transport and metabolism	METABOLISM
FDZ14_RS25925	COG0387	P	Inorganic ion transport and metabolism	METABOLISM
FDZ14_RS09635	ENOG41126DJ	S	Function unknown	POORLY CHARACTERIZED
FDZ14_RS10990	COG1063	G	Carbohydrate transport and metabolism	METABOLISM
FDZ14_RS27155	COG0199	J	Translation, ribosomal structure and biogenesis	INFORMATION STORAGE AND PROCESSING
FDZ14_RS04935	COG0334	E	Amino acid transport and metabolism	METABOLISM
FDZ14_RS22020	ENOG410ZSPR	S	Function unknown	POORLY CHARACTERIZED
FDZ14_RS07095	COG3711	K	Transcription	INFORMATION STORAGE AND PROCESSING
FDZ14_RS09735	COG1082	C	Energy production and conversion	METABOLISM
FDZ14_RS27150	COG0096	J	Translation, ribosomal structure and biogenesis	INFORMATION STORAGE AND PROCESSING
FDZ14_RS26380	COG0721	J	Translation, ribosomal structure and biogenesis	INFORMATION STORAGE AND PROCESSING
FDZ14_RS17770	COG0561	M	Cell wall/membrane/envelope biogenesis	CELLULAR PROCESSES AND SIGNALING
FDZ14_RS21970	COG0681	S	Function unknown	POORLY CHARACTERIZED
FDZ14_RS08600	ENOG4111P8N	H	Coenzyme transport and metabolism	METABOLISM
FDZ14_RS17775	COG2897	P	Inorganic ion transport and metabolism	METABOLISM
FDZ14_RS25475	ENOG410Y2UX	S	Function unknown	POORLY CHARACTERIZED
FDZ14_RS19430	ENOG411237P	S	Function unknown	POORLY CHARACTERIZED
FDZ14_RS17205	COG1611	S	Function unknown	POORLY CHARACTERIZED
FDZ14_RS26540	COG2252	F	Nucleotide transport and metabolism	METABOLISM
FDZ14_RS02050	COG1309	S	Function unknown	POORLY CHARACTERIZED
FDZ14_RS02325	COG1252	S	Function unknown	POORLY CHARACTERIZED
FDZ14_RS20050	ENOG410XR0E	G	Carbohydrate transport and metabolism	METABOLISM
FDZ14_RS00965	COG1294	C	Energy production and conversion	METABOLISM
FDZ14_RS09655	COG0598	S	Function unknown	POORLY CHARACTERIZED
FDZ14_RS16500	ENOG4111PJD	S	Function unknown	POORLY CHARACTERIZED
FDZ14_RS21630	COG1164	S	Function unknown	POORLY CHARACTERIZED
FDZ14_RS02715	COG0318	H	Coenzyme transport and metabolism	METABOLISM
FDZ14_RS02240	ENOG411256J	S	Function unknown	POORLY CHARACTERIZED
FDZ14_RS02710	COG0447	H	Coenzyme transport and metabolism	METABOLISM
FDZ14_RS05120	COG1788	I	Lipid transport and metabolism	METABOLISM
FDZ14_RS19960	ENOG410XNTK	S	Function unknown	POORLY CHARACTERIZED
FDZ14_RS10920	COG1193	S	Function unknown	POORLY CHARACTERIZED
FDZ14_RS19965	COG1288	S	Function unknown	POORLY CHARACTERIZED
FDZ14_RS06995	COG0115	E	Amino acid transport and metabolism	METABOLISM
FDZ14_RS34475	ENOG411237P	S	Function unknown	POORLY CHARACTERIZED
FDZ14_RS07575	COG2249	S	Function unknown	POORLY CHARACTERIZED
FDZ14_RS06910	COG1999	S	Function unknown	POORLY CHARACTERIZED
FDZ14_RS01250	COG0176	G	Carbohydrate transport and metabolism	METABOLISM
FDZ14_RS12220	COG2404	M	Cell wall/membrane/envelope biogenesis	CELLULAR PROCESSES AND SIGNALING
FDZ14_RS01255	COG0766	G	Carbohydrate transport and metabolism	METABOLISM
FDZ14_RS15525	COG1366	S	Function unknown	POORLY CHARACTERIZED
FDZ14_RS15255	COG0480	J	Translation, ribosomal structure and biogenesis	INFORMATION STORAGE AND PROCESSING
FDZ14_RS12200	COG0800	G	Carbohydrate transport and metabolism	METABOLISM
FDZ14_RS33910	COG1335	Q	Secondary metabolites biosynthesis, transport and catabolism	METABOLISM
FDZ14_RS23255	COG0656	M	Cell wall/membrane/envelope biogenesis	CELLULAR PROCESSES AND SIGNALING
FDZ14_RS14230	COG2242	H	Coenzyme transport and metabolism	METABOLISM
FDZ14_RS15155	COG1984	E	Amino acid transport and metabolism	METABOLISM
FDZ14_RS05650	COG0742	L	Replication, recombination and repair	INFORMATION STORAGE AND PROCESSING
FDZ14_RS19105	ENOG410Y0HT	S	Function unknown	POORLY CHARACTERIZED
FDZ14_RS15150	COG2049	E	Amino acid transport and metabolism	METABOLISM
FDZ14_RS26900	COG3103	G	Carbohydrate transport and metabolism	METABOLISM
FDZ14_RS17090	ENOG410XTY6	S	Function unknown	POORLY CHARACTERIZED
FDZ14_RS05655	COG0669	H	Coenzyme transport and metabolism	METABOLISM
FDZ14_RS22155	COG0007	G	Carbohydrate transport and metabolism	METABOLISM
FDZ14_RS29265	COG0265	O	Posttranslational modification, protein turnover, chaperones	CELLULAR PROCESSES AND SIGNALING
FDZ14_RS09640	COG1028	S	Function unknown	POORLY CHARACTERIZED
FDZ14_RS22150	COG2116	G	Carbohydrate transport and metabolism	METABOLISM
FDZ14_RS24230	COG1164	S	Function unknown	POORLY CHARACTERIZED
FDZ14_RS04655	COG0491	E	Amino acid transport and metabolism	METABOLISM
FDZ14_RS18055	COG1071	K	Transcription	INFORMATION STORAGE AND PROCESSING
FDZ14_RS13005	COG3757	M	Cell wall/membrane/envelope biogenesis	CELLULAR PROCESSES AND SIGNALING
FDZ14_RS18050	COG0022	K	Transcription	INFORMATION STORAGE AND PROCESSING
FDZ14_RS26310	COG2070	K	Transcription	INFORMATION STORAGE AND PROCESSING
FDZ14_RS03435	COG0016	J	Translation, ribosomal structure and biogenesis	INFORMATION STORAGE AND PROCESSING
FDZ14_RS18195	COG1609	G	Carbohydrate transport and metabolism	METABOLISM
FDZ14_RS24045	COG3506	S	Function unknown	POORLY CHARACTERIZED
FDZ14_RS26315	COG2706	G	Carbohydrate transport and metabolism	METABOLISM
FDZ14_RS12935	COG5628	S	Function unknown	POORLY CHARACTERIZED
FDZ14_RS03535	COG0479	C	Energy production and conversion	METABOLISM
FDZ14_RS26920	COG4856	S	Function unknown	POORLY CHARACTERIZED
FDZ14_RS06195	COG1766	N	Cell motility	CELLULAR PROCESSES AND SIGNALING
FDZ14_RS01730	COG3595	S	Function unknown	POORLY CHARACTERIZED
FDZ14_RS15550	ENOG410XPV5	G	Carbohydrate transport and metabolism	METABOLISM
FDZ14_RS06050	COG0331	I	Lipid transport and metabolism	METABOLISM
FDZ14_RS21525	COG3773	S	Function unknown	POORLY CHARACTERIZED
FDZ14_RS06055	ENOG410XNW1	S	Function unknown	POORLY CHARACTERIZED
FDZ14_RS01550	COG2747	K	Transcription	INFORMATION STORAGE AND PROCESSING
FDZ14_RS28070	ENOG4111FWF	L	Replication, recombination and repair	INFORMATION STORAGE AND PROCESSING
FDZ14_RS15885	COG2195	S	Function unknown	POORLY CHARACTERIZED
FDZ14_RS08305	COG3861	S	Function unknown	POORLY CHARACTERIZED
FDZ14_RS12450	COG0654	S	Function unknown	POORLY CHARACTERIZED
FDZ14_RS24780	COG1024	C	Energy production and conversion	METABOLISM
FDZ14_RS23175	ENOG410XQSR	G	Carbohydrate transport and metabolism	METABOLISM
FDZ14_RS23880	COG3527	Q	Secondary metabolites biosynthesis, transport and catabolism	METABOLISM
FDZ14_RS02020	COG1182	I	Lipid transport and metabolism	METABOLISM
FDZ14_RS07480	COG0753	S	Function unknown	POORLY CHARACTERIZED
FDZ14_RS21115	COG0772	C	Energy production and conversion	METABOLISM
FDZ14_RS18940	COG2318	S	Function unknown	POORLY CHARACTERIZED
FDZ14_RS32605	COG1285	S	Function unknown	POORLY CHARACTERIZED
FDZ14_RS14235	COG2243	H	Coenzyme transport and metabolism	METABOLISM
FDZ14_RS11170	COG4329	S	Function unknown	POORLY CHARACTERIZED
FDZ14_RS00230	COG4815	S	Function unknown	POORLY CHARACTERIZED
FDZ14_RS08905	COG0053	P	Inorganic ion transport and metabolism	METABOLISM
FDZ14_RS07285	COG0491	S	Function unknown	POORLY CHARACTERIZED
FDZ14_RS24425	COG0702	S	Function unknown	POORLY CHARACTERIZED
FDZ14_RS19065	COG0513	L	Replication, recombination and repair	INFORMATION STORAGE AND PROCESSING
FDZ14_RS24985	COG0318	L	Replication, recombination and repair	INFORMATION STORAGE AND PROCESSING
FDZ14_RS11070	COG0702	G	Carbohydrate transport and metabolism	METABOLISM
FDZ14_RS11070	COG0702	M	Cell wall/membrane/envelope biogenesis	CELLULAR PROCESSES AND SIGNALING
FDZ14_RS16820	ENOG410ZVDG	G	Carbohydrate transport and metabolism	METABOLISM
FDZ14_RS29460	COG1658	L	Replication, recombination and repair	INFORMATION STORAGE AND PROCESSING
FDZ14_RS27375	COG3880	S	Function unknown	POORLY CHARACTERIZED
FDZ14_RS13175	COG1078	S	Function unknown	POORLY CHARACTERIZED
FDZ14_RS27370	COG3869	E	Amino acid transport and metabolism	METABOLISM
FDZ14_RS13075	COG1972	F	Nucleotide transport and metabolism	METABOLISM
FDZ14_RS26005	COG3486	F	Nucleotide transport and metabolism	METABOLISM
FDZ14_RS26000	COG0693	F	Nucleotide transport and metabolism	METABOLISM
FDZ14_RS13070	COG0295	F	Nucleotide transport and metabolism	METABOLISM
FDZ14_RS23835	ENOG410XP3G	S	Function unknown	POORLY CHARACTERIZED
FDZ14_RS19610	COG1012	C	Energy production and conversion	METABOLISM
FDZ14_RS19615	COG1454	C	Energy production and conversion	METABOLISM
FDZ14_RS18895	ENOG4111GPB	S	Function unknown	POORLY CHARACTERIZED
FDZ14_RS06720	COG1961	S	Function unknown	POORLY CHARACTERIZED
FDZ14_RS17995	ENOG410XUF0	G	Carbohydrate transport and metabolism	METABOLISM
FDZ14_RS11620	COG1366	S	Function unknown	POORLY CHARACTERIZED
FDZ14_RS07090	COG2190	G	Carbohydrate transport and metabolism	METABOLISM
FDZ14_RS07620	COG2515	E	Amino acid transport and metabolism	METABOLISM
FDZ14_RS34805	COG2002	P	Inorganic ion transport and metabolism	METABOLISM
FDZ14_RS24095	COG1514	P	Inorganic ion transport and metabolism	METABOLISM
FDZ14_RS11930	COG0082	P	Inorganic ion transport and metabolism	METABOLISM
FDZ14_RS11390	COG1902	S	Function unknown	POORLY CHARACTERIZED
FDZ14_RS22830	COG0405	E	Amino acid transport and metabolism	METABOLISM
FDZ14_RS21740	COG0247	C	Energy production and conversion	METABOLISM
FDZ14_RS07200	COG0432	S	Function unknown	POORLY CHARACTERIZED
FDZ14_RS22835	COG2843	E	Amino acid transport and metabolism	METABOLISM
FDZ14_RS11585	COG2261	S	Function unknown	POORLY CHARACTERIZED
FDZ14_RS12585	COG1620	C	Energy production and conversion	METABOLISM
FDZ14_RS13820	COG0673	P	Inorganic ion transport and metabolism	METABOLISM
FDZ14_RS01875	COG0126	G	Carbohydrate transport and metabolism	METABOLISM
FDZ14_RS00795	COG0104	F	Nucleotide transport and metabolism	METABOLISM
FDZ14_RS01870	COG0057	G	Carbohydrate transport and metabolism	METABOLISM
FDZ14_RS13825	COG4702	S	Function unknown	POORLY CHARACTERIZED
FDZ14_RS20510	COG3239	S	Function unknown	POORLY CHARACTERIZED
FDZ14_RS11670	COG1597	I	Lipid transport and metabolism	METABOLISM
FDZ14_RS15930	COG0778	T	Signal transduction mechanisms	CELLULAR PROCESSES AND SIGNALING
FDZ14_RS09720	COG0789	S	Function unknown	POORLY CHARACTERIZED
FDZ14_RS16650	COG1182	I	Lipid transport and metabolism	METABOLISM
FDZ14_RS17965	COG0589	T	Signal transduction mechanisms	CELLULAR PROCESSES AND SIGNALING
FDZ14_RS09730	COG1925	C	Energy production and conversion	METABOLISM
FDZ14_RS26725	COG1191	T	Signal transduction mechanisms	CELLULAR PROCESSES AND SIGNALING
FDZ14_RS27035	COG0489	S	Function unknown	POORLY CHARACTERIZED
FDZ14_RS04570	COG0605	P	Inorganic ion transport and metabolism	METABOLISM
FDZ14_RS05305	COG1333	O	Posttranslational modification, protein turnover, chaperones	CELLULAR PROCESSES AND SIGNALING
FDZ14_RS16765	ENOG4111G6Y	S	Function unknown	POORLY CHARACTERIZED
FDZ14_RS08195	COG2041	S	Function unknown	POORLY CHARACTERIZED
FDZ14_RS17200	COG0281	S	Function unknown	POORLY CHARACTERIZED
FDZ14_RS15745	COG0214	H	Coenzyme transport and metabolism	METABOLISM
FDZ14_RS02685	COG2013	G	Carbohydrate transport and metabolism	METABOLISM
FDZ14_RS02680	COG0058	G	Carbohydrate transport and metabolism	METABOLISM
FDZ14_RS10955	COG0681	S	Function unknown	POORLY CHARACTERIZED
FDZ14_RS25965	COG2217	P	Inorganic ion transport and metabolism	METABOLISM
FDZ14_RS04970	COG2185	I	Lipid transport and metabolism	METABOLISM
FDZ14_RS27110	COG0024	J	Translation, ribosomal structure and biogenesis	INFORMATION STORAGE AND PROCESSING
FDZ14_RS16655	COG1378	I	Lipid transport and metabolism	METABOLISM
FDZ14_RS27115	COG0563	J	Translation, ribosomal structure and biogenesis	INFORMATION STORAGE AND PROCESSING
FDZ14_RS22210	COG0028	E	Amino acid transport and metabolism	METABOLISM
FDZ14_RS21185	COG4476	S	Function unknown	POORLY CHARACTERIZED
FDZ14_RS04870	COG0142	H	Coenzyme transport and metabolism	METABOLISM
FDZ14_RS25820	ENOG410XQEM	S	Function unknown	POORLY CHARACTERIZED
FDZ14_RS21730	COG1556	S	Function unknown	POORLY CHARACTERIZED
FDZ14_RS16680	COG0062	G	Carbohydrate transport and metabolism	METABOLISM
FDZ14_RS06060	COG0236	S	Function unknown	POORLY CHARACTERIZED
FDZ14_RS09750	COG0191	G	Carbohydrate transport and metabolism	METABOLISM
FDZ14_RS15735	ENOG4111V5Y	S	Function unknown	POORLY CHARACTERIZED
FDZ14_RS24000	ENOG41126DJ	S	Function unknown	POORLY CHARACTERIZED
FDZ14_RS12530	COG4699	S	Function unknown	POORLY CHARACTERIZED
FDZ14_RS01775	COG0141	E	Amino acid transport and metabolism	METABOLISM
FDZ14_RS05575	COG0128	E	Amino acid transport and metabolism	METABOLISM
FDZ14_RS13595	COG1397	O	Posttranslational modification, protein turnover, chaperones	CELLULAR PROCESSES AND SIGNALING
FDZ14_RS01770	COG0040	E	Amino acid transport and metabolism	METABOLISM
FDZ14_RS13590	COG2318	C	Energy production and conversion	METABOLISM
FDZ14_RS11315	COG1845	C	Energy production and conversion	METABOLISM
FDZ14_RS27120	COG0201	U	Intracellular trafficking, secretion, and vesicular transport	CELLULAR PROCESSES AND SIGNALING
FDZ14_RS16135	COG0014	E	Amino acid transport and metabolism	METABOLISM
FDZ14_RS10660	COG1670	S	Function unknown	POORLY CHARACTERIZED
FDZ14_RS15980	ENOG4111T0J	S	Function unknown	POORLY CHARACTERIZED
FDZ14_RS24435	COG0458	E	Amino acid transport and metabolism	METABOLISM
FDZ14_RS01050	COG0686	E	Amino acid transport and metabolism	METABOLISM
FDZ14_RS03970	COG2244	S	Function unknown	POORLY CHARACTERIZED
FDZ14_RS15295	COG0365	L	Replication, recombination and repair	INFORMATION STORAGE AND PROCESSING
FDZ14_RS24430	COG0078	E	Amino acid transport and metabolism	METABOLISM
FDZ14_RS05025	COG2195	E	Amino acid transport and metabolism	METABOLISM
FDZ14_RS02870	COG2267	I	Lipid transport and metabolism	METABOLISM
FDZ14_RS26945	COG0010	K	Transcription	INFORMATION STORAGE AND PROCESSING
FDZ14_RS05020	COG4799	I	Lipid transport and metabolism	METABOLISM
FDZ14_RS02875	ENOG410XSFN	S	Function unknown	POORLY CHARACTERIZED
FDZ14_RS14145	COG1252	S	Function unknown	POORLY CHARACTERIZED
FDZ14_RS15765	COG1960	H	Coenzyme transport and metabolism	METABOLISM
FDZ14_RS26205	COG1764	P	Inorganic ion transport and metabolism	METABOLISM
FDZ14_RS10875	COG1533	K	Transcription	INFORMATION STORAGE AND PROCESSING
FDZ14_RS19980	COG0010	E	Amino acid transport and metabolism	METABOLISM
FDZ14_RS04900	COG0784	L	Replication, recombination and repair	INFORMATION STORAGE AND PROCESSING
FDZ14_RS19985	COG1228	Q	Secondary metabolites biosynthesis, transport and catabolism	METABOLISM
FDZ14_RS23945	COG1346	C	Energy production and conversion	METABOLISM
FDZ14_RS03470	COG3766	S	Function unknown	POORLY CHARACTERIZED
FDZ14_RS27180	COG0255	J	Translation, ribosomal structure and biogenesis	INFORMATION STORAGE AND PROCESSING
FDZ14_RS18150	COG2115	G	Carbohydrate transport and metabolism	METABOLISM
FDZ14_RS34910	ENOG4111PT9	F	Nucleotide transport and metabolism	METABOLISM
FDZ14_RS27185	COG0197	J	Translation, ribosomal structure and biogenesis	INFORMATION STORAGE AND PROCESSING
FDZ14_RS15595	COG0441	S	Function unknown	POORLY CHARACTERIZED
FDZ14_RS10035	ENOG410XP7I	G	Carbohydrate transport and metabolism	METABOLISM
FDZ14_RS02470	COG0166	G	Carbohydrate transport and metabolism	METABOLISM
FDZ14_RS03900	COG0379	H	Coenzyme transport and metabolism	METABOLISM
FDZ14_RS28090	COG1203	L	Replication, recombination and repair	INFORMATION STORAGE AND PROCESSING
FDZ14_RS15185	COG3663	L	Replication, recombination and repair	INFORMATION STORAGE AND PROCESSING
FDZ14_RS03675	COG0065	E	Amino acid transport and metabolism	METABOLISM
FDZ14_RS02370	COG2050	Q	Secondary metabolites biosynthesis, transport and catabolism	METABOLISM
FDZ14_RS03670	COG0473	E	Amino acid transport and metabolism	METABOLISM
FDZ14_RS13380	COG2095	U	Intracellular trafficking, secretion, and vesicular transport	CELLULAR PROCESSES AND SIGNALING
FDZ14_RS05585	COG5582	S	Function unknown	POORLY CHARACTERIZED
FDZ14_RS02270	COG0460	E	Amino acid transport and metabolism	METABOLISM
FDZ14_RS10815	COG1280	K	Transcription	INFORMATION STORAGE AND PROCESSING
FDZ14_RS24580	ENOG411295K	S	Function unknown	POORLY CHARACTERIZED
FDZ14_RS17960	ENOG410XNMH	T	Signal transduction mechanisms	CELLULAR PROCESSES AND SIGNALING
FDZ14_RS07440	COG1902	S	Function unknown	POORLY CHARACTERIZED
FDZ14_RS11810	COG0681	T	Signal transduction mechanisms	CELLULAR PROCESSES AND SIGNALING
FDZ14_RS24100	ENOG41121PI	P	Inorganic ion transport and metabolism	METABOLISM
FDZ14_RS23635	COG4975	G	Carbohydrate transport and metabolism	METABOLISM
FDZ14_RS01225	COG3343	K	Transcription	INFORMATION STORAGE AND PROCESSING
FDZ14_RS25140	COG1957	D	Cell cycle control, cell division, chromosome partitioning	CELLULAR PROCESSES AND SIGNALING
FDZ14_RS25145	COG0604	D	Cell cycle control, cell division, chromosome partitioning	CELLULAR PROCESSES AND SIGNALING
FDZ14_RS24245	COG4862	S	Function unknown	POORLY CHARACTERIZED
FDZ14_RS06135	COG0045	C	Energy production and conversion	METABOLISM
FDZ14_RS15165	COG0439	E	Amino acid transport and metabolism	METABOLISM
FDZ14_RS05115	COG0183	S	Function unknown	POORLY CHARACTERIZED
FDZ14_RS08700	COG4292	S	Function unknown	POORLY CHARACTERIZED
FDZ14_RS15870	COG1695	S	Function unknown	POORLY CHARACTERIZED
FDZ14_RS20305	ENOG4111IYE	S	Function unknown	POORLY CHARACTERIZED
FDZ14_RS15160	COG0511	E	Amino acid transport and metabolism	METABOLISM
FDZ14_RS10205	COG1387	S	Function unknown	POORLY CHARACTERIZED
FDZ14_RS04725	COG0403	E	Amino acid transport and metabolism	METABOLISM
FDZ14_RS27330	COG1045	E	Amino acid transport and metabolism	METABOLISM
FDZ14_RS12830	ENOG410XW98	S	Function unknown	POORLY CHARACTERIZED
FDZ14_RS27335	COG0008	J	Translation, ribosomal structure and biogenesis	INFORMATION STORAGE AND PROCESSING
FDZ14_RS04720	COG0404	E	Amino acid transport and metabolism	METABOLISM
FDZ14_RS24310	COG4166	E	Amino acid transport and metabolism	METABOLISM
FDZ14_RS21655	COG0446	P	Inorganic ion transport and metabolism	METABOLISM
FDZ14_RS28445	COG1787	V	Defense mechanisms	CELLULAR PROCESSES AND SIGNALING
FDZ14_RS08970	COG0517	S	Function unknown	POORLY CHARACTERIZED
FDZ14_RS26890	COG3711	M	Cell wall/membrane/envelope biogenesis	CELLULAR PROCESSES AND SIGNALING
FDZ14_RS31920	COG4974	O	Posttranslational modification, protein turnover, chaperones	CELLULAR PROCESSES AND SIGNALING
FDZ14_RS19705	COG1028	S	Function unknown	POORLY CHARACTERIZED
FDZ14_RS26895	COG2213	G	Carbohydrate transport and metabolism	METABOLISM
FDZ14_RS06825	COG3142	P	Inorganic ion transport and metabolism	METABOLISM
FDZ14_RS01035	COG0561	S	Function unknown	POORLY CHARACTERIZED
FDZ14_RS01295	COG0009	J	Translation, ribosomal structure and biogenesis	INFORMATION STORAGE AND PROCESSING
FDZ14_RS03015	COG4848	S	Function unknown	POORLY CHARACTERIZED
FDZ14_RS01355	COG0636	C	Energy production and conversion	METABOLISM
FDZ14_RS03150	COG0061	S	Function unknown	POORLY CHARACTERIZED
FDZ14_RS27145	COG0097	J	Translation, ribosomal structure and biogenesis	INFORMATION STORAGE AND PROCESSING
FDZ14_RS14005	COG0624	S	Function unknown	POORLY CHARACTERIZED
FDZ14_RS25585	COG0628	S	Function unknown	POORLY CHARACTERIZED
FDZ14_RS20160	COG1012	S	Function unknown	POORLY CHARACTERIZED
FDZ14_RS08460	COG3861	S	Function unknown	POORLY CHARACTERIZED
FDZ14_RS05180	COG0005	F	Nucleotide transport and metabolism	METABOLISM
FDZ14_RS04975	COG1703	I	Lipid transport and metabolism	METABOLISM
FDZ14_RS23125	ENOG410XNMH	S	Function unknown	POORLY CHARACTERIZED
FDZ14_RS34540	ENOG410YP5I	S	Function unknown	POORLY CHARACTERIZED
FDZ14_RS12840	COG1063	S	Function unknown	POORLY CHARACTERIZED
FDZ14_RS21145	COG4896	S	Function unknown	POORLY CHARACTERIZED
FDZ14_RS14240	COG2875	H	Coenzyme transport and metabolism	METABOLISM
FDZ14_RS14245	COG2073	H	Coenzyme transport and metabolism	METABOLISM
FDZ14_RS01835	COG1925	G	Carbohydrate transport and metabolism	METABOLISM
FDZ14_RS20415	COG0434	S	Function unknown	POORLY CHARACTERIZED
FDZ14_RS27595	COG0084	J	Translation, ribosomal structure and biogenesis	INFORMATION STORAGE AND PROCESSING
FDZ14_RS13785	COG0737	F	Nucleotide transport and metabolism	METABOLISM
FDZ14_RS10280	ENOG4111Q59	S	Function unknown	POORLY CHARACTERIZED
FDZ14_RS20410	COG0637	P	Inorganic ion transport and metabolism	METABOLISM
FDZ14_RS08950	ENOG4111KGK	S	Function unknown	POORLY CHARACTERIZED
FDZ14_RS27245	COG0048	J	Translation, ribosomal structure and biogenesis	INFORMATION STORAGE AND PROCESSING
FDZ14_RS26095	ENOG410XW41	S	Function unknown	POORLY CHARACTERIZED
FDZ14_RS07690	COG0833	E	Amino acid transport and metabolism	METABOLISM
FDZ14_RS27240	COG0049	J	Translation, ribosomal structure and biogenesis	INFORMATION STORAGE AND PROCESSING
FDZ14_RS20390	COG1404	L	Replication, recombination and repair	INFORMATION STORAGE AND PROCESSING
FDZ14_RS12750	ENOG4111TPW	S	Function unknown	POORLY CHARACTERIZED
FDZ14_RS00055	COG1846	K	Transcription	INFORMATION STORAGE AND PROCESSING
FDZ14_RS20395	COG2761	Q	Secondary metabolites biosynthesis, transport and catabolism	METABOLISM
FDZ14_RS07325	ENOG4112AD0	S	Function unknown	POORLY CHARACTERIZED
FDZ14_RS33905	COG0431	S	Function unknown	POORLY CHARACTERIZED
FDZ14_RS17560	COG0345	S	Function unknown	POORLY CHARACTERIZED
FDZ14_RS17565	COG2120	S	Function unknown	POORLY CHARACTERIZED
FDZ14_RS23200	COG1129	S	Function unknown	POORLY CHARACTERIZED
FDZ14_RS08695	COG1335	S	Function unknown	POORLY CHARACTERIZED
FDZ14_RS00730	COG1475	D	Cell cycle control, cell division, chromosome partitioning	CELLULAR PROCESSES AND SIGNALING
FDZ14_RS08685	COG0346	S	Function unknown	POORLY CHARACTERIZED
FDZ14_RS13765	COG2755	I	Lipid transport and metabolism	METABOLISM
FDZ14_RS00035	COG0300	S	Function unknown	POORLY CHARACTERIZED
FDZ14_RS22730	COG3711	G	Carbohydrate transport and metabolism	METABOLISM
FDZ14_RS13760	COG2084	I	Lipid transport and metabolism	METABOLISM
FDZ14_RS08120	COG0791	G	Carbohydrate transport and metabolism	METABOLISM
FDZ14_RS10180	COG0778	S	Function unknown	POORLY CHARACTERIZED
FDZ14_RS10425	ENOG410XNPZ	S	Function unknown	POORLY CHARACTERIZED
FDZ14_RS03335	COG0266	L	Replication, recombination and repair	INFORMATION STORAGE AND PROCESSING
FDZ14_RS20040	COG2893	G	Carbohydrate transport and metabolism	METABOLISM
FDZ14_RS03330	COG0258	C	Energy production and conversion	METABOLISM
FDZ14_RS15865	COG1357	S	Function unknown	POORLY CHARACTERIZED
FDZ14_RS26420	COG1001	S	Function unknown	POORLY CHARACTERIZED
FDZ14_RS10265	COG2723	G	Carbohydrate transport and metabolism	METABOLISM
FDZ14_RS18630	ENOG4111U8Z	S	Function unknown	POORLY CHARACTERIZED
FDZ14_RS08690	COG0431	S	Function unknown	POORLY CHARACTERIZED
FDZ14_RS02125	COG1393	P	Inorganic ion transport and metabolism	METABOLISM
FDZ14_RS24040	COG1284	Q	Secondary metabolites biosynthesis, transport and catabolism	METABOLISM
FDZ14_RS22865	COG2076	S	Function unknown	POORLY CHARACTERIZED
FDZ14_RS21870	ENOG4111ZY8	S	Function unknown	POORLY CHARACTERIZED
FDZ14_RS21735	COG1139	C	Energy production and conversion	METABOLISM
FDZ14_RS02195	COG1801	S	Function unknown	POORLY CHARACTERIZED
FDZ14_RS32985	COG0812	M	Cell wall/membrane/envelope biogenesis	CELLULAR PROCESSES AND SIGNALING
FDZ14_RS01885	COG0696	G	Carbohydrate transport and metabolism	METABOLISM
FDZ14_RS01735	COG1983	S	Function unknown	POORLY CHARACTERIZED
FDZ14_RS05485	COG0776	S	Function unknown	POORLY CHARACTERIZED
FDZ14_RS01880	COG0149	G	Carbohydrate transport and metabolism	METABOLISM
FDZ14_RS35080	ENOG4111PT0	S	Function unknown	POORLY CHARACTERIZED
FDZ14_RS03160	ENOG4112BJB	S	Function unknown	POORLY CHARACTERIZED
FDZ14_RS13490	COG3835	K	Transcription	INFORMATION STORAGE AND PROCESSING
FDZ14_RS20525	COG3542	S	Function unknown	POORLY CHARACTERIZED
FDZ14_RS13495	COG2610	K	Transcription	INFORMATION STORAGE AND PROCESSING
FDZ14_RS10900	COG0861	P	Inorganic ion transport and metabolism	METABOLISM
FDZ14_RS16540	COG1057	C	Energy production and conversion	METABOLISM
FDZ14_RS00920	COG1966	T	Signal transduction mechanisms	CELLULAR PROCESSES AND SIGNALING
FDZ14_RS13715	ENOG410XQ8F	S	Function unknown	POORLY CHARACTERIZED
FDZ14_RS16545	COG1488	C	Energy production and conversion	METABOLISM
FDZ14_RS15015	COG2141	C	Energy production and conversion	METABOLISM
FDZ14_RS19395	ENOG4111NUY	S	Function unknown	POORLY CHARACTERIZED
FDZ14_RS13805	ENOG4111I0X	S	Function unknown	POORLY CHARACTERIZED
FDZ14_RS06760	COG0785	O	Posttranslational modification, protein turnover, chaperones	CELLULAR PROCESSES AND SIGNALING
FDZ14_RS11965	COG0517	S	Function unknown	POORLY CHARACTERIZED
FDZ14_RS15010	COG2141	F	Nucleotide transport and metabolism	METABOLISM
FDZ14_RS06765	COG4843	S	Function unknown	POORLY CHARACTERIZED
FDZ14_RS15405	COG2015	Q	Secondary metabolites biosynthesis, transport and catabolism	METABOLISM
FDZ14_RS10980	COG3414	G	Carbohydrate transport and metabolism	METABOLISM
FDZ14_RS22015	ENOG4112AR7	S	Function unknown	POORLY CHARACTERIZED
FDZ14_RS12040	COG0693	P	Inorganic ion transport and metabolism	METABOLISM
FDZ14_RS27065	COG0619	P	Inorganic ion transport and metabolism	METABOLISM
FDZ14_RS10985	COG3775	G	Carbohydrate transport and metabolism	METABOLISM
FDZ14_RS15355	ENOG410ZXHY	S	Function unknown	POORLY CHARACTERIZED
FDZ14_RS12100	COG3584	S	Function unknown	POORLY CHARACTERIZED
FDZ14_RS04940	COG3426	C	Energy production and conversion	METABOLISM
FDZ14_RS24105	COG2323	P	Inorganic ion transport and metabolism	METABOLISM
FDZ14_RS09930	COG1904	G	Carbohydrate transport and metabolism	METABOLISM
FDZ14_RS04945	COG1249	C	Energy production and conversion	METABOLISM
FDZ14_RS26395	COG0272	S	Function unknown	POORLY CHARACTERIZED
FDZ14_RS27140	COG0256	J	Translation, ribosomal structure and biogenesis	INFORMATION STORAGE AND PROCESSING
FDZ14_RS09725	COG1064	C	Energy production and conversion	METABOLISM
FDZ14_RS27635	COG0470	L	Replication, recombination and repair	INFORMATION STORAGE AND PROCESSING
FDZ14_RS17155	ENOG4111K68	S	Function unknown	POORLY CHARACTERIZED
FDZ14_RS26255	COG3212	S	Function unknown	POORLY CHARACTERIZED
FDZ14_RS25365	COG3718	S	Function unknown	POORLY CHARACTERIZED
FDZ14_RS14940	COG0454	S	Function unknown	POORLY CHARACTERIZED
FDZ14_RS25400	COG0477	G	Carbohydrate transport and metabolism	METABOLISM
FDZ14_RS03200	COG0137	E	Amino acid transport and metabolism	METABOLISM
FDZ14_RS20165	COG1359	S	Function unknown	POORLY CHARACTERIZED
FDZ14_RS14945	ENOG410XRM2	G	Carbohydrate transport and metabolism	METABOLISM
FDZ14_RS03205	COG0165	E	Amino acid transport and metabolism	METABOLISM
FDZ14_RS15490	COG2346	S	Function unknown	POORLY CHARACTERIZED
FDZ14_RS03630	COG0689	J	Translation, ribosomal structure and biogenesis	INFORMATION STORAGE AND PROCESSING
FDZ14_RS15495	COG3386	S	Function unknown	POORLY CHARACTERIZED
FDZ14_RS25560	COG3345	G	Carbohydrate transport and metabolism	METABOLISM
FDZ14_RS21600	COG1028	S	Function unknown	POORLY CHARACTERIZED
FDZ14_RS20735	COG3839	L	Replication, recombination and repair	INFORMATION STORAGE AND PROCESSING
FDZ14_RS10915	COG4392	S	Function unknown	POORLY CHARACTERIZED
FDZ14_RS02720	COG4948	M	Cell wall/membrane/envelope biogenesis	CELLULAR PROCESSES AND SIGNALING
FDZ14_RS17460	COG3263	P	Inorganic ion transport and metabolism	METABOLISM
FDZ14_RS02725	COG0209	F	Nucleotide transport and metabolism	METABOLISM
FDZ14_RS23355	COG0269	S	Function unknown	POORLY CHARACTERIZED
FDZ14_RS05525	COG0082	E	Amino acid transport and metabolism	METABOLISM
FDZ14_RS11360	ENOG410ZECP	S	Function unknown	POORLY CHARACTERIZED
FDZ14_RS05520	ENOG410XNMH	H	Coenzyme transport and metabolism	METABOLISM
FDZ14_RS11365	ENOG41121JX	S	Function unknown	POORLY CHARACTERIZED
FDZ14_RS16040	COG0110	S	Function unknown	POORLY CHARACTERIZED
