# Supplementary material for: Transcriptional response of Bacillus megaterium FDU301 to PEG200-mediated arid stress
Source: BMC Microbiol. 2020 Nov 16;20:351. doi: 10.1186/s12866-020-02039-4 (PMC7670681; doi:10.1186/s12866-020-02039-4)
Supplement: Supplementary file 4 — Additional file 4: Table S3. ABC transporters-related genes. [file 12866_2020_2039_MOESM4_ESM.xlsx]

## Sheet: ABC transporters
Gene ID	Gene Name	KO ID	KO Description
FDZ14_RS20590	dppD	K16202	dipeptide transport system ATP-binding protein
FDZ14_RS20595	dppC	K16201	dipeptide transport system permease protein
FDZ14_RS02160	metQ	K02073	D-methionine transport system substrate-binding protein
FDZ14_RS04500	znuB	K09816	zinc transport system permease protein
FDZ14_RS12250		K02015	iron complex transport system permease protein
FDZ14_RS12255		K02013	iron complex transport system ATP-binding protein
FDZ14_RS12960	msmE	K10117	raffinose/stachyose/melibiose transport system substrate-binding protein
FDZ14_RS03565	ssuB	K15555	sulfonate transport system ATP-binding protein
FDZ14_RS11020		K02015	iron complex transport system permease protein
FDZ14_RS11025		K02015	iron complex transport system permease protein
FDZ14_RS04040	pstC	K02037	phosphate transport system permease protein
FDZ14_RS04045	pstA	K02038	phosphate transport system permease protein
FDZ14_RS17275	tcyL	K16958	L-cystine transport system permease protein
FDZ14_RS04035	pstS	K02040	phosphate transport system substrate-binding protein
FDZ14_RS26855	potA	K11072	spermidine/putrescine transport system ATP-binding protein
FDZ14_RS26850	potB	K11071	spermidine/putrescine transport system permease protein
FDZ14_RS23370	thiY	K15598	putative hydroxymethylpyrimidine transport system substrate-binding protein
FDZ14_RS23375	thiX	K15599	putative hydroxymethylpyrimidine transport system permease protein
FDZ14_RS12950	msmF	K10118	raffinose/stachyose/melibiose transport system permease protein
FDZ14_RS12955	msmG	K10119	raffinose/stachyose/melibiose transport system permease protein
FDZ14_RS12355	livH	K01997	branched-chain amino acid transport system permease protein
FDZ14_RS12350	livK	K01999	branched-chain amino acid transport system substrate-binding protein
FDZ14_RS04585	pstB	K02036	phosphate transport system ATP-binding protein
FDZ14_RS23680	bioY	K03523	biotin transport system substrate-specific component
FDZ14_RS02775	znuA	K09815	zinc transport system substrate-binding protein
FDZ14_RS02070		K02016	iron complex transport system substrate-binding protein
FDZ14_RS02075		K02015	iron complex transport system permease protein
FDZ14_RS31450	ftsE	K09812	cell division transport system ATP-binding protein
FDZ14_RS26840	potD	K11069	spermidine/putrescine transport system substrate-binding protein
FDZ14_RS26845	potC	K11070	spermidine/putrescine transport system permease protein
FDZ14_RS25545	ugpC	K05816	sn-glycerol 3-phosphate transport system ATP-binding protein
FDZ14_RS19360	nikE	K10824	nickel transport system ATP-binding protein
FDZ14_RS25540	ugpA	K05814	sn-glycerol 3-phosphate transport system permease protein
FDZ14_RS19365	nikD	K15587	nickel transport system ATP-binding protein
FDZ14_RS20750	msmG	K10119	raffinose/stachyose/melibiose transport system permease protein
FDZ14_RS23445		K02016	iron complex transport system substrate-binding protein
FDZ14_RS24305	oppB	K15581	oligopeptide transport system permease protein
FDZ14_RS24300	oppC	K15582	oligopeptide transport system permease protein
FDZ14_RS16950	nukF	K20459	lantibiotic transport system ATP-binding protein
FDZ14_RS20330		K02013	iron complex transport system ATP-binding protein
FDZ14_RS04495	znuC	K09817	zinc transport system ATP-binding protein
FDZ14_RS20335		K02016	iron complex transport system substrate-binding protein
FDZ14_RS20585	dppE	K16199	dipeptide transport system substrate-binding protein
FDZ14_RS20345		K02015	iron complex transport system permease protein
FDZ14_RS23380	thiZ	K15600	putative hydroxymethylpyrimidine transport system ATP-binding protein
FDZ14_RS20340		K02015	iron complex transport system permease protein
FDZ14_RS19375	nikB	K15585	nickel transport system permease protein
FDZ14_RS19370	nikC	K15586	nickel transport system permease protein
FDZ14_RS25530	ugpB	K05813	sn-glycerol 3-phosphate transport system substrate-binding protein
FDZ14_RS25535	ugpE	K05815	sn-glycerol 3-phosphate transport system permease protein
FDZ14_RS20600	dppB1	K16200	dipeptide transport system permease protein
FDZ14_RS03570	ssuA	K15553	sulfonate transport system substrate-binding protein
FDZ14_RS03575	ssuC	K15554	sulfonate transport system permease protein
FDZ14_RS19380	nikA	K15584	nickel transport system substrate-binding protein
FDZ14_RS11035		K02016	iron complex transport system substrate-binding protein
FDZ14_RS11030		K02013	iron complex transport system ATP-binding protein
FDZ14_RS16940	nukG	K20461	lantibiotic transport system permease protein
FDZ14_RS02150	metN	K02071	D-methionine transport system ATP-binding protein
FDZ14_RS02155	metI	K02072	D-methionine transport system permease protein
FDZ14_RS24815	msmE	K10117	raffinose/stachyose/melibiose transport system substrate-binding protein
FDZ14_RS09020	rbsB	K10439	ribose transport system substrate-binding protein
FDZ14_RS02080		K02015	iron complex transport system permease protein
FDZ14_RS02085		K02013	iron complex transport system ATP-binding protein
FDZ14_RS12360	livM	K01998	branched-chain amino acid transport system permease protein
